# Supplementary material for: Distinct placental molecular processes associated with early-onset and late-onset preeclampsia
Source: Theranostics. 2021 Mar 5;11(10):5028–44. doi: 10.7150/thno.56141 (PMC7978310; doi:10.7150/thno.56141)
Supplement: Supplementary file 4 — Supplementary table 2. [file thnov11p5028s4.xlsx]

## Sheet: Sheet1
Table S2. Raw counts of RNA-seq data.
Sheet1: Raw counts of each gene for two cord blood samples
ENSEMBL_ID	Cordblood.N1	Cordblood.N2
ENSG00000000003	0	0
ENSG00000000005	0	0
ENSG00000000419	9	33
ENSG00000000457	6	21
ENSG00000000460	3	3
ENSG00000000938	614	1063
ENSG00000000971	0	2
ENSG00000001036	2	7
ENSG00000001084	272	198
ENSG00000001167	38	33
ENSG00000001460	1	12
ENSG00000001461	16	50
ENSG00000001497	10	28
ENSG00000001561	3	10
ENSG00000001617	0	0
ENSG00000001626	0	0
ENSG00000001629	23	45
ENSG00000001630	0	0
ENSG00000001631	11	32
ENSG00000002016	14	27
ENSG00000002079	0	0
ENSG00000002330	0	5
ENSG00000002549	22	30
ENSG00000002586	41	94
ENSG00000002587	0	6
ENSG00000002726	1	12
ENSG00000002745	0	0
ENSG00000002746	0	0
ENSG00000002822	15	37
ENSG00000002834	280	423
ENSG00000002919	39	66
ENSG00000002933	5	57
ENSG00000003056	23	55
ENSG00000003096	1	1
ENSG00000003137	0	5
ENSG00000003147	2	5
ENSG00000003249	0	2
ENSG00000003393	9	11
ENSG00000003400	19	71
ENSG00000003402	529	772
ENSG00000003436	4	6
ENSG00000003509	1	10
ENSG00000003756	54	162
ENSG00000003987	3	1
ENSG00000003989	0	0
ENSG00000004059	49	99
ENSG00000004139	0	2
ENSG00000004142	74	78
ENSG00000004399	12	24
ENSG00000004455	25	88
ENSG00000004468	7	49
ENSG00000004478	14	35
ENSG00000004487	10	41
ENSG00000004534	33	146
ENSG00000004660	11	24
ENSG00000004700	5	24
ENSG00000004766	11	26
ENSG00000004776	0	0
ENSG00000004777	0	6
ENSG00000004779	5	13
ENSG00000004799	1	2
ENSG00000004809	6	8
ENSG00000004838	0	2
ENSG00000004846	7	10
ENSG00000004848	0	0
ENSG00000004864	1	11
ENSG00000004866	4	8
ENSG00000004897	182	168
ENSG00000004939	23088	16318
ENSG00000004948	0	0
ENSG00000004961	10	24
ENSG00000004975	8	17
ENSG00000005001	0	0
ENSG00000005007	65	167
ENSG00000005020	128	201
ENSG00000005022	20	104
ENSG00000005059	6	36
ENSG00000005073	0	0
ENSG00000005075	155	149
ENSG00000005100	4	10
ENSG00000005102	0	4
ENSG00000005108	0	0
ENSG00000005156	7	29
ENSG00000005175	13	36
ENSG00000005187	13	13
ENSG00000005189	3	2
ENSG00000005194	3	20
ENSG00000005206	3	46
ENSG00000005238	570	733
ENSG00000005243	0	0
ENSG00000005249	69	86
ENSG00000005302	72	200
ENSG00000005339	332	346
ENSG00000005379	2	38
ENSG00000005381	29	219
ENSG00000005421	0	0
ENSG00000005436	3	3
ENSG00000005448	0	13
ENSG00000005469	0	11
ENSG00000005471	0	6
ENSG00000005483	218	266
ENSG00000005486	46	80
ENSG00000005513	0	1
ENSG00000005700	7	21
ENSG00000005801	1	11
ENSG00000005810	53	120
ENSG00000005812	37	64
ENSG00000005844	264	414
ENSG00000005882	8	21
ENSG00000005884	1	0
ENSG00000005889	24	60
ENSG00000005893	183	306
ENSG00000005961	8	38
ENSG00000005981	0	0
ENSG00000006007	268	372
ENSG00000006015	18	38
ENSG00000006016	0	0
ENSG00000006025	2	22
ENSG00000006042	0	0
ENSG00000006047	0	0
ENSG00000006059	0	0
ENSG00000006062	9	39
ENSG00000006071	0	0
ENSG00000006116	0	0
ENSG00000006118	1	3
ENSG00000006125	776	687
ENSG00000006128	0	0
ENSG00000006194	7	18
ENSG00000006210	0	0
ENSG00000006282	6	17
ENSG00000006283	0	0
ENSG00000006327	2	4
ENSG00000006377	0	0
ENSG00000006432	2	8
ENSG00000006451	9	18
ENSG00000006453	1	5
ENSG00000006459	453	275
ENSG00000006468	0	0
ENSG00000006530	6	14
ENSG00000006534	41	61
ENSG00000006555	4	6
ENSG00000006576	5	26
ENSG00000006606	0	0
ENSG00000006607	4	9
ENSG00000006611	0	0
ENSG00000006625	0	4
ENSG00000006634	5	12
ENSG00000006638	3	18
ENSG00000006652	76	127
ENSG00000006659	0	0
ENSG00000006695	5	11
ENSG00000006704	0	0
ENSG00000006712	36	70
ENSG00000006715	31	60
ENSG00000006740	0	0
ENSG00000006744	18	32
ENSG00000006747	0	0
ENSG00000006756	16	17
ENSG00000006757	4	7
ENSG00000006788	0	0
ENSG00000006831	23	53
ENSG00000006837	0	0
ENSG00000007001	0	0
ENSG00000007038	0	3
ENSG00000007047	32	53
ENSG00000007062	0	2
ENSG00000007080	67	93
ENSG00000007129	7	32
ENSG00000007168	59	122
ENSG00000007171	0	0
ENSG00000007174	0	0
ENSG00000007202	24	49
ENSG00000007216	0	0
ENSG00000007237	303	286
ENSG00000007255	3	23
ENSG00000007264	5	33
ENSG00000007306	0	0
ENSG00000007312	20	70
ENSG00000007314	0	0
ENSG00000007341	0	5
ENSG00000007350	0	2
ENSG00000007372	0	4
ENSG00000007376	8	30
ENSG00000007384	0	0
ENSG00000007392	8	68
ENSG00000007402	0	0
ENSG00000007516	6	10
ENSG00000007520	15	12
ENSG00000007541	78	112
ENSG00000007545	0	16
ENSG00000007866	1	0
ENSG00000007908	0	0
ENSG00000007923	7	15
ENSG00000007933	0	0
ENSG00000007944	50	125
ENSG00000007952	0	0
ENSG00000007968	648	457
ENSG00000008018	16	62
ENSG00000008056	0	0
ENSG00000008083	110	111
ENSG00000008086	13	22
ENSG00000008118	0	0
ENSG00000008128	1	3
ENSG00000008130	387	714
ENSG00000008196	0	0
ENSG00000008197	0	0
ENSG00000008226	3	19
ENSG00000008256	3	11
ENSG00000008277	1	2
ENSG00000008282	11	22
ENSG00000008283	3	9
ENSG00000008294	119	157
ENSG00000008300	1	1
ENSG00000008311	1	0
ENSG00000008323	0	2
ENSG00000008324	5	15
ENSG00000008382	11	8
ENSG00000008394	2	9
ENSG00000008405	4	14
ENSG00000008438	178	369
ENSG00000008441	861	1038
ENSG00000008513	470	441
ENSG00000008516	388	833
ENSG00000008517	20	117
ENSG00000008710	11	58
ENSG00000008735	0	0
ENSG00000008838	15	61
ENSG00000008853	1	4
ENSG00000008869	22	51
ENSG00000008952	1772	1448
ENSG00000008988	242	755
ENSG00000009307	1718	1221
ENSG00000009335	14	42
ENSG00000009413	32	54
ENSG00000009694	5	24
ENSG00000009709	0	2
ENSG00000009724	3	6
ENSG00000009765	0	0
ENSG00000009780	0	9
ENSG00000009790	44	187
ENSG00000009830	1	3
ENSG00000009844	32	48
ENSG00000009950	0	0
ENSG00000009954	33	96
ENSG00000010017	48	71
ENSG00000010030	1	1
ENSG00000010072	9	6
ENSG00000010165	10	18
ENSG00000010219	2	7
ENSG00000010244	60	172
ENSG00000010256	48	89
ENSG00000010270	14	30
ENSG00000010278	16	45
ENSG00000010282	0	0
ENSG00000010292	22	38
ENSG00000010295	9	77
ENSG00000010310	0	3
ENSG00000010318	8	7
ENSG00000010319	1	0
ENSG00000010322	27	99
ENSG00000010327	23	65
ENSG00000010361	14	27
ENSG00000010379	0	2
ENSG00000010404	218	277
ENSG00000010438	0	0
ENSG00000010539	21	24
ENSG00000010610	74	169
ENSG00000010626	3	9
ENSG00000010671	39	104
ENSG00000010704	3	3
ENSG00000010803	6	6
ENSG00000010810	23	116
ENSG00000010818	52	58
ENSG00000010932	0	1
ENSG00000011007	14	36
ENSG00000011009	22	63
ENSG00000011021	1	10
ENSG00000011028	339	267
ENSG00000011052	0	0
ENSG00000011083	0	0
ENSG00000011105	0	5
ENSG00000011114	17	43
ENSG00000011132	16	53
ENSG00000011143	2	7
ENSG00000011198	56	81
ENSG00000011201	0	0
ENSG00000011243	45	107
ENSG00000011258	11	32
ENSG00000011260	4	14
ENSG00000011275	37	104
ENSG00000011295	5	29
ENSG00000011304	68	165
ENSG00000011332	0	0
ENSG00000011347	0	0
ENSG00000011376	7	6
ENSG00000011405	13	30
ENSG00000011422	145	218
ENSG00000011426	4	6
ENSG00000011451	16	22
ENSG00000011454	27	30
ENSG00000011465	0	0
ENSG00000011478	0	7
ENSG00000011485	11	31
ENSG00000011523	19	33
ENSG00000011566	1	9
ENSG00000011590	0	0
ENSG00000011600	795	1228
ENSG00000011638	1	5
ENSG00000011677	0	0
ENSG00000012048	14	17
ENSG00000012061	30	30
ENSG00000012124	9	74
ENSG00000012171	2	6
ENSG00000012174	0	3
ENSG00000012211	2	12
ENSG00000012223	195	1149
ENSG00000012232	36	43
ENSG00000012504	0	0
ENSG00000012660	161	298
ENSG00000012779	439	940
ENSG00000012817	24	1
ENSG00000012822	145	351
ENSG00000012963	8	13
ENSG00000012983	210	111
ENSG00000013016	10	12
ENSG00000013275	30	67
ENSG00000013288	32	80
ENSG00000013293	0	0
ENSG00000013297	0	2
ENSG00000013306	26916	30135
ENSG00000013364	183	396
ENSG00000013374	76	114
ENSG00000013375	5	4
ENSG00000013392	0	3
ENSG00000013441	39	193
ENSG00000013503	1	8
ENSG00000013523	4	16
ENSG00000013561	278	277
ENSG00000013563	3	10
ENSG00000013573	1	23
ENSG00000013583	11	123
ENSG00000013588	1	0
ENSG00000013619	3	2
ENSG00000013725	24	98
ENSG00000013810	83	208
ENSG00000014123	7	31
ENSG00000014138	14	19
ENSG00000014164	26	51
ENSG00000014216	184	290
ENSG00000014257	22	27
ENSG00000014641	11	44
ENSG00000014824	8	26
ENSG00000014914	5	13
ENSG00000014919	18	37
ENSG00000015133	45	151
ENSG00000015153	14	27
ENSG00000015171	9	39
ENSG00000015285	233	442
ENSG00000015413	0	0
ENSG00000015475	172	244
ENSG00000015479	0	2
ENSG00000015520	0	0
ENSG00000015532	9	19
ENSG00000015568	0	0
ENSG00000015592	0	0
ENSG00000015676	23	39
ENSG00000016082	0	0
ENSG00000016391	0	0
ENSG00000016402	0	0
ENSG00000016490	0	0
ENSG00000016602	0	0
ENSG00000016864	2	19
ENSG00000017260	22	50
ENSG00000017427	0	0
ENSG00000017483	557	487
ENSG00000017797	706	624
ENSG00000018189	4	13
ENSG00000018236	0	0
ENSG00000018280	382	1391
ENSG00000018408	0	0
ENSG00000018510	7	29
ENSG00000018607	0	0
ENSG00000018610	8	14
ENSG00000018625	0	0
ENSG00000018699	2	12
ENSG00000018869	1	3
ENSG00000019102	2	1
ENSG00000019144	0	1
ENSG00000019169	0	4
ENSG00000019186	0	2
ENSG00000019485	2	5
ENSG00000019505	1	0
ENSG00000019549	0	0
ENSG00000019582	671	2162
ENSG00000019991	2	7
ENSG00000019995	172	88
ENSG00000020129	4	18
ENSG00000020181	1	2
ENSG00000020219	0	0
ENSG00000020256	2	5
ENSG00000020426	2	3
ENSG00000020577	1	0
ENSG00000020633	37	131
ENSG00000020922	15	16
ENSG00000021300	1	7
ENSG00000021355	277	405
ENSG00000021461	0	1
ENSG00000021488	0	1
ENSG00000021574	14	37
ENSG00000021645	1	2
ENSG00000021762	3	25
ENSG00000021776	24	36
ENSG00000021826	0	0
ENSG00000021852	0	0
ENSG00000022267	0	14
ENSG00000022277	88	118
ENSG00000022355	0	0
ENSG00000022556	1	11
ENSG00000022567	123	129
ENSG00000022840	6771	7856
ENSG00000022976	2	8
ENSG00000023041	5	41
ENSG00000023171	9	10
ENSG00000023191	29	86
ENSG00000023228	46	57
ENSG00000023287	101	159
ENSG00000023318	44	84
ENSG00000023330	23	65
ENSG00000023445	29	126
ENSG00000023516	6	45
ENSG00000023572	1	3
ENSG00000023608	1	6
ENSG00000023697	2	17
ENSG00000023734	94	91
ENSG00000023839	0	5
ENSG00000023892	85	221
ENSG00000023902	47	128
ENSG00000023909	25	34
ENSG00000024048	482	372
ENSG00000024422	1	3
ENSG00000024526	2	3
ENSG00000024862	31	43
ENSG00000025039	16	38
ENSG00000025156	2	12
ENSG00000025293	77	118
ENSG00000025423	0	0
ENSG00000025434	6	3
ENSG00000025708	224	395
ENSG00000025770	4	21
ENSG00000025772	5	10
ENSG00000025796	21	67
ENSG00000025800	156	157
ENSG00000026025	242	650
ENSG00000026036	0	4
ENSG00000026103	52	93
ENSG00000026297	159	314
ENSG00000026508	447	749
ENSG00000026559	0	0
ENSG00000026652	6	42
ENSG00000026751	3	26
ENSG00000026950	30	165
ENSG00000027001	0	1
ENSG00000027075	21	88
ENSG00000027644	0	0
ENSG00000027697	145	295
ENSG00000027847	8	36
ENSG00000027869	2	14
ENSG00000028116	7	4
ENSG00000028137	635	689
ENSG00000028203	8	22
ENSG00000028277	66	153
ENSG00000028310	3	40
ENSG00000028528	50	134
ENSG00000028839	22	31
ENSG00000029153	3	1
ENSG00000029363	91	206
ENSG00000029364	18	39
ENSG00000029534	1859	1293
ENSG00000029559	0	0
ENSG00000029639	2	4
ENSG00000029725	30	64
ENSG00000029993	2	6
ENSG00000030066	8	50
ENSG00000030110	7	9
ENSG00000030304	0	1
ENSG00000030419	5	23
ENSG00000030582	367	585
ENSG00000031003	20	26
ENSG00000031081	9	17
ENSG00000031691	3	2
ENSG00000031698	47	132
ENSG00000031823	27	57
ENSG00000032219	105	187
ENSG00000032389	5	21
ENSG00000032444	124	170
ENSG00000032742	4	10
ENSG00000033011	5	9
ENSG00000033030	9	24
ENSG00000033050	14	35
ENSG00000033100	27	69
ENSG00000033122	0	1
ENSG00000033170	5	16
ENSG00000033178	12	44
ENSG00000033327	169	208
ENSG00000033627	53	95
ENSG00000033800	79	129
ENSG00000033867	3	23
ENSG00000034053	9	64
ENSG00000034152	1462	2459
ENSG00000034239	0	0
ENSG00000034510	204	817
ENSG00000034533	6	14
ENSG00000034677	128	162
ENSG00000034693	1	1
ENSG00000034713	1587	1746
ENSG00000034971	0	0
ENSG00000035115	6	23
ENSG00000035141	9	16
ENSG00000035403	112	184
ENSG00000035499	0	2
ENSG00000035664	39	71
ENSG00000035681	27	62
ENSG00000035687	5	28
ENSG00000035720	2	7
ENSG00000035862	103	169
ENSG00000035928	29	67
ENSG00000036054	19	39
ENSG00000036257	61	91
ENSG00000036448	0	45
ENSG00000036473	0	0
ENSG00000036530	0	0
ENSG00000036549	8	16
ENSG00000036565	2	0
ENSG00000036672	0	0
ENSG00000036828	0	0
ENSG00000037042	1	8
ENSG00000037241	3	8
ENSG00000037280	1	0
ENSG00000037474	8	41
ENSG00000037637	15	36
ENSG00000037749	22	17
ENSG00000037757	3	14
ENSG00000037897	1	0
ENSG00000037965	0	0
ENSG00000038002	3	19
ENSG00000038210	0	7
ENSG00000038219	527	874
ENSG00000038274	260	220
ENSG00000038295	0	0
ENSG00000038358	15	52
ENSG00000038382	15	31
ENSG00000038427	179	260
ENSG00000038532	46	74
ENSG00000038945	0	0
ENSG00000039068	4	4
ENSG00000039123	20	33
ENSG00000039139	0	0
ENSG00000039319	31	67
ENSG00000039523	0	4
ENSG00000039537	0	0
ENSG00000039560	0	0
ENSG00000039600	0	1
ENSG00000039650	12	54
ENSG00000039987	0	1
ENSG00000040199	18	21
ENSG00000040275	4	7
ENSG00000040341	8	21
ENSG00000040487	1	12
ENSG00000040531	5	23
ENSG00000040608	0	2
ENSG00000040633	21	69
ENSG00000040731	0	0
ENSG00000040933	32	121
ENSG00000041353	2	15
ENSG00000041357	21	62
ENSG00000041515	0	1
ENSG00000041802	5	32
ENSG00000041880	1	6
ENSG00000041982	1	1
ENSG00000041988	1	13
ENSG00000042062	53	182
ENSG00000042088	5	15
ENSG00000042286	1	3
ENSG00000042304	0	0
ENSG00000042317	0	1
ENSG00000042429	10	27
ENSG00000042445	13	15
ENSG00000042493	55	150
ENSG00000042753	237	235
ENSG00000042781	0	0
ENSG00000042813	0	0
ENSG00000042832	3	10
ENSG00000042980	7	14
ENSG00000043039	0	0
ENSG00000043093	628	379
ENSG00000043143	17	66
ENSG00000043355	0	0
ENSG00000043462	235	392
ENSG00000043514	1	10
ENSG00000043591	0	1
ENSG00000044012	0	0
ENSG00000044090	12	27
ENSG00000044115	227	216
ENSG00000044446	12	66
ENSG00000044459	74	68
ENSG00000044524	0	0
ENSG00000044574	106	267
ENSG00000046604	0	1
ENSG00000046647	2	6
ENSG00000046651	19	70
ENSG00000046653	2	6
ENSG00000046774	0	0
ENSG00000046889	0	0
ENSG00000047056	29	43
ENSG00000047188	11	17
ENSG00000047230	2	4
ENSG00000047249	16	39
ENSG00000047315	32	100
ENSG00000047346	24	60
ENSG00000047365	9	44
ENSG00000047410	160	397
ENSG00000047457	0	0
ENSG00000047578	17	29
ENSG00000047579	6	22
ENSG00000047597	793	510
ENSG00000047617	0	0
ENSG00000047621	4	9
ENSG00000047634	2	18
ENSG00000047644	132	176
ENSG00000047648	1	2
ENSG00000047662	1	0
ENSG00000047849	21	70
ENSG00000047932	4	21
ENSG00000047936	0	0
ENSG00000048028	2	25
ENSG00000048052	8	23
ENSG00000048140	41	50
ENSG00000048162	1	4
ENSG00000048342	16	9
ENSG00000048392	31	46
ENSG00000048405	23	55
ENSG00000048462	0	4
ENSG00000048471	73	99
ENSG00000048540	0	0
ENSG00000048544	3	17
ENSG00000048545	0	0
ENSG00000048649	116	174
ENSG00000048707	28	65
ENSG00000048740	219	513
ENSG00000048828	142	187
ENSG00000048991	21	31
ENSG00000049089	8	22
ENSG00000049130	1	0
ENSG00000049167	0	2
ENSG00000049192	0	5
ENSG00000049239	24	45
ENSG00000049245	48	94
ENSG00000049246	2	1
ENSG00000049247	12	14
ENSG00000049249	16	19
ENSG00000049283	0	0
ENSG00000049323	7	20
ENSG00000049449	3	3
ENSG00000049540	0	1
ENSG00000049541	10	13
ENSG00000049618	71	71
ENSG00000049656	49	83
ENSG00000049759	92	86
ENSG00000049768	0	10
ENSG00000049769	1	6
ENSG00000049860	25	51
ENSG00000049883	1	6
ENSG00000050030	0	0
ENSG00000050130	6	36
ENSG00000050165	0	0
ENSG00000050327	2	6
ENSG00000050344	0	10
ENSG00000050393	15	27
ENSG00000050405	1	6
ENSG00000050426	4	41
ENSG00000050438	2	4
ENSG00000050555	0	0
ENSG00000050628	0	2
ENSG00000050730	0	1
ENSG00000050748	13	17
ENSG00000050767	0	3
ENSG00000050820	0	0
ENSG00000051009	36	90
ENSG00000051108	24	69
ENSG00000051128	0	3
ENSG00000051180	1	1
ENSG00000051341	1	4
ENSG00000051382	21	39
ENSG00000051523	465	928
ENSG00000051596	3	6
ENSG00000051620	36	114
ENSG00000051825	7	15
ENSG00000052126	1	9
ENSG00000052344	0	1
ENSG00000052723	7	24
ENSG00000052749	95	187
ENSG00000052795	2	9
ENSG00000052802	27	34
ENSG00000052841	38	61
ENSG00000052850	0	0
ENSG00000053108	2	2
ENSG00000053254	108	141
ENSG00000053328	0	1
ENSG00000053371	9	16
ENSG00000053372	4	19
ENSG00000053438	1	1
ENSG00000053501	1	15
ENSG00000053524	0	2
ENSG00000053702	3	7
ENSG00000053747	0	0
ENSG00000053770	11	45
ENSG00000053900	9	27
ENSG00000053918	18	33
ENSG00000054116	33	59
ENSG00000054118	349	346
ENSG00000054148	0	10
ENSG00000054179	4	3
ENSG00000054219	9	18
ENSG00000054267	154	314
ENSG00000054277	0	2
ENSG00000054282	28	33
ENSG00000054356	16	73
ENSG00000054392	0	3
ENSG00000054523	81	102
ENSG00000054598	0	0
ENSG00000054611	46	66
ENSG00000054654	443	371
ENSG00000054690	0	0
ENSG00000054793	19	21
ENSG00000054796	0	0
ENSG00000054803	0	0
ENSG00000054938	0	0
ENSG00000054965	30	71
ENSG00000054967	48	65
ENSG00000054983	20	48
ENSG00000055044	10	45
ENSG00000055070	80	77
ENSG00000055118	31	41
ENSG00000055130	9	30
ENSG00000055147	7	10
ENSG00000055163	229	468
ENSG00000055208	408	342
ENSG00000055211	5	17
ENSG00000055332	171	198
ENSG00000055483	10	41
ENSG00000055609	183	221
ENSG00000055732	0	0
ENSG00000055813	0	0
ENSG00000055917	167	223
ENSG00000055950	3	16
ENSG00000055955	0	0
ENSG00000055957	0	0
ENSG00000056050	2	2
ENSG00000056097	66	80
ENSG00000056277	0	1
ENSG00000056291	0	0
ENSG00000056487	0	0
ENSG00000056558	5	56
ENSG00000056586	61	63
ENSG00000056736	0	3
ENSG00000056972	11	16
ENSG00000056998	0	0
ENSG00000057019	4	5
ENSG00000057149	0	0
ENSG00000057252	26	59
ENSG00000057294	1	5
ENSG00000057468	0	0
ENSG00000057593	0	1
ENSG00000057608	99	188
ENSG00000057657	37	49
ENSG00000057663	2	9
ENSG00000057704	87	96
ENSG00000057757	679	934
ENSG00000057935	3	25
ENSG00000058056	1	2
ENSG00000058063	89	148
ENSG00000058085	0	0
ENSG00000058091	7	14
ENSG00000058262	32	99
ENSG00000058272	151	330
ENSG00000058335	0	0
ENSG00000058404	0	0
ENSG00000058453	4	29
ENSG00000058600	27	56
ENSG00000058668	153	222
ENSG00000058673	86	246
ENSG00000058729	0	7
ENSG00000058799	29	54
ENSG00000058804	1	13
ENSG00000058866	9	11
ENSG00000059122	7	41
ENSG00000059145	9	47
ENSG00000059377	91	207
ENSG00000059378	24	85
ENSG00000059573	4	20
ENSG00000059588	3	31
ENSG00000059691	3	2
ENSG00000059728	666	1191
ENSG00000059758	20	42
ENSG00000059769	1	6
ENSG00000059804	533	794
ENSG00000059915	9	10
ENSG00000060069	58	69
ENSG00000060138	5953	6158
ENSG00000060140	5	7
ENSG00000060237	3863	2244
ENSG00000060303	0	0
ENSG00000060339	62	95
ENSG00000060491	75	143
ENSG00000060558	13	17
ENSG00000060566	0	0
ENSG00000060642	12	12
ENSG00000060656	0	0
ENSG00000060688	3	24
ENSG00000060709	0	0
ENSG00000060718	0	0
ENSG00000060749	11	7
ENSG00000060762	6	25
ENSG00000060971	26	85
ENSG00000060982	0	6
ENSG00000061273	65	255
ENSG00000061337	0	0
ENSG00000061455	0	0
ENSG00000061492	0	0
ENSG00000061656	2	0
ENSG00000061676	1	6
ENSG00000061794	3	7
ENSG00000061918	2	4
ENSG00000061936	34	118
ENSG00000061938	85	162
ENSG00000061987	23	43
ENSG00000062038	0	0
ENSG00000062096	0	0
ENSG00000062194	93	150
ENSG00000062282	170	204
ENSG00000062370	0	1
ENSG00000062485	34	103
ENSG00000062524	0	4
ENSG00000062582	0	1
ENSG00000062598	39	54
ENSG00000062650	47	118
ENSG00000062716	277	409
ENSG00000062725	16	28
ENSG00000062822	10	17
ENSG00000063015	3	3
ENSG00000063046	78	267
ENSG00000063127	0	6
ENSG00000063169	5	22
ENSG00000063176	7	11
ENSG00000063177	244	646
ENSG00000063180	4	8
ENSG00000063241	9	8
ENSG00000063244	57	134
ENSG00000063245	271	216
ENSG00000063322	34	61
ENSG00000063438	0	0
ENSG00000063515	0	0
ENSG00000063587	2	15
ENSG00000063601	17	69
ENSG00000063660	0	0
ENSG00000063761	1	11
ENSG00000063854	2150	1507
ENSG00000063978	48	96
ENSG00000064012	66	171
ENSG00000064042	1	0
ENSG00000064102	8	17
ENSG00000064115	2	15
ENSG00000064195	0	0
ENSG00000064199	0	0
ENSG00000064201	60	151
ENSG00000064205	0	0
ENSG00000064218	0	0
ENSG00000064225	14	24
ENSG00000064270	5	3
ENSG00000064300	0	1
ENSG00000064309	0	1
ENSG00000064313	14	20
ENSG00000064393	43	83
ENSG00000064419	32	73
ENSG00000064489	0	0
ENSG00000064490	34	71
ENSG00000064545	2	18
ENSG00000064547	32	322
ENSG00000064601	35	77
ENSG00000064607	21	98
ENSG00000064651	3	8
ENSG00000064652	0	2
ENSG00000064655	0	0
ENSG00000064666	531	768
ENSG00000064687	59	404
ENSG00000064692	0	0
ENSG00000064703	1	18
ENSG00000064726	10	26
ENSG00000064763	20	35
ENSG00000064787	0	3
ENSG00000064835	0	0
ENSG00000064886	7	28
ENSG00000064932	320	450
ENSG00000064933	7	8
ENSG00000064961	10	30
ENSG00000064989	0	2
ENSG00000064995	3	17
ENSG00000064999	21	35
ENSG00000065000	132	168
ENSG00000065029	1	30
ENSG00000065054	1	1
ENSG00000065057	1	3
ENSG00000065060	3	17
ENSG00000065135	126	193
ENSG00000065150	15	54
ENSG00000065154	147	131
ENSG00000065183	2	26
ENSG00000065243	103	114
ENSG00000065268	7	17
ENSG00000065308	4	15
ENSG00000065320	0	2
ENSG00000065325	0	0
ENSG00000065328	3	1
ENSG00000065357	30	241
ENSG00000065361	0	0
ENSG00000065371	0	0
ENSG00000065413	22	30
ENSG00000065427	60	98
ENSG00000065457	9	28
ENSG00000065485	1	4
ENSG00000065491	149	133
ENSG00000065518	31	67
ENSG00000065526	117	204
ENSG00000065534	3	14
ENSG00000065548	33	93
ENSG00000065559	59	81
ENSG00000065600	2	6
ENSG00000065609	0	0
ENSG00000065613	91	193
ENSG00000065615	71	118
ENSG00000065618	2	13
ENSG00000065621	0	7
ENSG00000065665	1	13
ENSG00000065675	4	27
ENSG00000065717	2	13
ENSG00000065802	4	21
ENSG00000065809	72	155
ENSG00000065833	1	0
ENSG00000065882	57	99
ENSG00000065883	62	102
ENSG00000065911	1	6
ENSG00000065923	3	15
ENSG00000065970	76	120
ENSG00000065978	5986	5270
ENSG00000065989	1	5
ENSG00000066027	136	264
ENSG00000066032	0	0
ENSG00000066044	13	45
ENSG00000066056	0	2
ENSG00000066084	101	144
ENSG00000066117	15	38
ENSG00000066135	14	32
ENSG00000066136	41	82
ENSG00000066185	0	0
ENSG00000066230	0	3
ENSG00000066248	0	0
ENSG00000066279	13	22
ENSG00000066294	18	41
ENSG00000066322	38	101
ENSG00000066336	882	1370
ENSG00000066379	0	7
ENSG00000066382	1	2
ENSG00000066405	0	0
ENSG00000066422	29	42
ENSG00000066427	21	42
ENSG00000066455	12	48
ENSG00000066468	1	5
ENSG00000066557	3	7
ENSG00000066583	3	13
ENSG00000066629	0	0
ENSG00000066651	0	5
ENSG00000066654	20	54
ENSG00000066697	5	4
ENSG00000066735	1	2
ENSG00000066739	29	63
ENSG00000066777	50	97
ENSG00000066813	0	0
ENSG00000066827	27	39
ENSG00000066855	1	7
ENSG00000066923	0	5
ENSG00000066926	3269	2534
ENSG00000066933	10	17
ENSG00000067048	30	0
ENSG00000067057	0	31
ENSG00000067064	38	60
ENSG00000067066	333	410
ENSG00000067082	352	662
ENSG00000067113	0	2
ENSG00000067141	0	2
ENSG00000067167	51	80
ENSG00000067177	0	0
ENSG00000067182	353	441
ENSG00000067191	3	8
ENSG00000067208	21	21
ENSG00000067221	1	2
ENSG00000067225	255	502
ENSG00000067248	104	100
ENSG00000067334	27	67
ENSG00000067365	33	53
ENSG00000067369	11	28
ENSG00000067445	1	3
ENSG00000067533	4	16
ENSG00000067560	389	855
ENSG00000067596	55	87
ENSG00000067601	0	0
ENSG00000067606	4	11
ENSG00000067646	12	0
ENSG00000067704	10	49
ENSG00000067715	0	1
ENSG00000067798	0	1
ENSG00000067829	52	95
ENSG00000067836	179	189
ENSG00000067840	1	1
ENSG00000067842	0	0
ENSG00000067900	154	375
ENSG00000067955	10	35
ENSG00000067992	30	29
ENSG00000068001	3	12
ENSG00000068024	87	107
ENSG00000068028	12	59
ENSG00000068078	0	0
ENSG00000068079	21	45
ENSG00000068097	4	9
ENSG00000068120	22	60
ENSG00000068137	0	1
ENSG00000068305	69	117
ENSG00000068308	156	271
ENSG00000068323	405	333
ENSG00000068354	111	151
ENSG00000068366	98	130
ENSG00000068383	12	36
ENSG00000068394	35	65
ENSG00000068400	80	161
ENSG00000068438	10	30
ENSG00000068489	1	7
ENSG00000068615	0	2
ENSG00000068650	88	120
ENSG00000068654	6	19
ENSG00000068697	44	90
ENSG00000068724	21	68
ENSG00000068745	23	74
ENSG00000068781	0	0
ENSG00000068784	4	15
ENSG00000068796	17	46
ENSG00000068831	71	370
ENSG00000068878	1037	527
ENSG00000068885	2	6
ENSG00000068903	66	72
ENSG00000068912	5	35
ENSG00000068971	217	277
ENSG00000068976	6	19
ENSG00000068985	0	1
ENSG00000069011	0	0
ENSG00000069018	0	0
ENSG00000069020	11	44
ENSG00000069122	0	0
ENSG00000069188	0	2
ENSG00000069206	0	0
ENSG00000069248	9	27
ENSG00000069275	31	117
ENSG00000069329	50	127
ENSG00000069345	89	116
ENSG00000069399	148	252
ENSG00000069424	75	166
ENSG00000069431	0	0
ENSG00000069482	0	0
ENSG00000069493	26	85
ENSG00000069509	1	14
ENSG00000069535	0	0
ENSG00000069667	10	44
ENSG00000069696	0	1
ENSG00000069702	1	11
ENSG00000069712	0	0
ENSG00000069764	0	0
ENSG00000069812	1	0
ENSG00000069849	15	26
ENSG00000069869	10	11
ENSG00000069943	19	24
ENSG00000069956	9	18
ENSG00000069966	1	15
ENSG00000069974	93	176
ENSG00000069998	8	15
ENSG00000070010	40	56
ENSG00000070018	2	3
ENSG00000070019	6	5
ENSG00000070031	0	0
ENSG00000070047	34	50
ENSG00000070061	9	36
ENSG00000070081	32	98
ENSG00000070087	9	4
ENSG00000070159	0	0
ENSG00000070182	3321	1372
ENSG00000070190	75	111
ENSG00000070193	0	0
ENSG00000070214	12	22
ENSG00000070269	13	25
ENSG00000070366	9	16
ENSG00000070367	20	40
ENSG00000070371	2	22
ENSG00000070388	0	0
ENSG00000070404	1	12
ENSG00000070413	95	126
ENSG00000070423	40	81
ENSG00000070444	35	62
ENSG00000070476	23	50
ENSG00000070495	10	38
ENSG00000070501	8	19
ENSG00000070526	2	12
ENSG00000070540	120	82
ENSG00000070601	0	0
ENSG00000070610	88	137
ENSG00000070614	33	39
ENSG00000070669	0	2
ENSG00000070718	2	15
ENSG00000070729	5	7
ENSG00000070731	27	36
ENSG00000070748	0	0
ENSG00000070756	3171	4718
ENSG00000070759	20	27
ENSG00000070761	4	20
ENSG00000070770	14	45
ENSG00000070778	0	0
ENSG00000070785	4	9
ENSG00000070808	0	0
ENSG00000070814	19	44
ENSG00000070831	345	529
ENSG00000070882	0	11
ENSG00000070886	0	0
ENSG00000070915	0	0
ENSG00000070950	2	15
ENSG00000070961	82	148
ENSG00000070985	0	1
ENSG00000071051	27	62
ENSG00000071054	468	544
ENSG00000071073	20	95
ENSG00000071082	521	969
ENSG00000071127	281	502
ENSG00000071189	30	52
ENSG00000071203	0	0
ENSG00000071205	2	4
ENSG00000071242	4	21
ENSG00000071243	10	18
ENSG00000071246	2	1
ENSG00000071282	0	0
ENSG00000071462	5	12
ENSG00000071537	79	118
ENSG00000071539	1	2
ENSG00000071553	79	169
ENSG00000071564	282	217
ENSG00000071575	6	61
ENSG00000071626	13	75
ENSG00000071655	9	17
ENSG00000071677	0	0
ENSG00000071794	7	16
ENSG00000071859	33	75
ENSG00000071889	22	42
ENSG00000071894	16	121
ENSG00000071909	0	0
ENSG00000071967	71	98
ENSG00000071991	0	0
ENSG00000071994	6	23
ENSG00000072041	0	0
ENSG00000072042	9	33
ENSG00000072062	79	149
ENSG00000072071	5	21
ENSG00000072080	0	0
ENSG00000072110	573	920
ENSG00000072121	12	40
ENSG00000072133	0	0
ENSG00000072134	23	23
ENSG00000072135	43	126
ENSG00000072163	6	24
ENSG00000072182	0	2
ENSG00000072195	0	11
ENSG00000072201	0	1
ENSG00000072210	2	11
ENSG00000072274	114	182
ENSG00000072310	39	107
ENSG00000072315	0	0
ENSG00000072364	45	74
ENSG00000072401	103	199
ENSG00000072415	12	8
ENSG00000072422	0	4
ENSG00000072501	74	167
ENSG00000072506	18	27
ENSG00000072518	136	219
ENSG00000072571	33	12
ENSG00000072609	53	116
ENSG00000072657	0	0
ENSG00000072682	1	7
ENSG00000072694	8	47
ENSG00000072736	38	74
ENSG00000072756	2	20
ENSG00000072778	66	161
ENSG00000072786	467	609
ENSG00000072803	23	26
ENSG00000072818	103	374
ENSG00000072832	0	0
ENSG00000072840	1	0
ENSG00000072849	10	28
ENSG00000072858	8	27
ENSG00000072864	63	115
ENSG00000072952	148	205
ENSG00000072954	0	2
ENSG00000072958	76	156
ENSG00000073008	3	6
ENSG00000073050	8	36
ENSG00000073060	18	19
ENSG00000073067	0	0
ENSG00000073111	20	23
ENSG00000073146	0	1
ENSG00000073150	14	30
ENSG00000073169	15	50
ENSG00000073282	0	0
ENSG00000073331	119	198
ENSG00000073350	4	21
ENSG00000073417	1	10
ENSG00000073464	7	7
ENSG00000073536	3	4
ENSG00000073578	33	76
ENSG00000073584	5	32
ENSG00000073598	0	1
ENSG00000073605	3	66
ENSG00000073614	124	171
ENSG00000073670	0	2
ENSG00000073711	1	1
ENSG00000073712	0	0
ENSG00000073734	0	1
ENSG00000073737	6	11
ENSG00000073754	0	0
ENSG00000073756	50	71
ENSG00000073792	625	586
ENSG00000073803	17	34
ENSG00000073849	49	167
ENSG00000073861	2	19
ENSG00000073905	0	1
ENSG00000073910	59	100
ENSG00000073921	412	508
ENSG00000073969	8	32
ENSG00000074047	0	0
ENSG00000074054	57	74
ENSG00000074071	10	44
ENSG00000074181	3	1
ENSG00000074201	12	43
ENSG00000074211	0	0
ENSG00000074219	0	0
ENSG00000074266	6	8
ENSG00000074276	0	5
ENSG00000074317	0	0
ENSG00000074319	172	232
ENSG00000074356	30	52
ENSG00000074370	206	504
ENSG00000074410	1	0
ENSG00000074416	4	8
ENSG00000074527	0	1
ENSG00000074582	3	12
ENSG00000074590	0	0
ENSG00000074603	32	52
ENSG00000074621	5	13
ENSG00000074657	0	1
ENSG00000074660	31	53
ENSG00000074695	8	27
ENSG00000074696	5	18
ENSG00000074706	46	67
ENSG00000074755	80	99
ENSG00000074771	0	0
ENSG00000074800	303	576
ENSG00000074803	0	3
ENSG00000074842	3	14
ENSG00000074855	1	15
ENSG00000074935	0	8
ENSG00000074964	4	18
ENSG00000074966	10	59
ENSG00000075035	0	0
ENSG00000075043	0	0
ENSG00000075073	0	1
ENSG00000075089	5	11
ENSG00000075131	0	4
ENSG00000075142	7	27
ENSG00000075151	40	62
ENSG00000075188	2	4
ENSG00000075213	0	0
ENSG00000075218	0	7
ENSG00000075223	2	7
ENSG00000075234	9	28
ENSG00000075239	4	9
ENSG00000075240	17	27
ENSG00000075275	0	8
ENSG00000075290	0	0
ENSG00000075292	76	135
ENSG00000075303	10	19
ENSG00000075336	0	6
ENSG00000075340	67	100
ENSG00000075388	0	0
ENSG00000075391	0	3
ENSG00000075399	9	35
ENSG00000075407	12	35
ENSG00000075413	493	716
ENSG00000075415	42	152
ENSG00000075420	112	107
ENSG00000075426	208	247
ENSG00000075429	0	0
ENSG00000075461	0	0
ENSG00000075539	41	90
ENSG00000075568	30	81
ENSG00000075618	3	3
ENSG00000075624	6967	13789
ENSG00000075643	1	0
ENSG00000075651	9	17
ENSG00000075673	0	0
ENSG00000075702	1	2
ENSG00000075711	11	31
ENSG00000075785	274	501
ENSG00000075790	6	20
ENSG00000075826	1	34
ENSG00000075856	20	61
ENSG00000075884	135	202
ENSG00000075886	1	0
ENSG00000075891	0	0
ENSG00000075914	2	10
ENSG00000075945	1	12
ENSG00000075975	5	30
ENSG00000076003	4	19
ENSG00000076043	79	116
ENSG00000076053	8	20
ENSG00000076067	0	17
ENSG00000076108	133	242
ENSG00000076201	20	40
ENSG00000076242	5	25
ENSG00000076248	1	8
ENSG00000076258	2	3
ENSG00000076321	4	13
ENSG00000076344	0	0
ENSG00000076351	0	0
ENSG00000076356	6	11
ENSG00000076382	1	5
ENSG00000076513	168	270
ENSG00000076554	0	8
ENSG00000076555	4	14
ENSG00000076604	3	11
ENSG00000076641	166	218
ENSG00000076650	5	15
ENSG00000076662	52	75
ENSG00000076685	40	66
ENSG00000076706	0	1
ENSG00000076716	2	0
ENSG00000076770	2933	1084
ENSG00000076826	0	2
ENSG00000076864	403	450
ENSG00000076924	28	87
ENSG00000076928	145	790
ENSG00000076944	278	380
ENSG00000076984	146	150
ENSG00000077009	1	0
ENSG00000077044	80	233
ENSG00000077063	0	0
ENSG00000077080	0	2
ENSG00000077092	0	1
ENSG00000077097	46	135
ENSG00000077147	35	75
ENSG00000077150	112	234
ENSG00000077152	0	4
ENSG00000077157	22	50
ENSG00000077232	13	49
ENSG00000077235	22	70
ENSG00000077238	273	474
ENSG00000077254	115	82
ENSG00000077264	0	0
ENSG00000077274	0	0
ENSG00000077279	0	0
ENSG00000077312	8	29
ENSG00000077327	1	0
ENSG00000077348	6	12
ENSG00000077380	22	51
ENSG00000077420	385	627
ENSG00000077454	35	93
ENSG00000077458	13	38
ENSG00000077463	4	14
ENSG00000077498	0	0
ENSG00000077514	18	30
ENSG00000077522	0	0
ENSG00000077549	205	442
ENSG00000077585	4	4
ENSG00000077616	0	1
ENSG00000077684	35	56
ENSG00000077713	1	3
ENSG00000077721	17	53
ENSG00000077782	0	2
ENSG00000077800	0	0
ENSG00000077935	1	7
ENSG00000077942	0	0
ENSG00000077943	0	0
ENSG00000077984	303	445
ENSG00000078018	1	2
ENSG00000078043	7	13
ENSG00000078053	0	2
ENSG00000078061	115	162
ENSG00000078070	6	10
ENSG00000078081	4	1
ENSG00000078098	1	0
ENSG00000078114	0	0
ENSG00000078124	23	27
ENSG00000078140	57	94
ENSG00000078142	23	56
ENSG00000078177	8	21
ENSG00000078237	0	9
ENSG00000078246	2	3
ENSG00000078269	9	11
ENSG00000078295	0	0
ENSG00000078304	78	169
ENSG00000078319	0	8
ENSG00000078328	0	0
ENSG00000078369	289	516
ENSG00000078399	2	0
ENSG00000078401	0	0
ENSG00000078403	23	37
ENSG00000078487	18	23
ENSG00000078549	0	0
ENSG00000078579	0	0
ENSG00000078589	7	17
ENSG00000078596	11	71
ENSG00000078618	347	397
ENSG00000078668	14	59
ENSG00000078674	159	166
ENSG00000078687	54	98
ENSG00000078699	18	30
ENSG00000078725	0	0
ENSG00000078747	17	40
ENSG00000078795	2	0
ENSG00000078804	13	24
ENSG00000078808	50	114
ENSG00000078814	2	6
ENSG00000078898	0	0
ENSG00000078900	0	0
ENSG00000078902	111	151
ENSG00000078967	2	8
ENSG00000079101	0	0
ENSG00000079102	0	0
ENSG00000079112	0	0
ENSG00000079134	7	17
ENSG00000079150	0	0
ENSG00000079156	5	2
ENSG00000079215	0	0
ENSG00000079246	122	290
ENSG00000079257	5	12
ENSG00000079263	15	37
ENSG00000079277	72	151
ENSG00000079308	2281	1929
ENSG00000079313	14	36
ENSG00000079332	28	65
ENSG00000079335	8	28
ENSG00000079337	1	3
ENSG00000079385	36	92
ENSG00000079387	4	15
ENSG00000079393	2	2
ENSG00000079432	107	130
ENSG00000079435	6	7
ENSG00000079459	182	234
ENSG00000079462	7	3
ENSG00000079482	0	2
ENSG00000079557	0	0
ENSG00000079616	6	28
ENSG00000079689	4	0
ENSG00000079691	1	8
ENSG00000079739	35	53
ENSG00000079785	6	40
ENSG00000079805	281	459
ENSG00000079819	8	13
ENSG00000079841	0	0
ENSG00000079931	0	0
ENSG00000079950	146	208
ENSG00000079974	3	27
ENSG00000079999	12	27
ENSG00000080007	2	2
ENSG00000080031	0	1
ENSG00000080166	0	0
ENSG00000080189	16	82
ENSG00000080200	1	8
ENSG00000080224	0	0
ENSG00000080293	0	0
ENSG00000080298	35	39
ENSG00000080345	36	52
ENSG00000080371	72	101
ENSG00000080493	0	3
ENSG00000080503	63	165
ENSG00000080511	0	0
ENSG00000080546	4	21
ENSG00000080561	0	0
ENSG00000080572	0	0
ENSG00000080573	0	0
ENSG00000080603	2	8
ENSG00000080608	7	32
ENSG00000080618	0	1
ENSG00000080644	0	0
ENSG00000080709	0	0
ENSG00000080802	14	19
ENSG00000080815	141	119
ENSG00000080819	39	71
ENSG00000080822	14	35
ENSG00000080823	3	4
ENSG00000080824	362	609
ENSG00000080839	7	9
ENSG00000080845	8	27
ENSG00000080854	0	6
ENSG00000080910	0	0
ENSG00000080947	1	11
ENSG00000080986	6	8
ENSG00000081014	2	20
ENSG00000081019	35	49
ENSG00000081026	3	6
ENSG00000081041	0	2
ENSG00000081051	0	0
ENSG00000081052	0	0
ENSG00000081059	75	467
ENSG00000081087	36	47
ENSG00000081138	0	0
ENSG00000081148	1	0
ENSG00000081154	86	114
ENSG00000081177	2	4
ENSG00000081181	1	0
ENSG00000081189	30	36
ENSG00000081237	1400	2607
ENSG00000081248	0	0
ENSG00000081277	0	0
ENSG00000081307	4	10
ENSG00000081320	187	341
ENSG00000081377	1	6
ENSG00000081386	1	12
ENSG00000081479	0	0
ENSG00000081665	5	27
ENSG00000081692	1	4
ENSG00000081721	5	15
ENSG00000081760	4	5
ENSG00000081791	19	54
ENSG00000081800	0	0
ENSG00000081803	0	0
ENSG00000081818	0	0
ENSG00000081842	0	0
ENSG00000081853	0	0
ENSG00000081870	0	9
ENSG00000081913	11	10
ENSG00000081923	0	6
ENSG00000081985	1	6
ENSG00000082014	16	18
ENSG00000082068	9	28
ENSG00000082074	665	1357
ENSG00000082126	0	0
ENSG00000082146	4333	5633
ENSG00000082153	20	68
ENSG00000082175	0	0
ENSG00000082196	0	1
ENSG00000082212	49	95
ENSG00000082213	26	28
ENSG00000082258	25	47
ENSG00000082269	5	2
ENSG00000082293	2	3
ENSG00000082397	10	5
ENSG00000082438	0	4
ENSG00000082458	0	3
ENSG00000082482	0	0
ENSG00000082497	0	0
ENSG00000082512	8	51
ENSG00000082515	8	21
ENSG00000082516	7	11
ENSG00000082556	0	0
ENSG00000082641	37	65
ENSG00000082684	0	0
ENSG00000082701	55	74
ENSG00000082781	1	8
ENSG00000082805	17	30
ENSG00000082898	34	94
ENSG00000082929	0	0
ENSG00000082996	83	124
ENSG00000083067	0	0
ENSG00000083093	3	4
ENSG00000083097	7	17
ENSG00000083099	13	37
ENSG00000083123	0	8
ENSG00000083168	233	269
ENSG00000083223	168	293
ENSG00000083290	2	19
ENSG00000083307	0	0
ENSG00000083312	82	74
ENSG00000083444	43	75
ENSG00000083454	1	18
ENSG00000083457	2	10
ENSG00000083520	16	39
ENSG00000083535	10	15
ENSG00000083544	4	16
ENSG00000083622	0	0
ENSG00000083635	2	3
ENSG00000083642	27	59
ENSG00000083720	3	13
ENSG00000083750	25	22
ENSG00000083782	0	0
ENSG00000083799	87	199
ENSG00000083807	0	3
ENSG00000083812	6	13
ENSG00000083814	2	14
ENSG00000083817	0	4
ENSG00000083828	12	41
ENSG00000083838	0	4
ENSG00000083844	8	39
ENSG00000083845	268	689
ENSG00000083857	0	3
ENSG00000083896	90	183
ENSG00000083937	17	43
ENSG00000084070	712	1088
ENSG00000084072	3	22
ENSG00000084073	13	39
ENSG00000084090	12	63
ENSG00000084092	13	26
ENSG00000084093	46	99
ENSG00000084110	41	81
ENSG00000084112	58	54
ENSG00000084207	91	133
ENSG00000084234	266	485
ENSG00000084444	1	3
ENSG00000084453	0	0
ENSG00000084463	30	55
ENSG00000084623	16	57
ENSG00000084628	0	0
ENSG00000084636	1	1
ENSG00000084652	10	55
ENSG00000084674	0	0
ENSG00000084676	337	335
ENSG00000084693	22	31
ENSG00000084710	0	0
ENSG00000084731	16	15
ENSG00000084733	119	199
ENSG00000084734	0	0
ENSG00000084754	109	204
ENSG00000084764	1	15
ENSG00000084774	9	55
ENSG00000085063	191	255
ENSG00000085117	104	133
ENSG00000085185	21	28
ENSG00000085224	210	270
ENSG00000085231	0	3
ENSG00000085265	334	873
ENSG00000085274	15	28
ENSG00000085276	0	0
ENSG00000085365	6	17
ENSG00000085377	5	26
ENSG00000085382	1	5
ENSG00000085415	5	19
ENSG00000085433	7	14
ENSG00000085449	18	35
ENSG00000085465	0	2
ENSG00000085491	2	22
ENSG00000085511	11	17
ENSG00000085514	214	259
ENSG00000085552	0	0
ENSG00000085563	3	19
ENSG00000085644	51	51
ENSG00000085662	9	23
ENSG00000085719	46	103
ENSG00000085721	4	18
ENSG00000085733	10	14
ENSG00000085741	0	5
ENSG00000085760	4	22
ENSG00000085788	16	22
ENSG00000085831	13	26
ENSG00000085832	45	84
ENSG00000085840	2	6
ENSG00000085871	2	13
ENSG00000085872	10	29
ENSG00000085978	6	28
ENSG00000085982	2	10
ENSG00000085998	3	18
ENSG00000085999	2	3
ENSG00000086015	5	10
ENSG00000086061	222	257
ENSG00000086062	135	159
ENSG00000086065	53	102
ENSG00000086102	17	35
ENSG00000086159	0	0
ENSG00000086189	6	29
ENSG00000086200	7	21
ENSG00000086205	0	0
ENSG00000086232	1713	1909
ENSG00000086288	14	14
ENSG00000086289	1	1
ENSG00000086300	70	165
ENSG00000086475	6	21
ENSG00000086504	12	45
ENSG00000086506	961	698
ENSG00000086544	7	14
ENSG00000086548	11	34
ENSG00000086570	0	1
ENSG00000086589	30	87
ENSG00000086598	33	73
ENSG00000086619	7	14
ENSG00000086666	37	71
ENSG00000086696	0	0
ENSG00000086712	7	18
ENSG00000086717	2	0
ENSG00000086730	157	203
ENSG00000086758	294	238
ENSG00000086827	2	9
ENSG00000086848	0	1
ENSG00000086967	0	0
ENSG00000086991	0	0
ENSG00000087008	4	10
ENSG00000087053	2	18
ENSG00000087074	219	381
ENSG00000087076	0	0
ENSG00000087077	3	10
ENSG00000087085	15	35
ENSG00000087086	23743	31997
ENSG00000087087	22	101
ENSG00000087088	17	54
ENSG00000087095	19	42
ENSG00000087111	60	95
ENSG00000087116	0	0
ENSG00000087128	0	0
ENSG00000087152	72	107
ENSG00000087157	71	141
ENSG00000087191	9	44
ENSG00000087206	114	159
ENSG00000087237	0	2
ENSG00000087245	0	0
ENSG00000087250	0	0
ENSG00000087253	87	134
ENSG00000087258	3	0
ENSG00000087263	2	9
ENSG00000087266	116	295
ENSG00000087269	9	32
ENSG00000087274	835	1055
ENSG00000087299	2	4
ENSG00000087301	19	17
ENSG00000087302	20	50
ENSG00000087303	0	2
ENSG00000087338	31	54
ENSG00000087365	117	249
ENSG00000087448	3	22
ENSG00000087460	3332	6865
ENSG00000087470	5	34
ENSG00000087494	0	1
ENSG00000087495	0	0
ENSG00000087502	28	48
ENSG00000087510	0	0
ENSG00000087586	21	28
ENSG00000087589	61	75
ENSG00000087842	0	0
ENSG00000087884	0	3
ENSG00000087903	74	68
ENSG00000087995	2	6
ENSG00000088002	0	1
ENSG00000088035	3	14
ENSG00000088038	44	86
ENSG00000088053	3	10
ENSG00000088179	82	92
ENSG00000088205	21	59
ENSG00000088247	14	75
ENSG00000088256	1	8
ENSG00000088280	7	8
ENSG00000088298	22	53
ENSG00000088305	1	1
ENSG00000088320	0	0
ENSG00000088325	12	27
ENSG00000088340	0	0
ENSG00000088356	2	6
ENSG00000088367	0	0
ENSG00000088386	0	0
ENSG00000088387	13	24
ENSG00000088448	26	84
ENSG00000088451	2	15
ENSG00000088538	0	2
ENSG00000088543	0	6
ENSG00000088682	2	23
ENSG00000088726	5	16
ENSG00000088727	1	2
ENSG00000088756	0	0
ENSG00000088766	4	11
ENSG00000088782	0	0
ENSG00000088808	4	8
ENSG00000088812	7	16
ENSG00000088826	1532	1791
ENSG00000088827	7	12
ENSG00000088832	166	401
ENSG00000088833	79	115
ENSG00000088836	0	0
ENSG00000088854	2	3
ENSG00000088876	1	6
ENSG00000088881	0	0
ENSG00000088882	0	6
ENSG00000088888	84	157
ENSG00000088899	0	1
ENSG00000088926	0	0
ENSG00000088930	102	206
ENSG00000088970	6	25
ENSG00000088986	280	305
ENSG00000088992	757	752
ENSG00000089006	28	35
ENSG00000089009	354	919
ENSG00000089012	7	51
ENSG00000089022	5	22
ENSG00000089041	5	12
ENSG00000089048	6	25
ENSG00000089050	2	9
ENSG00000089053	25	107
ENSG00000089057	7	35
ENSG00000089060	31	98
ENSG00000089063	93	136
ENSG00000089091	0	1
ENSG00000089094	7	33
ENSG00000089101	0	0
ENSG00000089116	0	0
ENSG00000089123	2	2
ENSG00000089127	23	24
ENSG00000089154	27	68
ENSG00000089157	540	1581
ENSG00000089159	308	380
ENSG00000089163	0	0
ENSG00000089169	1	7
ENSG00000089177	0	8
ENSG00000089195	0	15
ENSG00000089199	0	0
ENSG00000089220	11	50
ENSG00000089225	0	0
ENSG00000089234	47	60
ENSG00000089248	22	79
ENSG00000089250	0	0
ENSG00000089280	43	191
ENSG00000089289	26	77
ENSG00000089327	75	293
ENSG00000089335	11	23
ENSG00000089351	192	397
ENSG00000089356	0	0
ENSG00000089472	0	0
ENSG00000089486	9	40
ENSG00000089505	4	13
ENSG00000089558	0	0
ENSG00000089597	60	157
ENSG00000089639	172	418
ENSG00000089682	17	19
ENSG00000089685	1	6
ENSG00000089692	0	0
ENSG00000089693	103	187
ENSG00000089723	0	1
ENSG00000089737	33	110
ENSG00000089775	4	32
ENSG00000089818	6	40
ENSG00000089820	90	402
ENSG00000089847	0	0
ENSG00000089876	7	5
ENSG00000089902	95	87
ENSG00000089916	53	85
ENSG00000090006	3	14
ENSG00000090013	5663	5030
ENSG00000090020	78	86
ENSG00000090054	15	36
ENSG00000090060	327	341
ENSG00000090061	12	11
ENSG00000090097	1	2
ENSG00000090104	5	21
ENSG00000090238	2216	2541
ENSG00000090263	2	10
ENSG00000090266	6	12
ENSG00000090273	27	55
ENSG00000090316	62	191
ENSG00000090339	56	61
ENSG00000090372	77	174
ENSG00000090376	84	127
ENSG00000090382	395	1388
ENSG00000090402	0	0
ENSG00000090432	11	28
ENSG00000090447	1	8
ENSG00000090470	5	22
ENSG00000090487	70	116
ENSG00000090512	0	0
ENSG00000090520	4	16
ENSG00000090530	0	0
ENSG00000090534	0	0
ENSG00000090539	0	0
ENSG00000090554	1	4
ENSG00000090565	6	13
ENSG00000090581	14	36
ENSG00000090612	4	11
ENSG00000090615	19	36
ENSG00000090621	7	42
ENSG00000090659	0	0
ENSG00000090661	8	40
ENSG00000090674	252	229
ENSG00000090686	57	107
ENSG00000090776	0	8
ENSG00000090857	18	36
ENSG00000090861	13	45
ENSG00000090863	97	232
ENSG00000090889	10	20
ENSG00000090905	50	89
ENSG00000090924	2	26
ENSG00000090932	0	0
ENSG00000090971	1	8
ENSG00000090975	2	48
ENSG00000090989	24	51
ENSG00000091009	6	16
ENSG00000091010	0	0
ENSG00000091039	278	409
ENSG00000091073	31	59
ENSG00000091106	48	71
ENSG00000091127	5	6
ENSG00000091128	0	0
ENSG00000091129	0	0
ENSG00000091136	2	4
ENSG00000091137	0	0
ENSG00000091138	0	0
ENSG00000091140	20	42
ENSG00000091157	9	32
ENSG00000091164	54	96
ENSG00000091181	25	43
ENSG00000091262	1	4
ENSG00000091317	184	330
ENSG00000091409	25	68
ENSG00000091428	0	0
ENSG00000091436	58	38
ENSG00000091482	0	0
ENSG00000091483	1	18
ENSG00000091490	3	7
ENSG00000091513	1	10
ENSG00000091527	108	200
ENSG00000091536	0	0
ENSG00000091542	53	86
ENSG00000091583	0	0
ENSG00000091592	90	428
ENSG00000091622	0	0
ENSG00000091640	4	28
ENSG00000091651	0	0
ENSG00000091656	0	0
ENSG00000091664	0	0
ENSG00000091704	0	0
ENSG00000091732	3	5
ENSG00000091831	1	5
ENSG00000091844	0	0
ENSG00000091879	3	3
ENSG00000091947	10	20
ENSG00000091972	3	5
ENSG00000091986	0	0
ENSG00000092009	0	0
ENSG00000092010	190	271
ENSG00000092020	16	30
ENSG00000092036	15	18
ENSG00000092051	0	1
ENSG00000092054	0	0
ENSG00000092067	21	31
ENSG00000092068	1	10
ENSG00000092094	4	46
ENSG00000092096	0	0
ENSG00000092098	24	32
ENSG00000092108	34	49
ENSG00000092140	7	15
ENSG00000092148	78	87
ENSG00000092199	219	492
ENSG00000092200	7	11
ENSG00000092201	29	105
ENSG00000092203	105	144
ENSG00000092208	4	3
ENSG00000092295	0	3
ENSG00000092330	33	90
ENSG00000092345	0	0
ENSG00000092377	0	0
ENSG00000092421	6	5
ENSG00000092439	13	26
ENSG00000092445	0	0
ENSG00000092470	0	1
ENSG00000092529	1	4
ENSG00000092531	47	97
ENSG00000092607	0	0
ENSG00000092621	2	6
ENSG00000092758	5	24
ENSG00000092820	67	201
ENSG00000092841	1536	1752
ENSG00000092847	37	57
ENSG00000092850	0	1
ENSG00000092853	14	18
ENSG00000092871	57	86
ENSG00000092929	170	432
ENSG00000092931	6	12
ENSG00000092964	19	53
ENSG00000092969	0	0
ENSG00000092978	1	5
ENSG00000093000	102	215
ENSG00000093009	0	0
ENSG00000093010	18	56
ENSG00000093072	56	168
ENSG00000093100	0	0
[truncated: 55,995 more rows]

## Sheet: Sheet2
Table S2. Raw counts of RNA-seq data.
Sheet2: Raw counts of each gene for 65 placental samples before and after removing blood contamination
ENSEMBL_ID	PHNPR0003		PHNPR0006		PHNPR0008		PHNPR0009		PHNPR0010		PHNPR0011		PHNPR0014		PHNPR0016		PHNPR0017		PHNPR0018		PHNPR0019		PHNPR0021		PHNPR0023		PHNPR0024		PHNPR0025		PHNPR0026		PHNPR0027A		PHNPR0027B		PHNPR0028		PHNPR0029		PHNPR0030		PHNPR0031		PHNPR0032		PHNPR0033		PHNPR0034
	PHNPR0003_original	PHNPR0003_final	PHNPR0006_original	PHNPR0006_final	PHNPR0008_original	PHNPR0008_final	PHNPR0009_original	PHNPR0009_L57Al_final	PHNPR0010_original	PHNPR0010_final	PHNPR0011_original	PHNPR0011_final	PHNPR0014_original	PHNPR0014_final	PHNPR0016_original	PHNPR0016_final	PHNPR0017_original	PHNPR0017_final	PHNPR0018_original	PHNPR0018_final	PHNPR0019_original	PHNPR0019_final	PHNPR0021_original	PHNPR0021_final	PHNPR0023_original	PHNPR0023_final	PHNPR0024_original	PHNPR0024_final	PHNPR0025_original	PHNPR0025_final	PHNPR0026_original	PHNPR0026_final	PHNPR27A_original	PHNPR27A_final	PHNPR27B_original	PHNPR27B_final	PHNPR0028_original	PHNPR0028_final	PHNPR0029_original	PHNPR0029_final	PHNPR0030_original	PHNPR0030_final	PHNPR0031_original	PHNPR0031_final	PHNPR0032_original	PHNPR0032_final	PHNPR0033_original	PHNPR0033_final	PHNPR0034_original
ENSG00000000003	367	367	263	263	171	171	165	165	239	239	167	167	244	244	259	259	240	240	153	153	199	199	164	164	130	130	158	158	282	282	234	234	208	208	392	392	275	275	406	406	290	290	258	258	367	367	277	277	200
ENSG00000000005	26	26	8	8	8	8	10	10	5	5	9	9	16	16	15	15	11	11	9	9	9	9	7	7	10	10	5	5	15	15	5	5	8	8	13	13	13	13	10	10	15	15	8	8	29	29	16	16	11
ENSG00000000419	347	347	256	256	251	251	253	253	255	255	239	239	230	230	289	289	347	347	315	315	280	280	295	295	306	306	242	242	383	383	257	257	374	374	287	287	224	224	304	304	300	300	356	356	453	453	228	228	268
ENSG00000000457	289	289	201	201	218	218	240	240	182	182	207	207	200	200	249	249	290	290	252	252	293	293	229	229	228	228	217	217	405	405	196	196	284	284	235	235	195	195	230	230	232	232	296	296	308	308	183	183	157
ENSG00000000460	81	81	53	53	64	64	56	56	61	61	50	50	60	60	65	65	82	82	62	62	72	72	59	59	73	73	60	60	96	96	59	59	75	75	59	59	56	56	66	66	40	40	54	54	80	80	40	40	39
ENSG00000000938	48	45	19	17	35	32	50	47	69	65	59	58	67	64	41	40	45	43	100	84	27	26	37	35	44	43	27	26	74	74	112	108	37	30	82	73	81	75	81	77	70	65	92	82	104	95	58	55	74
ENSG00000000971	240	240	51	51	39	39	57	57	43	43	167	167	101	101	189	189	110	110	85	85	84	84	48	48	126	126	32	32	118	118	61	61	44	44	70	70	114	114	158	158	102	102	288	288	142	142	29	29	128
ENSG00000001036	583	583	510	510	516	516	477	477	427	427	421	421	471	471	509	509	707	707	607	607	500	500	470	470	422	422	581	581	646	646	548	548	738	738	498	498	451	451	460	460	458	458	656	656	664	664	523	523	460
ENSG00000001084	343	342	245	245	289	288	299	298	304	303	309	309	221	220	331	331	385	384	369	365	439	439	356	356	391	391	240	240	554	554	337	336	395	393	245	243	210	209	296	295	410	409	324	321	463	461	295	294	221
ENSG00000001167	290	290	281	281	304	304	302	302	294	294	288	288	314	314	455	455	489	489	357	356	400	400	476	476	431	431	372	372	497	497	389	389	408	408	304	304	327	327	390	390	308	308	392	392	592	592	279	279	451
ENSG00000001460	45	45	33	33	29	29	31	31	39	39	41	41	51	51	48	48	48	48	39	39	58	58	44	44	30	30	36	36	33	33	44	44	74	74	40	40	42	42	30	30	38	38	42	42	76	76	26	26	30
ENSG00000001461	297	297	281	281	163	163	375	375	311	311	249	249	313	313	605	605	495	495	308	307	474	474	335	335	403	403	274	274	409	409	410	410	492	492	330	330	279	279	495	495	340	340	425	425	599	599	375	375	390
ENSG00000001497	504	504	458	458	497	497	499	499	457	457	537	537	415	415	623	623	478	478	423	423	412	412	446	446	456	456	408	408	713	713	558	558	742	742	476	476	574	574	593	593	445	445	635	635	902	902	381	381	503
ENSG00000001561	44	44	42	42	66	66	61	61	34	34	120	120	59	59	79	79	62	62	46	46	53	53	36	36	69	69	88	88	71	71	34	34	90	90	40	40	88	88	35	35	38	38	60	60	88	88	46	46	28
ENSG00000001617	1822	1822	1527	1527	1479	1479	1745	1745	1599	1599	1828	1828	1663	1663	1348	1348	1876	1876	2847	2847	1775	1775	1114	1114	998	998	1160	1160	1476	1476	2375	2375	1506	1506	2386	2386	1844	1844	2464	2464	1197	1197	1951	1951	2066	2066	2329	2329	1535
ENSG00000001626	7	7	7	7	21	21	26	26	16	16	5	5	11	11	6	6	13	13	5	5	16	16	38	38	21	21	22	22	26	26	22	22	6	6	27	27	6	6	33	33	6	6	31	31	34	34	8	8	37
ENSG00000001629	610	610	491	491	523	523	578	578	488	488	505	505	569	569	736	736	685	685	580	579	679	679	587	587	580	580	571	571	921	921	558	558	593	593	644	644	537	537	627	627	508	508	628	628	852	852	546	546	567
ENSG00000001630	8	8	20	20	11	11	16	16	12	12	5	5	5	5	14	14	16	16	10	10	8	8	13	13	6	6	8	8	13	13	4	4	10	10	10	10	17	17	10	10	10	10	6	6	12	12	4	4	13
ENSG00000001631	539	539	420	420	475	475	524	524	428	428	480	480	531	531	627	627	709	709	588	588	541	541	559	559	542	542	549	549	811	811	477	477	595	595	524	524	440	440	485	485	449	449	623	623	731	731	406	406	393
ENSG00000002016	225	225	226	226	173	173	216	216	270	270	210	210	247	247	242	242	292	292	214	214	185	185	197	197	163	163	139	139	289	289	278	278	293	293	235	235	213	213	213	213	206	206	293	293	358	358	223	223	197
ENSG00000002079	4	4	7	7	5	5	3	3	5	5	3	3	3	3	6	6	5	5	2	2	2	2	3	3	2	2	6	6	5	5	5	5	5	5	6	6	5	5	5	5	6	6	16	16	6	6	6	6	7
ENSG00000002330	179	179	165	165	156	156	179	179	166	166	158	158	185	185	183	183	249	249	186	186	178	178	163	163	167	167	151	151	187	187	302	302	337	337	207	207	157	157	219	219	204	204	255	255	303	303	148	148	202
ENSG00000002549	463	463	404	404	394	394	377	377	524	524	417	417	591	591	452	452	546	546	272	272	287	287	302	302	344	344	232	232	770	770	623	623	447	447	623	623	563	563	615	615	488	488	755	755	1008	1008	347	347	439
ENSG00000002586	1582	1582	721	721	569	569	1248	1248	1074	1074	546	546	1181	1181	495	495	1317	1317	556	555	996	996	1021	1021	601	601	955	955	581	581	1516	1516	835	834	1910	1909	743	743	952	952	1445	1445	1836	1835	958	957	697	697	715
ENSG00000002587	11	11	9	9	6	6	7	7	22	22	14	14	25	25	7	7	14	14	5	5	5	5	2	2	11	11	7	7	13	13	16	16	7	7	28	28	23	23	17	17	18	18	18	18	22	22	13	13	10
ENSG00000002726	2708	2708	3703	3703	7474	7474	7855	7855	19782	19782	828	828	7201	7201	14425	14425	1747	1747	3970	3970	2420	2420	1114	1114	1570	1570	472	472	26542	26542	26131	26131	13215	13215	7403	7403	3824	3824	30968	30968	2218	2218	14565	14565	3091	3091	16629	16629	5644
ENSG00000002745	2	2	4	4	6	6	5	5	4	4	1	1	3	3	5	5	3	3	1	1	0	0	6	6	2	2	5	5	10	10	2	2	4	4	1	1	0	0	7	7	8	8	5	5	9	9	1	1	3
ENSG00000002746	0	0	0	0	8	8	2	2	1	1	2	2	2	2	0	0	3	3	2	2	0	0	0	0	1	1	1	1	0	0	2	2	2	2	1	1	2	2	6	6	0	0	0	0	0	0	0	0	0
ENSG00000002822	311	311	242	242	215	215	258	258	235	235	222	222	229	229	269	269	305	305	234	233	245	245	210	210	206	206	173	173	307	307	420	420	368	368	261	261	256	256	251	251	221	221	337	337	419	419	170	170	226
ENSG00000002834	825	824	792	791	718	717	935	934	1219	1217	912	912	950	949	996	996	902	901	701	694	589	588	543	542	826	825	497	497	730	730	1163	1161	1052	1049	1360	1356	1297	1295	1426	1424	1074	1072	1230	1226	1583	1579	897	896	937
ENSG00000002919	187	187	217	217	171	171	162	162	139	139	217	217	179	179	204	204	233	233	185	184	174	174	202	202	167	167	151	151	232	232	242	242	325	325	264	263	267	267	242	242	233	233	240	239	274	273	193	193	187
ENSG00000002933	330	330	202	202	300	300	241	241	233	233	165	165	290	290	188	188	229	229	176	175	147	147	133	133	121	121	84	84	241	241	283	283	377	377	318	318	307	307	218	218	162	162	432	432	421	421	160	160	301
ENSG00000003056	771	771	614	614	754	754	804	804	638	638	625	625	730	730	777	777	839	839	712	711	865	865	959	959	615	615	711	711	1138	1138	646	646	1118	1118	928	928	643	643	742	742	703	703	786	786	1317	1317	822	822	784
ENSG00000003096	2	2	4	4	1	1	6	6	2	2	2	2	4	4	6	6	4	4	1	1	1	1	4	4	0	0	2	2	5	5	11	11	2	2	4	4	4	4	4	4	1	1	2	2	0	0	1	1	2
ENSG00000003137	129	129	174	174	147	147	137	137	197	197	150	150	212	212	144	144	223	223	152	152	124	124	58	58	132	132	68	68	86	86	172	172	100	100	122	122	115	115	225	225	95	95	154	154	301	301	140	140	226
ENSG00000003147	107	107	179	179	52	52	105	105	70	70	59	59	93	93	204	204	137	137	79	79	53	53	76	76	75	75	127	127	268	268	81	81	120	120	190	190	217	217	206	206	112	112	165	165	150	150	76	76	67
ENSG00000003249	11	11	19	19	15	15	10	10	17	17	12	12	12	12	14	14	21	21	9	9	7	7	21	21	8	8	11	11	11	11	17	17	13	13	7	7	20	20	14	14	10	10	18	18	19	19	9	9	11
ENSG00000003393	339	339	289	289	294	294	315	315	314	314	334	334	292	292	412	412	413	413	299	299	388	388	344	344	314	314	309	309	502	502	355	355	320	320	365	365	314	314	330	330	251	251	323	323	415	415	235	235	266
ENSG00000003400	189	189	118	118	154	154	174	174	164	164	156	156	209	209	180	180	183	183	127	126	112	112	137	137	160	160	85	85	166	166	147	147	114	114	236	235	276	276	247	247	208	208	218	217	280	280	149	149	173
ENSG00000003402	2515	2513	1685	1684	1858	1855	2088	2086	2037	2034	1822	1821	2497	2495	2495	2494	2710	2708	2194	2182	2509	2508	2004	2003	2441	2440	1713	1713	3807	3807	3297	3294	2482	2476	2337	2330	2208	2204	2487	2484	2242	2238	2410	2402	3748	3741	1990	1988	1936
ENSG00000003436	8634	8634	6172	6172	8747	8747	7209	7209	5421	5421	7580	7580	5362	5362	8566	8566	9190	9190	9746	9746	12277	12277	11515	11515	9697	9697	8597	8597	13718	13718	10340	10340	13619	13619	7331	7331	7940	7940	7893	7893	7857	7857	8280	8280	15036	15036	8771	8771	7604
ENSG00000003509	137	137	119	119	98	98	96	96	126	126	113	113	136	136	143	143	131	131	107	107	126	126	106	106	108	108	121	121	168	168	134	134	155	155	130	130	141	141	125	125	112	112	151	151	210	210	91	91	102
ENSG00000003756	2248	2248	1708	1708	1698	1698	1857	1857	1949	1948	1635	1635	2073	2073	2174	2174	2708	2708	2109	2107	2017	2017	1980	1980	1896	1896	1641	1641	2442	2442	2246	2245	2021	2020	1953	1952	1741	1740	2017	2016	1676	1675	2198	2197	2587	2586	1507	1507	1628
ENSG00000003987	95	95	119	119	113	113	136	136	100	100	137	137	108	108	234	234	210	210	231	231	290	290	91	91	195	195	165	165	181	181	128	128	212	212	139	139	83	83	111	111	182	182	158	158	357	357	146	146	107
ENSG00000003989	6363	6363	4793	4793	7598	7598	5966	5966	3687	3687	4768	4768	4998	4998	9535	9535	8640	8640	7836	7836	9357	9357	7171	7171	10270	10270	9355	9355	9853	9853	6386	6386	5962	5962	3961	3961	4399	4399	6487	6487	6011	6011	5139	5139	12486	12486	7460	7460	6933
ENSG00000004059	587	587	524	524	514	514	578	578	440	440	547	547	528	528	656	656	768	768	665	664	581	581	604	604	514	514	519	519	703	703	921	921	958	957	720	719	573	572	655	655	665	665	1009	1008	995	994	482	482	726
ENSG00000004139	38	38	42	42	33	33	35	35	56	56	40	40	42	42	55	55	55	55	24	24	34	34	34	34	27	27	25	25	73	73	54	54	36	36	69	69	56	56	57	57	38	38	46	46	59	59	25	25	51
ENSG00000004142	812	812	748	748	644	644	703	703	677	677	739	739	636	636	866	866	809	809	738	737	796	796	744	744	726	726	526	526	941	941	1086	1086	1309	1308	922	921	812	812	942	942	805	805	1198	1197	1426	1425	753	753	798
ENSG00000004399	2449	2449	2280	2280	2069	2069	2786	2786	3638	3638	2923	2923	3363	3363	3330	3330	3597	3597	1285	1285	1776	1776	1584	1584	1978	1978	1493	1493	2842	2842	3525	3525	2263	2263	3707	3707	4294	4294	4049	4049	2338	2338	3953	3953	4717	4717	2605	2605	3427
ENSG00000004455	1075	1075	784	784	817	817	899	899	815	815	919	919	993	993	1071	1071	1128	1128	996	995	1142	1142	1135	1135	989	989	1001	1001	1457	1457	1152	1152	1239	1238	685	684	945	945	1050	1050	1116	1116	1284	1283	1631	1630	868	868	904
ENSG00000004468	9	9	1	1	1	1	2	2	15	15	4	4	7	7	6	6	6	6	13	12	6	6	3	3	4	4	2	2	27	27	11	11	0	0	1	1	4	4	5	5	2	2	9	9	15	15	9	9	7
ENSG00000004478	734	734	683	683	714	714	757	757	708	708	684	684	785	785	886	886	965	965	901	901	962	962	988	988	827	827	672	672	1073	1073	1165	1165	1297	1297	1035	1035	690	690	1146	1146	864	864	1030	1030	1320	1320	707	707	823
ENSG00000004487	535	535	430	430	369	369	398	398	469	469	443	443	444	444	494	494	457	457	328	327	431	431	413	413	367	367	312	312	571	571	571	571	486	486	639	639	554	554	620	620	447	447	658	658	717	717	413	413	418
ENSG00000004534	1761	1761	1363	1363	1413	1413	1590	1590	1698	1698	1552	1552	2036	2036	1970	1970	1894	1894	1595	1593	1482	1482	1509	1509	1402	1402	1262	1262	2336	2336	2018	2018	2220	2219	1826	1825	1375	1374	1752	1752	1853	1852	2051	2050	2392	2391	1200	1200	1514
ENSG00000004660	30	30	20	20	27	27	31	31	32	32	41	41	39	39	38	38	40	40	16	16	23	23	14	14	12	12	12	12	32	32	37	37	28	28	52	52	26	26	31	31	24	24	34	34	40	40	19	19	42
ENSG00000004700	138	138	97	97	118	118	122	122	108	108	116	116	137	137	129	129	137	137	134	134	100	100	88	88	115	115	114	114	182	182	131	131	140	140	125	125	109	109	115	115	105	105	117	117	157	157	87	87	140
ENSG00000004766	154	154	144	144	134	134	145	145	161	161	141	141	175	175	187	187	205	205	166	166	187	187	144	144	168	168	161	161	302	302	178	178	195	195	212	212	181	181	189	189	178	178	188	188	260	260	133	133	136
ENSG00000004776	24	24	13	13	9	9	22	22	20	20	58	58	28	28	15	15	15	15	20	20	12	12	4	4	7	7	8	8	7	7	57	57	20	20	36	36	17	17	19	19	25	25	40	40	21	21	17	17	30
ENSG00000004777	31	31	27	27	31	31	36	36	45	45	57	57	49	49	54	54	44	44	18	18	19	19	10	10	15	15	11	11	38	38	70	70	36	36	51	51	84	84	39	39	34	34	56	56	42	42	18	18	38
ENSG00000004779	352	352	345	345	305	305	209	209	239	239	240	240	237	237	330	330	380	380	333	333	321	321	326	326	262	262	291	291	410	410	385	385	497	497	358	358	263	263	361	361	401	401	431	431	488	488	257	257	287
ENSG00000004799	1800	1800	1023	1023	1482	1482	1173	1173	1431	1431	715	715	2044	2044	1679	1679	1458	1458	1832	1832	1925	1925	2476	2476	1625	1625	1967	1967	3520	3520	2005	2005	1916	1916	1188	1188	1136	1136	1439	1439	1867	1867	1500	1500	1616	1616	1146	1146	1280
ENSG00000004809	1	1	2	2	5	5	1	1	5	5	1	1	3	3	1	1	3	3	1	1	7	7	1	1	2	2	2	2	2	2	1	1	2	2	4	4	2	2	2	2	1	1	2	2	3	3	1	1	1
ENSG00000004838	22	22	16	16	9	9	19	19	12	12	14	14	11	11	13	13	16	16	7	7	7	7	9	9	6	6	5	5	16	16	32	32	25	25	23	23	14	14	15	15	25	25	26	26	37	37	7	7	25
ENSG00000004846	0	0	0	0	0	0	0	0	1	1	0	0	0	0	0	0	0	0	1	1	0	0	0	0	1	1	0	0	1	1	0	0	0	0	1	1	0	0	0	0	0	0	0	0	0	0	0	0	0
ENSG00000004848	0	0	3	3	0	0	5	5	0	0	2	2	0	0	1	1	5	5	1	1	2	2	1	1	0	0	6	6	0	0	0	0	4	4	4	4	3	3	3	3	2	2	2	2	3	3	8	8	1
ENSG00000004864	248	248	217	217	212	212	218	218	205	205	216	216	217	217	258	258	230	230	175	175	225	225	196	196	212	212	189	189	312	312	205	205	168	168	179	179	282	282	297	297	207	207	324	324	323	323	208	208	200
ENSG00000004866	601	601	451	451	495	495	597	597	468	468	465	465	509	509	622	622	680	680	890	890	754	754	530	530	606	606	515	515	711	711	636	636	837	837	678	678	436	436	494	494	582	582	648	648	1015	1015	571	571	524
ENSG00000004897	485	484	490	490	351	350	495	494	454	453	456	456	487	486	605	605	625	625	530	527	559	559	500	500	546	546	486	486	666	666	441	440	586	585	522	520	496	495	523	522	433	432	578	576	721	719	423	422	494
ENSG00000004939	137	70	42	7	114	42	285	220	173	91	153	136	184	125	54	39	98	48	981	626	134	106	57	16	71	38	23	10	46	39	163	68	165	5	377	173	186	62	90	0	158	43	160	0	298	107	94	35	81
ENSG00000004948	52	52	11	11	47	47	35	35	29	29	32	32	38	38	38	38	62	62	67	67	27	27	45	45	55	55	57	57	35	35	31	31	30	30	41	41	34	34	20	20	40	40	53	53	82	82	41	41	16
ENSG00000004961	169	169	130	130	153	153	134	134	117	117	137	137	127	127	169	169	185	185	171	171	178	178	189	189	193	193	160	160	224	224	193	193	217	217	176	176	165	165	185	185	147	147	176	176	318	318	156	156	137
ENSG00000004975	631	631	509	509	613	613	549	549	470	470	585	585	519	519	624	624	759	759	770	770	677	677	620	620	592	592	548	548	670	670	808	808	1007	1007	614	614	600	600	629	629	575	575	671	671	1015	1015	511	511	581
ENSG00000005001	58	58	61	61	49	49	86	86	61	61	90	90	85	85	88	88	91	91	77	77	159	159	39	39	42	42	85	85	50	50	38	38	82	82	78	78	68	68	142	142	41	41	162	162	33	33	62	62	32
ENSG00000005007	2907	2907	2644	2644	3044	3044	3130	3130	2539	2538	2740	2740	2519	2519	3353	3353	3692	3692	2828	2826	3246	3246	3085	3085	2929	2929	2460	2460	3499	3499	3425	3424	3803	3802	2463	2462	2608	2607	3041	3040	2473	2472	3192	3191	4624	4623	2326	2326	3111
ENSG00000005020	108	107	108	108	94	93	142	141	108	107	116	116	109	108	130	130	145	145	136	133	91	91	120	120	108	108	97	97	200	200	144	143	148	147	123	121	119	118	111	110	107	106	137	135	234	232	81	80	96
ENSG00000005022	1235	1235	1536	1536	1146	1146	1522	1522	1179	1179	1503	1503	1113	1113	1620	1620	1756	1756	1260	1259	1527	1527	1482	1482	1361	1361	1041	1041	1784	1784	1751	1751	1982	1981	1824	1823	1750	1750	1957	1957	1589	1589	2404	2403	2727	2726	1255	1255	1198
ENSG00000005059	132	132	157	157	138	138	84	84	62	62	133	133	111	111	150	150	161	161	143	143	159	159	144	144	142	142	134	134	227	227	175	175	195	195	152	152	169	169	154	154	102	102	191	191	207	207	90	90	114
ENSG00000005073	42	42	36	36	26	26	21	21	46	46	31	31	26	26	20	20	23	23	15	15	10	10	9	9	8	8	5	5	21	21	22	22	25	25	70	70	61	61	51	51	23	23	63	63	41	41	13	13	26
ENSG00000005075	363	362	376	376	296	295	307	306	308	307	301	301	288	288	347	347	445	445	353	350	329	329	356	356	438	438	396	396	522	522	370	369	439	438	376	374	296	295	253	252	332	331	451	449	414	412	225	225	355
ENSG00000005100	309	309	263	263	297	297	306	306	293	293	281	281	298	298	369	369	372	372	296	296	390	390	323	323	324	324	316	316	453	453	304	304	391	391	379	379	288	288	315	315	309	309	319	319	409	409	241	241	302
ENSG00000005102	6	6	1	1	2	2	3	3	4	4	1	1	2	2	4	4	0	0	0	0	1	1	1	1	3	3	0	0	1	1	2	2	5	5	1	1	4	4	2	2	1	1	4	4	5	5	2	2	1
ENSG00000005108	6147	6147	2387	2387	4290	4290	3632	3632	2589	2589	2586	2586	3282	3282	3377	3377	3514	3514	4196	4196	6940	6940	5897	5897	2771	2771	3782	3782	8741	8741	3494	3494	2432	2432	2062	2062	2396	2396	4555	4555	3434	3434	5545	5545	5970	5970	3231	3231	2881
ENSG00000005156	758	758	570	570	689	689	823	823	721	721	669	669	670	670	951	951	999	999	821	821	766	766	859	859	756	756	777	777	1367	1367	768	768	767	767	568	568	615	615	763	763	611	611	891	891	1084	1084	530	530	503
ENSG00000005175	160	160	143	143	122	122	149	149	162	162	159	159	147	147	182	182	170	170	170	170	170	170	125	125	108	108	136	136	241	241	151	151	181	181	171	171	155	155	183	183	164	164	189	189	206	206	132	132	120
ENSG00000005187	22	22	25	25	6	6	32	32	32	32	30	30	32	32	22	22	21	21	27	27	23	23	22	22	13	13	33	33	39	39	36	36	18	18	15	15	22	22	30	30	24	24	46	46	19	19	15	15	14
ENSG00000005189	23	23	23	23	21	21	21	21	23	23	27	27	31	31	26	26	23	23	14	14	25	25	17	17	27	27	13	13	24	24	23	23	34	34	28	28	25	25	26	26	17	17	30	30	31	31	19	19	19
ENSG00000005194	638	638	587	587	552	552	550	550	516	516	613	613	497	497	647	647	691	691	665	665	699	699	644	644	608	608	523	523	733	733	734	734	958	958	717	717	664	664	783	783	762	762	869	869	1017	1017	483	483	541
ENSG00000005206	1479	1479	1095	1095	1043	1043	1208	1208	1040	1040	1128	1128	1115	1115	1196	1196	1233	1233	970	969	1026	1026	1055	1055	814	814	812	812	1156	1156	1725	1725	1660	1660	1209	1209	839	839	1282	1282	1006	1006	1589	1589	1809	1809	871	871	1135
ENSG00000005238	668	666	717	716	724	722	775	773	759	756	891	890	824	822	990	989	1176	1174	1111	1099	1006	1005	816	815	972	971	880	880	824	824	1049	1046	1459	1453	1054	1047	917	913	1080	1077	900	896	1290	1282	1230	1223	827	825	932
ENSG00000005243	39	39	48	48	41	41	38	38	51	51	55	55	45	45	39	39	31	31	45	45	20	20	25	25	28	28	14	14	34	34	72	72	66	66	75	75	74	74	55	55	63	63	108	108	63	63	41	41	50
ENSG00000005249	297	297	209	209	204	204	203	203	179	179	180	180	249	249	303	303	226	226	287	286	272	272	208	208	243	243	304	304	280	280	241	241	195	194	337	336	369	368	431	431	329	329	295	294	486	485	233	233	259
ENSG00000005302	316	315	199	199	267	266	294	294	238	237	261	261	281	281	380	380	378	378	311	308	369	369	349	349	332	332	256	256	529	529	319	318	319	318	338	336	271	270	361	360	419	418	335	333	437	436	246	246	301
ENSG00000005339	2457	2456	1950	1949	2134	2133	2220	2219	2230	2229	1982	1982	2273	2272	2514	2514	3011	3010	2266	2260	2568	2567	2480	2479	2114	2113	1996	1996	3053	3053	2481	2479	2838	2835	1877	1873	1773	1771	1830	1828	1740	1738	2024	2020	3181	3178	1770	1769	2389
ENSG00000005379	32	32	12	12	36	36	34	34	44	44	36	36	48	48	26	26	48	48	26	26	8	8	7	7	14	14	3	3	34	34	48	48	21	21	45	45	52	52	43	43	23	23	34	34	54	54	16	16	41
ENSG00000005381	17	17	12	12	1	0	12	12	5	4	30	30	3	3	9	9	15	15	41	38	2	2	15	15	13	13	2	2	4	4	58	57	16	15	12	11	74	73	5	4	21	20	13	11	47	46	6	6	1
ENSG00000005421	0	0	2	2	0	0	1	1	1	1	2	2	1	1	1	1	2	2	4	4	3	3	2	2	0	0	0	0	1	1	0	0	0	0	4	4	1	1	1	1	2	2	1	1	1	1	1	1	1
ENSG00000005436	201	201	127	127	132	132	142	142	149	149	206	206	182	182	179	179	212	212	187	187	201	201	170	170	175	175	164	164	238	238	178	178	166	166	141	141	156	156	154	154	200	200	263	263	266	266	121	121	158
ENSG00000005448	40	40	35	35	22	22	21	21	32	32	34	34	40	40	48	48	38	38	24	24	30	30	29	29	25	25	13	13	31	31	41	41	46	46	81	81	59	59	45	45	41	41	70	70	75	75	35	35	24
ENSG00000005469	403	403	403	403	203	203	331	331	244	244	357	357	263	263	235	235	226	226	163	163	342	342	262	262	282	282	217	217	632	632	505	505	177	177	484	484	176	176	164	164	247	247	462	462	323	323	95	95	178
ENSG00000005471	6	6	22	22	13	13	21	21	3	3	9	9	10	10	14	14	30	30	15	15	15	15	8	8	14	14	8	8	7	7	15	15	9	9	13	13	20	20	14	14	11	11	26	26	19	19	5	5	16
ENSG00000005483	1281	1280	1007	1007	933	932	926	925	916	915	863	863	1241	1240	1113	1113	1158	1157	989	984	1483	1483	1148	1147	1016	1016	992	992	1286	1286	992	991	1737	1735	1248	1245	920	918	1088	1087	1289	1288	1299	1296	1970	1968	1043	1042	1117
ENSG00000005486	1554	1554	1083	1083	1600	1600	1327	1327	976	976	1270	1270	1264	1264	1522	1522	1973	1973	2141	2140	2306	2306	1757	1757	1559	1559	1437	1437	1522	1522	1905	1905	2814	2813	1782	1781	1147	1147	1259	1259	1895	1895	1813	1812	2729	2728	1530	1530	1626
ENSG00000005513	22	22	11	11	14	14	5	5	7	7	16	16	20	20	10	10	13	13	17	17	5	5	4	4	7	7	5	5	13	13	15	15	18	18	6	6	21	21	14	14	25	25	29	29	22	22	9	9	33
ENSG00000005700	262	262	230	230	182	182	277	277	242	242	276	276	244	244	351	351	346	346	212	212	257	257	222	222	300	300	224	224	446	446	236	236	255	255	295	295	241	241	325	325	252	252	309	309	392	392	182	182	253
ENSG00000005801	163	163	119	119	90	90	177	177	122	122	126	126	141	141	123	123	117	117	103	103	123	123	128	128	120	120	116	116	141	141	152	152	139	139	132	132	141	141	138	138	134	134	205	205	423	423	143	143	150
ENSG00000005810	778	778	541	541	577	577	640	640	643	643	634	634	727	727	804	804	826	826	755	753	840	840	727	727	666	666	658	658	989	989	734	734	931	930	841	840	683	682	735	735	687	686	779	778	1082	1081	633	633	543
ENSG00000005812	462	462	369	369	409	409	420	420	313	313	328	328	335	335	449	449	431	431	504	503	498	498	471	471	414	414	381	381	514	514	418	418	467	467	421	420	354	354	427	427	422	422	456	455	554	553	389	389	419
ENSG00000005844	35	34	40	39	40	39	56	55	67	65	46	46	53	52	43	43	50	49	64	57	31	30	42	41	28	27	22	22	79	79	73	71	55	52	59	55	80	78	58	56	52	50	67	63	87	84	47	46	62
ENSG00000005882	263	263	245	245	207	207	271	271	248	248	164	164	294	294	313	313	120	120	154	154	251	251	96	96	132	132	149	149	163	163	343	343	289	289	474	474	320	320	389	389	175	175	281	281	447	447	453	453	186
ENSG00000005884	3670	3670	2501	2501	4004	4004	3511	3511	2559	2559	2733	2733	2756	2756	3882	3882	4198	4198	3291	3291	3689	3689	2913	2913	2127	2127	3192	3192	4416	4416	5124	5124	3702	3702	3007	3007	2984	2984	4346	4346	3149	3149	4276	4276	5518	5518	3919	3919	3694
ENSG00000005889	830	830	925	925	890	890	696	696	605	605	901	901	676	676	1205	1205	975	975	897	896	860	860	681	681	986	986	668	668	1559	1559	612	612	836	836	628	628	718	718	963	963	529	529	638	637	1122	1122	701	701	879
ENSG00000005893	2016	2015	2013	2013	1773	1772	1762	1761	1690	1689	1801	1801	1553	1552	2664	2664	2797	2796	2234	2229	2206	2206	2096	2095	2498	2498	2644	2644	3394	3394	2128	2127	2931	2929	2063	2060	2128	2126	2208	2207	2241	2239	2566	2563	3821	3818	2184	2183	2163
ENSG00000005961	52	52	38	38	41	41	35	35	39	39	37	37	45	45	48	48	45	45	55	55	23	23	27	27	17	17	24	24	28	28	73	73	71	71	96	96	51	51	69	69	54	54	54	54	61	61	35	35	63
ENSG00000005981	12	12	3	3	8	8	22	22	12	12	16	16	13	13	11	11	10	10	5	5	6	6	11	11	4	4	13	13	7	7	6	6	10	10	18	18	7	7	10	10	5	5	27	27	5	5	4	4	17
ENSG00000006007	761	760	1194	1193	1148	1147	584	583	547	546	623	623	619	618	792	792	865	864	639	633	1245	1245	667	666	1877	1876	1588	1588	776	776	983	981	957	954	959	956	1788	1786	898	896	1582	1580	955	951	1235	1232	708	707	1190
ENSG00000006015	246	246	221	221	185	185	187	187	206	206	200	200	194	194	222	222	221	221	180	179	150	150	185	185	148	148	101	101	202	202	368	368	291	291	275	275	210	210	317	317	235	235	358	358	350	350	176	176	268
ENSG00000006016	24	24	15	15	90	90	25	25	42	42	112	112	40	40	26	26	12	12	19	19	30	30	32	32	39	39	12	12	26	26	51	51	54	54	52	52	17	17	33	33	36	36	11	11	57	57	39	39	109
ENSG00000006025	69	69	52	52	67	67	66	66	96	96	81	81	66	66	71	71	92	92	42	42	37	37	36	36	32	32	35	35	62	62	121	121	79	79	142	142	123	123	92	92	68	68	150	150	137	137	52	52	63
ENSG00000006042	110	110	86	86	114	114	72	72	114	114	77	77	106	106	76	76	90	90	69	69	43	43	57	57	41	41	37	37	103	103	105	105	119	119	182	182	118	118	114	114	97	97	171	171	128	128	73	73	99
ENSG00000006047	8	8	7	7	3	3	7	7	8	8	7	7	3	3	7	7	4	4	1	1	5	5	0	0	6	6	2	2	4	4	10	10	2	2	1	1	1	1	3	3	5	5	1	1	16	16	5	5	3
ENSG00000006059	1	1	0	0	0	0	2	2	0	0	1	1	0	0	2	2	0	0	1	1	2	2	0	0	0	0	0	0	1	1	1	1	1	1	4	4	0	0	1	1	0	0	1	1	5	5	0	0	0
ENSG00000006062	111	111	68	68	67	67	102	102	98	98	77	77	103	103	121	121	172	172	94	94	125	125	56	56	73	73	47	47	54	54	152	152	133	133	120	120	83	83	116	116	111	111	120	120	192	192	89	89	83
ENSG00000006071	4	4	4	4	4	4	10	10	6	6	12	12	6	6	18	18	16	16	5	5	9	9	3	3	1	1	4	4	7	7	4	4	0	0	34	34	24	24	17	17	8	8	38	38	28	28	1	1	2
ENSG00000006116	2	2	0	0	0	0	0	0	0	0	0	0	0	0	0	0	0	0	0	0	0	0	0	0	0	0	0	0	0	0	0	0	0	0	0	0	0	0	0	0	1	1	0	0	1	1	0	0	0
ENSG00000006118	3248	3248	2499	2499	3746	3746	3192	3192	3192	3192	3298	3298	2839	2839	4524	4524	4637	4637	4982	4982	4183	4183	4134	4134	2269	2269	3378	3378	3767	3767	5245	5245	4910	4910	3265	3265	2525	2525	3766	3766	3061	3061	3765	3765	5384	5384	3218	3218	3060
ENSG00000006125	1449	1446	1338	1337	1310	1307	1639	1637	1496	1493	1404	1403	1652	1650	1874	1873	1827	1825	1606	1593	1669	1668	1686	1684	1692	1691	1406	1406	2035	2035	1819	1815	1954	1948	1927	1919	1836	1831	1883	1880	1491	1487	2033	2024	2745	2738	1395	1393	1533
ENSG00000006128	0	0	0	0	0	0	0	0	0	0	0	0	0	0	0	0	0	0	0	0	0	0	0	0	0	0	0	0	0	0	0	0	1	1	0	0	0	0	0	0	0	0	0	0	0	0	0	0	0
ENSG00000006194	344	344	305	305	320	320	307	307	317	317	312	312	365	365	380	380	410	410	339	339	355	355	339	339	373	373	294	294	475	475	468	468	480	480	353	353	344	344	355	355	332	332	441	441	530	530	268	268	318
ENSG00000006210	62	62	20	20	46	46	31	31	35	35	56	56	58	58	52	52	51	51	45	45	29	29	40	40	47	47	17	17	59	59	45	45	23	23	41	41	73	73	51	51	68	68	47	47	92	92	49	49	39
ENSG00000006282	344	344	340	340	217	217	329	329	289	289	349	349	364	364	373	373	396	396	260	260	224	224	273	273	165	165	232	232	262	262	499	499	438	438	512	512	429	429	412	412	353	353	534	534	540	540	255	255	347
ENSG00000006283	5	5	9	9	1	1	3	3	9	9	14	14	10	10	8	8	6	6	7	7	5	5	1	1	3	3	3	3	3	3	5	5	4	4	7	7	15	15	6	6	5	5	20	20	4	4	2	2	6
ENSG00000006327	1635	1635	1635	1635	1694	1694	1475	1475	951	951	1310	1310	1036	1036	2087	2087	1578	1578	1889	1889	1835	1835	1806	1806	2258	2258	1482	1482	1861	1861	2218	2218	3010	3010	1737	1737	1276	1276	1815	1815	1535	1535	2318	2318	3248	3248	1368	1368	1770
ENSG00000006377	144	144	103	103	110	110	128	128	137	137	98	98	91	91	136	136	145	145	152	152	210	210	162	162	119	119	129	129	179	179	145	145	202	202	133	133	94	94	110	110	194	194	167	167	243	243	135	135	130
ENSG00000006432	674	674	380	380	470	470	460	460	427	427	405	405	535	535	576	576	930	930	878	878	1099	1099	815	815	637	637	639	639	630	630	680	680	706	706	567	567	597	597	766	766	766	766	596	596	1097	1097	770	770	813
ENSG00000006451	389	389	310	310	267	267	310	310	250	250	264	264	257	257	373	373	330	330	350	350	330	330	339	339	280	280	241	241	356	356	287	287	410	410	388	388	360	360	388	388	407	407	377	377	518	518	277	277	271
ENSG00000006453	446	446	297	297	364	364	294	294	333	333	327	327	337	337	384	384	705	705	313	313	331	331	213	213	257	257	218	218	386	386	410	410	402	402	398	398	267	267	375	375	348	348	372	372	442	442	361	361	389
ENSG00000006459	1037	1036	942	941	983	982	917	916	659	657	767	767	884	883	1323	1323	1331	1330	1218	1212	1269	1268	1330	1329	1130	1129	1383	1383	1860	1860	620	618	1172	1169	743	739	749	747	958	956	835	833	853	849	1168	1165	700	699	817
ENSG00000006468	24	24	10	10	20	20	21	21	20	20	10	10	34	34	28	28	24	24	7	7	21	21	15	15	15	15	14	14	30	30	13	13	14	14	11	11	33	33	21	21	33	33	22	22	38	38	19	19	22
ENSG00000006530	141	141	112	112	103	103	125	125	141	141	118	118	144	144	168	168	131	131	92	92	150	150	135	135	118	118	128	128	178	178	157	157	155	155	161	161	138	138	146	146	134	134	181	181	210	210	96	96	105
ENSG00000006534	120	120	119	119	132	132	129	129	185	185	145	145	175	175	86	86	114	114	95	94	72	72	67	67	78	78	48	48	130	130	158	158	152	152	170	169	144	144	98	98	123	123	189	188	184	183	120	120	137
ENSG00000006555	6	6	12	12	5	5	7	7	6	6	3	3	8	8	4	4	2	2	10	10	3	3	5	5	6	6	5	5	10	10	6	6	7	7	3	3	10	10	5	5	0	0	8	8	8	8	4	4	3
ENSG00000006576	341	341	388	388	377	377	369	369	311	311	342	342	272	272	485	485	500	500	542	542	486	486	463	463	504	504	409	409	626	626	357	357	487	487	335	335	335	335	354	354	340	340	364	364	555	555	280	280	380
ENSG00000006606	1	1	0	0	0	0	0	0	0	0	1	1	2	2	0	0	0	0	0	0	0	0	0	0	0	0	1	1	1	1	2	2	0	0	0	0	1	1	0	0	0	0	1	1	0	0	0	0	0
ENSG00000006607	452	452	408	408	384	384	478	478	363	363	441	441	436	436	490	490	601	601	423	423	526	526	399	399	443	443	390	390	555	555	523	523	493	493	441	441	439	439	468	468	356	356	393	393	701	701	406	406	442
ENSG00000006611	0	0	0	0	0	0	0	0	0	0	0	0	0	0	0	0	0	0	0	0	0	0	1	1	0	0	0	0	0	0	0	0	0	0	0	0	0	0	0	0	0	0	1	1	0	0	0	0	0
ENSG00000006625	52	52	50	50	13	13	45	45	39	39	41	41	30	30	60	60	40	40	30	30	36	36	32	32	43	43	25	25	46	46	65	65	51	51	77	77	46	46	44	44	30	30	64	64	49	49	27	27	42
ENSG00000006634	36	36	43	43	29	29	41	41	38	38	52	52	44	44	50	50	44	44	45	45	46	46	40	40	49	49	25	25	56	56	37	37	36	36	57	57	40	40	39	39	40	40	67	67	76	76	24	24	37
ENSG00000006638	53	53	60	60	34	34	44	44	58	58	25	25	66	66	51	51	48	48	32	32	20	20	18	18	17	17	14	14	35	35	66	66	60	60	101	101	101	101	102	102	72	72	134	134	79	79	30	30	50
ENSG00000006652	582	582	437	437	538	538	425	425	508	508	487	487	398	398	710	710	740	740	619	617	739	739	742	742	538	538	586	586	1055	1055	643	642	876	875	528	527	446	445	471	470	735	734	566	565	710	709	464	464	433
ENSG00000006659	5348	5348	7921	7921	5099	5099	5588	5588	4354	4354	3102	3102	4745	4745	5381	5381	10830	10830	6964	6964	7116	7116	7227	7227	13834	13834	10207	10207	12148	12148	7122	7122	11574	11574	5829	5829	5651	5651	7242	7242	8861	8861	4976	4976	16153	16153	3698	3698	5362
ENSG00000006695	145	145	148	148	152	152	199	199	141	141	170	170	124	124	209	209	210	210	170	170	169	169	172	172	169	169	169	169	274	274	182	182	247	247	160	160	162	162	146	146	133	133	173	173	283	283	148	148	162
ENSG00000006704	174	174	203	203	117	117	96	96	128	128	145	145	122	122	164	164	112	112	83	83	73	73	63	63	61	61	58	58	103	103	202	202	193	193	151	151	174	174	193	193	123	123	191	191	197	197	96	96	182
ENSG00000006712	947	947	787	787	794	794	841	841	704	704	809	809	718	718	889	889	1021	1021	916	915	992	992	921	921	807	807	744	744	933	933	994	994	1407	1407	976	975	773	773	864	864	893	893	1048	1047	1382	1381	668	668	846
ENSG00000006715	579	579	568	568	554	554	623	623	492	492	525	525	564	564	743	743	755	755	577	576	771	771	670	670	616	616	638	638	913	913	733	733	868	868	789	788	598	598	723	723	588	588	797	796	971	971	513	513	544
ENSG00000006740	146	146	149	149	108	108	191	191	179	179	147	147	174	174	224	224	225	225	66	66	112	112	104	104	161	161	87	87	190	190	207	207	92	92	264	264	344	344	301	301	176	176	382	382	242	242	107	107	162
ENSG00000006744	786	786	677	677	799	799	649	649	683	683	727	727	717	717	865	865	836	836	658	658	717	717	801	801	652	652	575	575	951	951	995	995	1070	1070	824	824	716	716	929	929	831	831	987	987	1463	1463	659	659	723
ENSG00000006747	22709	22709	19252	19252	10146	10146	17670	17670	22359	22359	12116	12116	20589	20589	19383	19383	20950	20950	16522	16522	12818	12818	18178	18178	15422	15422	12849	12849	17174	17174	18346	18346	21442	21442	13926	13926	17071	17071	13457	13457	17522	17522	24642	24642	31607	31607	17337	17337	16799
ENSG00000006756	1101	1101	930	930	1130	1130	1067	1067	744	744	1253	1253	849	849	1066	1066	1246	1246	947	947	1214	1214	865	865	1127	1127	932	932	1348	1348	1110	1110	1508	1508	1156	1156	1167	1167	1229	1229	761	761	1206	1206	1608	1608	747	747	1057
ENSG00000006757	60	60	68	68	56	56	72	72	47	47	64	64	60	60	57	57	69	69	61	61	65	65	56	56	61	61	53	53	117	117	62	62	92	92	73	73	47	47	53	53	90	90	101	101	130	130	51	51	58
ENSG00000006788	31	31	7	7	21	21	7	7	14	14	6	6	12	12	8	8	18	18	6	6	15	15	5	5	8	8	2	2	24	24	28	28	22	22	12	12	19	19	6	6	6	6	18	18	13	13	12	12	13
ENSG00000006831	714	714	599	599	651	651	649	649	663	663	654	654	637	637	626	626	809	809	679	678	791	791	762	762	817	817	584	584	1167	1167	805	805	1041	1041	924	924	661	661	883	883	620	620	847	847	1137	1137	614	614	677
ENSG00000006837	32	32	17	17	22	22	19	19	15	15	9	9	22	22	16	16	24	24	23	23	24	24	9	9	16	16	5	5	18	18	41	41	27	27	18	18	24	24	19	19	27	27	20	20	28	28	17	17	23
ENSG00000007001	4	4	3	3	1	1	3	3	1	1	2	2	5	5	4	4	3	3	1	1	4	4	4	4	2	2	1	1	2	2	4	4	1	1	1	1	1	1	2	2	3	3	3	3	4	4	1	1	2
ENSG00000007038	2	2	2	2	2	2	0	0	2	2	7	7	0	0	0	0	0	0	1	1	0	0	3	3	0	0	1	1	0	0	4	4	4	4	0	0	0	0	1	1	1	1	4	4	4	4	3	3	0
ENSG00000007047	128	128	140	140	137	137	151	151	184	184	174	174	144	144	167	167	150	150	104	103	113	113	81	81	86	86	80	80	133	133	218	218	136	136	196	196	194	194	183	183	115	115	259	258	235	235	87	87	146
ENSG00000007062	315	315	267	267	368	368	210	210	178	178	168	168	368	368	213	213	252	252	117	117	219	219	191	191	171	171	141	141	391	391	358	358	266	266	271	271	355	355	275	275	298	298	263	263	374	374	242	242	338
ENSG00000007080	334	334	369	369	320	320	344	344	306	306	300	300	333	333	365	365	319	319	279	277	253	253	291	291	311	311	205	205	318	318	438	438	578	577	440	439	248	247	274	274	293	293	522	521	632	631	186	186	298
ENSG00000007129	10	10	23	23	6	6	31	31	18	18	14	14	32	32	22	22	18	18	6	6	20	20	10	10	11	11	10	10	17	17	33	33	29	29	39	39	31	31	12	12	11	11	40	40	22	22	12	12	12
ENSG00000007168	1754	1754	1527	1527	1549	1549	1602	1602	1451	1451	1396	1396	1565	1565	1936	1936	2005	2005	1742	1740	1913	1913	1739	1739	1678	1678	1595	1595	2248	2248	2113	2113	2230	2229	1909	1908	1557	1556	2082	2082	1872	1871	1966	1965	2527	2526	1460	1460	1825
ENSG00000007171	13	13	1	1	4	4	6	6	23	23	1	1	7	7	2	2	8	8	22	22	10	10	11	11	8	8	1	1	4	4	14	14	6	6	4	4	3	3	13	13	9	9	11	11	10	10	33	33	15
ENSG00000007174	8	8	1	1	8	8	6	6	2	2	0	0	4	4	5	5	7	7	1	1	1	1	6	6	4	4	2	2	10	10	7	7	12	12	11	11	7	7	7	7	1	1	13	13	4	4	6	6	1
ENSG00000007202	1900	1900	1487	1487	1425	1425	2075	2075	1983	1983	2135	2135	2578	2578	4324	4324	4198	4198	3409	3408	4305	4305	3814	3814	4089	4089	2454	2454	4346	4346	2963	2963	2978	2978	2335	2335	3021	3021	3081	3081	2764	2764	2613	2613	4284	4284	2404	2404	2844
ENSG00000007216	0	0	0	0	0	0	0	0	0	0	0	0	0	0	0	0	0	0	0	0	0	0	0	0	0	0	0	0	0	0	0	0	0	0	0	0	0	0	0	0	0	0	1	1	0	0	0	0	0
ENSG00000007237	1021	1020	446	445	591	590	663	662	665	664	448	448	722	721	442	442	1069	1068	634	629	1718	1718	721	720	722	722	652	652	1765	1765	874	873	1101	1099	774	771	486	484	538	537	1016	1014	547	543	560	557	897	896	922
ENSG00000007255	174	174	161	161	121	121	116	116	123	123	123	123	99	99	135	135	138	138	121	121	130	130	112	112	93	93	107	107	100	100	200	200	231	231	150	150	117	117	141	141	161	161	224	224	219	219	103	103	126
ENSG00000007264	7	7	4	4	2	2	8	8	3	3	7	7	3	3	5	5	1	1	4	4	3	3	5	5	5	5	3	3	6	6	13	13	4	4	2	2	1	1	4	4	3	3	3	3	10	10	3	3	4
ENSG00000007306	0	0	0	0	0	0	0	0	0	0	0	0	0	0	0	0	0	0	0	0	0	0	0	0	0	0	0	0	0	0	0	0	0	0	0	0	0	0	0	0	0	0	0	0	0	0	0	0	0
ENSG00000007312	9	9	28	28	20	20	12	12	23	23	32	32	30	30	30	30	21	21	28	27	9	9	12	12	13	13	7	7	9	9	30	30	37	37	28	27	43	43	35	35	28	28	22	21	27	27	10	10	25
ENSG00000007314	50	50	43	43	33	33	33	33	17	17	54	54	49	49	61	61	54	54	56	56	57	57	30	30	55	55	35	35	36	36	82	82	165	165	77	77	38	38	137	137	74	74	41	41	88	88	52	52	43
ENSG00000007341	138	138	92	92	114	114	102	102	97	97	68	68	118	118	110	110	127	127	115	115	122	122	109	109	112	112	89	89	166	166	136	136	120	120	92	92	63	63	99	99	124	124	109	109	171	171	70	70	86
ENSG00000007350	0	0	0	0	0	0	0	0	0	0	1	1	0	0	0	0	0	0	1	1	1	1	0	0	0	0	0	0	1	1	1	1	1	1	1	1	2	2	0	0	2	2	2	2	1	1	1	1	1
ENSG00000007372	8	8	8	8	14	14	7	7	12	12	13	13	11	11	12	12	10	10	11	11	7	7	4	4	10	10	5	5	7	7	8	8	10	10	11	11	15	15	10	10	6	6	16	16	15	15	9	9	10
ENSG00000007376	154	154	152	152	105	105	144	144	161	161	134	134	120	120	134	134	120	120	81	81	115	115	108	108	109	109	70	70	105	105	191	191	171	171	172	172	125	125	216	216	126	126	246	246	241	241	130	130	128
ENSG00000007384	2178	2178	1714	1714	2102	2102	2235	2235	2128	2128	1859	1859	1810	1810	2121	2121	2897	2897	2024	2024	2250	2250	1960	1960	1873	1873	1697	1697	2251	2251	3125	3125	3619	3619	2311	2311	1933	1933	2273	2273	2167	2167	2676	2676	3703	3703	1861	1861	2505
ENSG00000007392	1093	1093	798	798	785	785	668	668	874	874	670	670	847	847	820	820	1022	1022	893	892	721	721	747	747	657	657	649	649	935	935	917	917	1042	1042	902	902	780	780	834	834	809	809	1155	1154	1101	1101	604	604	713
ENSG00000007402	36	36	30	30	47	47	34	34	63	63	29	29	27	27	24	24	36	36	29	29	26	26	15	15	14	14	26	26	50	50	37	37	55	55	40	40	60	60	20	20	24	24	33	33	51	51	27	27	57
ENSG00000007516	113	113	87	87	78	78	160	160	162	162	118	118	126	126	120	120	87	87	83	83	66	66	64	64	74	74	51	51	93	93	130	130	146	146	112	112	138	138	163	163	76	76	210	210	162	162	113	113	89
ENSG00000007520	160	160	180	180	192	192	154	154	166	166	186	186	180	180	186	186	198	198	217	217	160	160	168	168	188	188	115	115	218	218	352	352	407	407	271	271	218	218	284	284	300	300	342	342	376	376	189	189	192
ENSG00000007541	576	576	351	351	466	466	476	476	519	519	523	523	489	489	469	469	476	476	554	552	517	517	439	439	331	331	349	349	363	363	789	789	995	994	579	578	488	487	550	550	450	449	667	666	882	881	383	383	454
ENSG00000007545	303	303	251	251	230	230	243	243	269	269	241	241	286	286	267	267	283	283	249	249	250	250	278	278	219	219	154	154	221	221	340	340	320	320	288	288	261	261	356	356	277	277	360	360	399	399	225	225	264
ENSG00000007866	6059	6059	4887	4887	5851	5851	6179	6179	5231	5231	6074	6074	5959	5959	6835	6835	7780	7780	7558	7558	6727	6727	6546	6546	5923	5923	5338	5338	6609	6609	7367	7367	9809	9809	5470	5470	5066	5066	5942	5942	5793	5793	7848	7848	10135	10135	5752	5752	6333
ENSG00000007908	1	1	29	29	5	5	19	19	40	40	16	16	9	9	67	67	13	13	7	7	8	8	16	16	2	2	21	21	19	19	22	22	5	5	14	14	33	33	51	51	20	20	14	14	37	37	8	8	3
ENSG00000007923	551	551	414	414	467	467	517	517	503	503	537	537	492	492	600	600	626	626	466	466	539	539	472	472	493	493	434	434	761	761	665	665	662	662	522	522	488	488	566	566	418	418	574	574	826	826	411	411	515
ENSG00000007933	2	2	3	3	0	0	2	2	0	0	1	1	3	3	5	5	3	3	1	1	2	2	0	0	2	2	1	1	1	1	0	0	3	3	4	4	3	3	5	5	3	3	4	4	4	4	2	2	3
ENSG00000007944	3586	3586	3494	3494	3154	3154	3234	3234	2897	2897	2986	2986	2643	2643	4111	4111	3918	3918	3627	3625	3925	3925	3890	3890	3743	3743	3037	3037	3831	3831	4239	4239	4249	4248	3768	3767	3371	3370	4662	4662	4174	4173	5899	5898	6206	6205	3703	3703	4108
ENSG00000007952	4	4	5	5	2	2	7	7	0	0	2	2	5	5	5	5	7	7	1	1	4	4	4	4	1	1	2	2	7	7	1	1	1	1	5	5	4	4	6	6	7	7	6	6	10	10	6	6	1
ENSG00000007968	113	111	72	71	58	56	80	78	59	57	84	84	67	65	120	120	88	87	106	96	80	79	65	64	100	99	34	34	92	92	90	87	66	62	66	60	78	75	124	121	56	53	104	98	102	97	34	32	81
ENSG00000008018	1771	1771	1558	1558	1581	1581	1261	1261	1173	1173	1352	1352	1109	1109	1789	1789	1843	1843	1781	1780	1743	1743	1762	1762	1651	1651	1371	1371	2222	2222	2065	2065	2500	2500	1907	1907	1663	1663	2208	2208	2414	2414	2410	2409	2791	2791	1482	1482	1548
ENSG00000008056	7	7	15	15	10	10	7	7	12	12	17	17	23	23	11	11	13	13	5	5	7	7	7	7	5	5	4	4	13	13	20	20	22	22	23	23	37	37	18	18	21	21	36	36	15	15	11	11	18
ENSG00000008083	368	368	343	343	278	278	467	467	394	394	339	339	393	393	454	454	407	407	195	193	324	324	305	305	270	270	257	257	558	558	392	391	357	356	312	311	327	326	353	352	240	239	493	492	504	503	231	231	229
ENSG00000008086	372	372	211	211	248	248	399	399	310	310	311	311	316	316	473	473	543	543	276	276	363	363	290	290	370	370	192	192	474	474	299	299	266	266	351	351	293	293	340	340	293	293	349	349	315	315	191	191	264
ENSG00000008118	6	6	12	12	11	11	14	14	3	3	9	9	15	15	5	5	4	4	2	2	4	4	9	9	1	1	1	1	8	8	10	10	13	13	13	13	26	26	17	17	18	18	8	8	5	5	6	6	12
ENSG00000008128	10	10	21	21	13	13	22	22	31	31	14	14	43	43	21	21	34	34	31	31	19	19	24	24	21	21	23	23	32	32	42	42	36	36	20	20	23	23	23	23	22	22	31	31	33	33	12	12	22
ENSG00000008130	1322	1320	1115	1114	1375	1373	1157	1155	1193	1191	1362	1361	1169	1167	1394	1394	1632	1630	1540	1529	1485	1484	1493	1492	1415	1414	1341	1341	1563	1563	2046	2043	2014	2009	1497	1491	1271	1267	1736	1733	1620	1617	1686	1679	2429	2423	1309	1307	1510
ENSG00000008196	43	43	13	13	10	10	71	71	70	70	30	30	25	25	50	50	44	44	24	24	77	77	31	31	22	22	47	47	54	54	64	64	36	36	35	35	22	22	24	24	31	31	51	51	35	35	26	26	25
ENSG00000008197	0	0	0	0	0	0	0	0	0	0	0	0	0	0	0	0	0	0	0	0	0	0	0	0	0	0	0	0	0	0	0	0	0	0	0	0	0	0	0	0	0	0	0	0	0	0	0	0	1
ENSG00000008226	11	11	12	12	6	6	12	12	13	13	7	7	16	16	13	13	12	12	6	6	11	11	8	8	11	11	10	10	23	23	13	13	10	10	13	13	11	11	13	13	9	9	11	11	17	17	8	8	7
ENSG00000008256	5315	5315	3613	3613	4287	4287	5097	5097	5793	5793	4705	4705	4967	4967	6488	6488	6241	6241	5755	5755	6538	6538	4470	4470	7415	7415	3831	3831	7140	7140	6461	6461	7804	7804	4812	4812	4663	4663	5859	5859	4418	4418	5739	5739	9844	9844	5714	5714	6264
ENSG00000008277	17	17	12	12	12	12	13	13	19	19	9	9	28	28	44	44	21	21	24	24	33	33	19	19	10	10	24	24	34	34	26	26	27	27	27	27	20	20	27	27	17	17	23	23	39	39	20	20	18
ENSG00000008282	767	767	788	788	733	733	788	788	545	545	668	668	658	658	819	819	764	764	923	923	820	820	865	865	793	793	776	776	1008	1008	785	785	955	955	836	836	732	732	935	935	889	889	835	835	1167	1167	737	737	848
ENSG00000008283	1241	1241	1104	1104	1188	1188	1337	1337	1029	1029	1159	1159	1139	1139	1438	1438	1772	1772	1601	1601	1770	1770	1440	1440	1597	1597	1508	1508	1935	1935	1479	1479	2219	2219	1545	1545	1086	1086	1428	1428	1582	1582	1639	1639	2697	2697	1125	1125	1402
ENSG00000008294	1604	1604	1336	1336	1454	1453	1596	1596	1056	1055	1569	1569	1420	1420	1929	1929	2101	2101	1570	1567	1938	1938	1591	1591	1752	1752	1810	1810	2570	2570	1582	1581	1582	1581	1615	1613	1501	1500	1748	1747	1513	1512	1509	1507	2183	2182	1189	1189	1408
ENSG00000008300	31	31	39	39	18	18	38	38	52	52	41	41	43	43	47	47	80	80	21	21	38	38	21	21	28	28	47	47	38	38	56	56	35	35	55	55	54	54	56	56	32	32	52	52	28	28	48	48	20
ENSG00000008311	135	135	90	90	78	78	83	83	120	120	98	98	107	107	182	182	191	191	60	60	112	112	95	95	105	105	108	108	199	199	101	101	50	50	95	95	91	91	128	128	66	66	114	114	111	111	58	58	73
ENSG00000008323	1933	1933	1265	1265	1257	1257	1695	1695	1772	1772	1911	1911	1679	1679	2019	2019	2752	2752	2755	2755	2346	2346	2306	2306	1841	1841	1719	1719	2088	2088	2613	2613	2549	2549	1758	1758	1389	1389	2111	2111	1816	1816	2022	2022	3152	3152	2054	2054	1931
ENSG00000008324	58	58	60	60	43	43	30	30	35	35	29	29	23	23	38	38	46	46	43	43	28	28	40	40	36	36	44	44	48	48	51	51	53	53	75	75	50	50	76	76	41	41	53	53	73	73	35	35	43
ENSG00000008382	83	83	70	70	56	56	62	62	75	75	63	63	87	87	67	67	91	91	77	77	83	83	69	69	67	67	36	36	97	97	141	141	135	135	105	105	74	74	110	110	73	73	89	89	159	159	80	80	94
ENSG00000008394	27	27	2	2	14	14	12	12	3	3	105	105	3	3	14	14	26	26	19	19	29	29	7	7	14	14	63	63	19	19	84	84	8	8	4	4	34	34	10	10	17	17	9	9	11	11	1	1	9
ENSG00000008405	267	267	219	219	282	282	194	194	230	230	225	225	250	250	326	326	322	322	408	408	357	357	370	370	346	346	327	327	304	304	325	325	403	403	320	320	214	214	316	316	288	288	295	295	520	520	316	316	301
ENSG00000008438	9	8	3	2	3	2	13	12	3	2	7	7	9	8	1	1	10	9	27	22	4	4	7	6	7	7	2	2	2	2	13	12	4	2	5	2	9	7	5	4	12	10	8	5	18	15	6	5	6
ENSG00000008441	135	132	89	87	79	75	118	115	168	164	121	120	180	177	105	104	108	105	88	70	66	65	52	50	64	62	42	41	96	96	148	143	87	79	128	118	154	148	148	143	99	93	140	128	173	163	64	61	121
ENSG00000008513	4412	4410	3007	3006	3204	3202	4898	4896	3777	3775	6426	6426	5404	5403	6732	6732	8540	8539	8554	8546	8738	8737	8509	8508	7032	7031	4995	4995	8972	8972	8266	8264	7472	7468	5587	5582	6418	6415	7225	7223	6843	6840	8061	8056	11091	11086	7575	7574	9341
ENSG00000008516	13	11	16	15	6	4	1	0	19	16	20	19	19	17	15	14	8	6	38	26	12	11	10	9	11	10	5	5	11	11	33	30	37	32	29	22	14	10	17	14	19	15	9	1	57	51	25	23	9
ENSG00000008517	137	137	80	80	59	59	84	84	115	115	85	85	129	129	116	116	76	76	86	85	89	89	48	48	82	82	60	60	77	77	98	98	138	137	140	139	172	172	139	139	136	136	145	144	197	196	76	76	99
ENSG00000008710	866	866	583	583	942	942	933	933	1204	1204	887	887	1148	1148	1151	1151	1106	1106	601	600	636	636	531	531	592	592	487	487	984	984	1294	1294	919	919	846	846	885	885	946	946	682	682	918	918	1090	1090	629	629	1101
ENSG00000008735	98	98	95	95	117	117	222	222	228	228	236	236	167	167	176	176	250	250	331	331	95	95	170	170	120	120	197	197	116	116	325	325	433	433	166	166	255	255	133	133	300	300	274	274	184	184	222	222	180
ENSG00000008838	1115	1115	866	866	941	941	1089	1089	1081	1081	1148	1148	1022	1022	1277	1277	1365	1365	953	952	1144	1144	993	993	921	921	887	887	1420	1420	1515	1515	1677	1677	1216	1216	1095	1095	1271	1271	933	933	1478	1477	1926	1926	969	969	1015
ENSG00000008853	274	274	200	200	202	202	301	301	256	256	399	399	270	270	330	330	228	228	141	141	237	237	191	191	228	228	192	192	478	478	478	478	261	261	286	286	304	304	256	256	258	258	447	447	416	416	210	210	220
ENSG00000008869	489	489	413	413	338	338	446	446	392	392	377	377	380	380	539	539	556	556	307	306	458	458	318	318	372	372	408	408	761	761	403	403	391	391	405	405	420	420	426	426	308	308	426	426	533	533	308	308	345
ENSG00000008952	3055	3049	2765	2762	2504	2498	2696	2691	2239	2232	2690	2689	2563	2558	3046	3045	3431	3427	3574	3545	3221	3219	2986	2983	3033	3030	2565	2564	4293	4292	2849	2841	3777	3764	2623	2606	2896	2886	2968	2960	3345	3336	3717	3698	4635	4619	2567	2562	2676
ENSG00000008988	3306	3304	2904	2903	2224	2222	2409	2407	2457	2455	2407	2407	2588	2586	2360	2360	3068	3067	2353	2343	2658	2657	2513	2512	2687	2686	2170	2170	3552	3552	3528	3525	3455	3450	3446	3440	2370	2367	3052	3049	3191	3188	4042	4036	4117	4112	1893	1891	2372
ENSG00000009307	5586	5581	4871	4868	5618	5613	5783	5778	4484	4478	4991	4990	5028	5024	6415	6414	6493	6489	6441	6414	6976	6974	6913	6910	6757	6755	5825	5824	8297	8297	5739	5732	7718	7706	6244	6229	5134	5125	6101	6094	5719	5710	6213	6196	9891	9877	5483	5479	6414
ENSG00000009335	929	929	797	797	856	856	897	897	878	878	803	803	819	819	1060	1060	1176	1176	970	969	961	961	1113	1113	1123	1123	885	885	1345	1345	1063	1063	1191	1191	1065	1065	870	870	1085	1085	795	795	1110	1110	1493	1493	893	893	976
ENSG00000009413	595	595	350	350	402	402	417	417	406	406	433	433	537	537	697	697	620	620	556	555	751	751	471	471	626	626	499	499	723	723	380	380	504	504	501	501	374	374	485	485	525	525	448	447	798	798	390	390	340
ENSG00000009694	0	0	0	0	0	0	0	0	0	0	1	1	1	1	0	0	2	2	1	1	1	1	1	1	0	0	0	0	0	0	0	0	1	1	2	2	4	4	1	1	1	1	0	0	0	0	1	1	0
ENSG00000009709	0	0	0	0	0	0	0	0	0	0	0	0	0	0	0	0	0	0	0	0	0	0	0	0	0	0	0	0	0	0	0	0	0	0	0	0	0	0	0	0	0	0	0	0	0	0	1	1	0
ENSG00000009724	78	78	44	44	89	89	72	72	62	62	75	75	77	77	119	119	142	142	123	123	109	109	108	108	119	119	75	75	123	123	124	124	62	62	78	78	77	77	58	58	83	83	98	98	138	138	74	74	114
ENSG00000009765	2	2	0	0	0	0	1	1	1	1	0	0	0	0	1	1	0	0	0	0	0	0	0	0	0	0	0	0	1	1	1	1	1	1	0	0	0	0	0	0	1	1	0	0	0	0	0	0	1
ENSG00000009780	105	105	116	116	75	75	102	102	99	99	81	81	114	114	122	122	96	96	85	85	80	80	100	100	56	56	50	50	129	129	146	146	104	104	139	139	106	106	114	114	117	117	158	158	113	113	67	67	87
ENSG00000009790	15	15	9	9	7	7	9	9	16	15	13	13	16	16	20	20	8	8	13	11	7	7	10	10	11	11	9	9	19	19	14	13	8	7	7	6	9	8	17	16	13	12	16	14	22	21	7	7	8
ENSG00000009830	743	743	531	531	530	530	573	573	699	699	504	504	617	617	743	743	710	710	660	660	691	691	604	604	606	606	554	554	777	777	818	818	1096	1096	664	664	599	599	600	600	617	617	782	782	925	925	528	528	595
ENSG00000009844	408	408	382	382	386	386	394	394	374	374	399	399	416	416	555	555	528	528	498	497	544	544	508	508	511	511	448	448	745	745	441	441	557	557	447	447	364	364	421	421	440	440	515	515	677	677	401	401	430
ENSG00000009950	4	4	1	1	2	2	2	2	3	3	3	3	0	0	1	1	2	2	2	2	7	7	1	1	4	4	1	1	2	2	0	0	10	10	5	5	2	2	0	0	1	1	2	2	2	2	0	0	0
ENSG00000009954	1766	1766	1681	1681	1530	1530	1583	1583	1684	1684	1654	1654	1757	1757	1901	1901	1994	1994	1865	1864	1846	1846	1769	1769	1713	1713	1510	1510	2150	2150	2007	2007	2611	2610	1996	1995	1650	1650	1990	1990	1840	1840	2103	2102	2638	2637	1507	1507	1615
ENSG00000010017	1054	1054	876	876	846	846	869	869	788	788	799	799	742	742	953	953	1103	1103	1114	1113	1130	1130	1242	1242	945	945	1036	1036	1512	1512	928	928	1211	1210	1018	1017	738	738	972	972	895	895	1118	1117	1625	1624	954	954	909
ENSG00000010030	77	77	44	44	24	24	59	59	41	41	39	39	36	36	25	25	58	58	27	27	70	70	61	61	41	41	21	21	46	46	53	53	53	53	48	48	62	62	33	33	21	21	96	96	107	107	34	34	26
ENSG00000010072	164	164	157	157	158	158	146	146	114	114	129	129	123	123	156	156	178	178	159	159	164	164	148	148	172	172	158	158	213	213	152	152	185	185	157	157	152	152	166	166	142	142	205	205	251	251	137	137	147
ENSG00000010165	248	248	291	291	267	267	260	260	283	283	251	251	237	237	296	296	264	264	248	248	270	270	279	279	237	237	209	209	364	364	372	372	381	381	336	336	289	289	371	371	267	267	372	372	455	455	232	232	273
ENSG00000010219	45	45	65	65	32	32	52	52	72	72	44	44	49	49	57	57	58	58	41	41	36	36	46	46	35	35	48	48	92	92	74	74	64	64	60	60	90	90	59	59	57	57	64	64	99	99	16	16	38
ENSG00000010244	2134	2134	1596	1596	1753	1753	1888	1888	1619	1618	1601	1601	1862	1862	2227	2227	2432	2432	2040	2038	2300	2300	2217	2217	2154	2154	1981	1981	2666	2666	2409	2408	2687	2686	2173	2172	1952	1951	2143	2142	2049	2048	2591	2590	3380	3379	1831	1831	1974
ENSG00000010256	2032	2032	2023	2023	1874	1874	2150	2150	1860	1860	2436	2436	1648	1648	2541	2541	2776	2776	2238	2237	2759	2759	2224	2224	2073	2073	1696	1696	2722	2722	3392	3392	4024	4023	2990	2989	2510	2510	3215	3215	2709	2709	4045	4044	4168	4167	1883	1883	2012
ENSG00000010270	352	352	259	259	209	209	222	222	211	211	210	210	232	232	301	301	262	262	224	224	267	267	208	208	212	212	180	180	256	256	248	248	275	275	290	290	234	234	266	266	209	209	304	304	303	303	210	210	171
ENSG00000010278	166	166	164	164	129	129	67	67	167	167	116	116	188	188	110	110	131	131	179	178	128	128	72	72	83	83	60	60	145	145	187	187	150	150	209	209	281	281	175	175	169	169	214	214	224	224	200	200	194
ENSG00000010282	2	2	1	1	4	4	5	5	2	2	1	1	2	2	3	3	6	6	0	0	2	2	4	4	1	1	0	0	2	2	3	3	2	2	2	2	4	4	2	2	0	0	9	9	2	2	3	3	4
ENSG00000010292	861	861	727	727	589	589	808	808	638	638	795	795	758	758	878	878	1161	1161	772	771	984	984	905	905	819	819	579	579	912	912	1017	1017	813	813	799	799	725	725	962	962	659	659	963	963	1113	1113	609	609	735
ENSG00000010295	225	225	176	176	154	154	265	265	254	254	259	259	295	295	283	283	309	309	122	121	142	142	114	114	129	129	118	118	226	226	375	375	251	251	394	393	317	317	317	317	253	253	418	417	361	361	148	148	210
ENSG00000010310	4	4	3	3	4	4	0	0	3	3	6	6	3	3	3	3	10	10	9	9	4	4	1	1	0	0	2	2	1	1	2	2	7	7	2	2	1	1	5	5	1	1	3	3	4	4	19	19	4
ENSG00000010318	54	54	55	55	62	62	68	68	73	73	52	52	63	63	84	84	94	94	69	69	59	59	56	56	67	67	39	39	79	79	89	89	74	74	68	68	71	71	73	73	80	80	101	101	104	104	66	66	49
ENSG00000010319	585	585	453	453	546	546	474	474	541	541	608	608	767	767	677	677	748	748	356	356	285	285	216	216	360	360	339	339	599	599	632	632	351	351	796	796	1055	1055	855	855	708	708	660	660	1056	1056	362	362	385
ENSG00000010322	1676	1676	1582	1582	1488	1488	1755	1755	2056	2056	1821	1821	1998	1998	2069	2069	2122	2122	1274	1273	1582	1582	1466	1466	1269	1269	1318	1318	2130	2130	2385	2385	1911	1910	2014	2013	1923	1923	2125	2125	1425	1425	2198	2197	2691	2690	1268	1268	1693
ENSG00000010327	1647	1647	1147	1147	2623	2623	2517	2517	2406	2406	1778	1778	2255	2255	2075	2075	2104	2104	472	471	1277	1277	1062	1062	859	859	856	856	2357	2357	3140	3140	2036	2036	2656	2655	2725	2725	1992	1992	1279	1279	2813	2812	2649	2649	1424	1424	2261
ENSG00000010361	168	168	103	103	94	94	102	102	127	127	90	90	115	115	124	124	146	146	134	134	136	136	123	123	72	72	95	95	145	145	211	211	213	213	169	169	85	85	125	125	141	141	171	171	163	163	114	114	111
ENSG00000010379	5	5	11	11	3	3	4	4	2	2	1	1	17	17	4	4	7	7	11	11	11	11	6	6	6	6	7	7	5	5	15	15	14	14	0	0	5	5	13	13	6	6	3	3	16	16	4	4	6
ENSG00000010404	1344	1343	1026	1026	1347	1346	1252	1251	1017	1016	1169	1169	1111	1110	1649	1649	1588	1587	1928	1923	1719	1719	1882	1881	1324	1324	1778	1778	2456	2456	1599	1598	1726	1724	1342	1339	1149	1147	1153	1152	1234	1232	1442	1439	2198	2195	1364	1363	1456
ENSG00000010438	1	1	0	0	1	1	0	0	0	0	1	1	0	0	2	2	1	1	1	1	1	1	2	2	2	2	2	2	0	0	1	1	0	0	3	3	0	0	1	1	0	0	1	1	0	0	1	1	1
ENSG00000010539	367	367	272	272	269	269	220	220	297	297	289	289	278	278	352	352	336	336	340	340	377	377	279	279	263	263	306	306	311	311	309	309	460	460	311	311	278	278	409	409	364	364	440	440	526	526	272	272	298
ENSG00000010610	306	306	264	264	308	308	360	360	464	463	333	333	398	398	293	293	319	319	170	168	161	161	145	145	178	178	113	113	398	398	438	437	420	419	604	603	470	469	417	416	270	269	599	597	472	471	196	196	270
ENSG00000010626	15	15	38	38	21	21	18	18	27	27	24	24	40	40	46	46	24	24	28	28	21	21	26	26	26	26	19	19	37	37	38	38	45	45	37	37	52	52	31	31	27	27	61	61	65	65	34	34	39
ENSG00000010671	29	29	25	25	42	42	39	39	53	53	56	56	61	61	46	46	42	42	29	28	34	34	21	21	28	28	41	41	80	80	52	52	39	38	50	49	49	49	49	49	25	25	58	57	51	50	39	39	35
ENSG00000010704	362	362	213	213	283	283	235	235	354	354	242	242	289	289	377	377	600	600	360	360	347	347	305	305	223	223	313	313	384	384	354	354	407	407	284	284	273	273	261	261	219	219	296	296	496	496	261	261	309
ENSG00000010803	343	343	233	233	204	204	328	328	271	271	317	317	300	300	389	389	375	375	289	289	290	290	273	273	325	325	244	244	368	368	317	317	311	311	349	349	354	354	279	279	310	310	440	440	548	548	266	266	287
ENSG00000010810	251	251	239	239	180	180	184	184	237	237	235	235	299	299	263	263	268	268	188	187	172	172	217	217	201	201	148	148	324	324	284	284	205	204	339	338	333	333	368	368	294	294	359	358	408	407	170	170	236
ENSG00000010818	649	649	441	441	512	512	580	580	320	320	455	455	537	537	849	849	838	838	713	712	1066	1066	689	689	809	809	852	852	1127	1127	470	470	459	459	414	413	369	369	389	389	318	318	326	325	758	757	479	479	505
ENSG00000010932	18	18	13	13	11	11	19	19	11	11	9	9	28	28	21	21	19	19	6	6	11	11	11	11	16	16	5	5	20	20	19	19	18	18	17	17	18	18	8	8	8	8	25	25	18	18	12	12	9
ENSG00000011007	569	569	448	448	478	478	503	503	436	436	540	540	467	467	671	671	672	672	571	571	590	590	649	649	525	525	502	502	758	758	584	584	709	709	583	583	503	503	603	603	543	543	634	634	870	870	435	435	478
ENSG00000011009	911	911	821	821	772	772	775	775	689	689	899	899	767	767	917	917	1010	1010	920	919	941	941	954	954	855	855	738	738	981	981	1185	1185	1360	1360	1004	1004	885	885	960	960	1002	1002	1105	1104	1523	1523	764	764	840
ENSG00000011021	537	537	383	383	479	479	473	473	486	486	474	474	537	537	575	575	600	600	528	528	617	617	520	520	482	482	468	468	661	661	519	519	637	637	445	445	442	442	430	430	429	429	495	495	740	740	434	434	457
ENSG00000011028	170	169	138	137	166	165	132	131	143	142	178	178	179	178	114	114	63	62	105	99	85	85	40	39	58	57	45	45	76	76	207	206	198	196	195	192	217	215	125	124	48	46	316	312	105	102	77	76	164
ENSG00000011052	0	0	0	0	0	0	0	0	0	0	0	0	0	0	0	0	0	0	0	0	0	0	0	0	0	0	0	0	0	0	0	0	0	0	0	0	0	0	0	0	0	0	0	0	0	0	0	0	0
ENSG00000011083	1	1	0	0	2	2	0	0	1	1	0	0	0	0	1	1	0	0	1	1	0	0	0	0	0	0	0	0	2	2	1	1	2	2	0	0	2	2	1	1	0	0	0	0	3	3	1	1	1
ENSG00000011105	1539	1539	1714	1714	1636	1636	1726	1726	1737	1737	1428	1428	1554	1554	1723	1723	2291	2291	1472	1472	1686	1686	1283	1283	1285	1285	1262	1262	1774	1774	2659	2659	2682	2682	2644	2644	1882	1882	1995	1995	1414	1414	2400	2400	2392	2392	1404	1404	1160
ENSG00000011114	1016	1016	730	730	737	737	794	794	831	831	776	776	708	708	1024	1024	1137	1137	1020	1019	1006	1006	1118	1118	868	868	814	814	1246	1246	1017	1017	1120	1120	789	789	749	749	1075	1075	827	827	962	962	1186	1186	809	809	1058
ENSG00000011132	352	352	263	263	302	302	343	343	328	328	328	328	298	298	374	374	431	431	298	297	351	351	392	392	325	325	306	306	478	478	498	498	539	539	336	336	285	285	404	404	326	326	446	446	563	563	289	289	324
ENSG00000011143	67	67	60	60	74	74	86	86	92	92	63	63	77	77	83	83	74	74	67	67	66	66	70	70	46	46	37	37	90	90	97	97	114	114	96	96	93	93	102	102	79	79	116	116	121	121	70	70	65
ENSG00000011198	462	462	617	617	579	579	559	559	439	439	541	541	468	468	709	709	673	673	685	684	769	769	1048	1048	875	875	618	618	1658	1658	825	825	777	776	613	612	549	549	719	719	595	595	674	673	1027	1026	596	596	677
ENSG00000011201	1	1	3	3	3	3	3	3	9	9	2	2	4	4	5	5	1	1	1	1	3	3	4	4	3	3	3	3	10	10	8	8	0	0	0	0	1	1	1	1	7	7	3	3	3	3	4	4	2
ENSG00000011243	619	619	453	453	608	608	587	587	648	648	572	572	651	651	629	629	768	768	594	592	598	598	581	581	510	510	544	544	787	787	746	746	882	881	584	583	527	526	633	633	614	614	669	668	874	873	491	491	538
ENSG00000011258	534	534	426	426	436	436	446	446	456	456	349	349	448	448	558	558	630	630	553	553	535	535	526	526	508	508	551	551	710	710	447	447	503	503	514	514	414	414	500	500	419	419	553	553	640	640	385	385	490
ENSG00000011260	486	486	425	425	542	542	390	390	343	343	389	389	353	353	512	512	526	526	517	517	569	569	588	588	501	501	448	448	695	695	550	550	656	656	432	432	377	377	581	581	551	551	524	524	683	683	341	341	454
ENSG00000011275	532	532	432	432	382	382	469	469	480	480	501	501	475	475	485	485	595	595	446	445	453	453	504	504	423	423	343	343	596	596	666	666	634	633	635	634	542	542	581	581	536	536	673	672	771	770	373	373	518
ENSG00000011295	363	363	300	300	269	269	265	265	334	334	256	256	334	334	341	341	347	347	317	317	291	291	245	245	269	269	254	254	412	412	363	363	309	309	396	396	360	360	426	426	343	343	484	484	483	483	261	261	302
ENSG00000011304	3789	3789	3179	3179	3442	3442	4383	4383	3642	3641	3561	3561	3429	3429	4521	4521	4973	4973	3608	3606	4114	4114	4175	4175	3746	3746	3269	3269	5049	5049	4693	4692	5066	5065	3571	3570	3446	3445	3847	3846	3205	3204	4481	4480	5910	5909	3184	3184	3697
ENSG00000011332	1	1	2	2	0	0	3	3	3	3	2	2	1	1	1	1	1	1	1	1	0	0	2	2	2	2	3	3	1	1	4	4	6	6	1	1	2	2	7	7	1	1	6	6	4	4	2	2	2
ENSG00000011347	3428	3428	2474	2474	2775	2775	3861	3861	3046	3046	3309	3309	3758	3758	3987	3987	3837	3837	3509	3509	4196	4196	2539	2539	2411	2411	2988	2988	3626	3626	4095	4095	3815	3815	2707	2707	2655	2655	3156	3156	2639	2639	3641	3641	4556	4556	2552	2552	2519
ENSG00000011376	288	288	260	260	182	182	205	205	236	236	238	238	228	228	310	310	268	268	176	176	212	212	280	280	205	205	205	205	340	340	255	255	274	274	228	228	217	217	300	300	199	199	296	296	307	307	160	160	197
ENSG00000011405	1289	1289	1005	1005	827	827	1149	1149	843	843	1052	1052	1105	1105	1509	1509	1535	1535	1000	1000	1427	1427	1143	1143	1562	1562	1406	1406	1976	1976	833	833	1066	1066	929	929	1092	1092	1082	1082	912	912	1176	1176	1430	1430	773	773	762
ENSG00000011422	72	71	64	64	59	58	60	59	184	183	75	75	76	75	66	66	51	51	81	78	70	70	31	31	56	56	46	46	67	67	107	106	98	96	74	72	180	179	216	215	78	77	85	83	108	106	53	52	127
ENSG00000011426	178	178	208	208	92	92	173	173	148	148	167	167	169	169	218	218	249	249	102	102	170	170	174	174	183	183	117	117	195	195	124	124	94	94	125	125	140	140	168	168	62	62	193	193	154	154	59	59	118
ENSG00000011451	598	598	424	424	516	516	603	603	601	601	597	597	588	588	677	677	661	661	567	567	654	654	595	595	576	576	458	458	730	730	805	805	864	864	645	645	559	559	598	598	507	507	746	746	1037	1037	457	457	611
ENSG00000011454	1296	1296	1140	1140	1269	1269	1289	1289	1073	1073	1098	1098	1159	1159	1299	1299	1695	1695	1535	1534	1471	1471	1485	1485	1400	1400	1326	1326	1703	1703	1339	1339	1577	1577	1305	1305	1025	1025	1354	1354	1193	1193	1212	1212	1963	1963	1182	1182	1157
ENSG00000011465	4712	4712	3342	3342	5282	5282	3683	3683	4011	4011	3228	3228	5066	5066	3258	3258	3344	3344	2933	2933	1935	1935	2290	2290	2483	2483	1776	1776	5433	5433	5517	5517	4823	4823	5281	5281	6832	6832	4458	4458	4493	4493	8535	8535	7094	7094	3317	3317	5669
ENSG00000011478	81	81	82	82	71	71	64	64	66	66	68	68	86	86	75	75	86	86	88	88	64	64	65	65	53	53	69	69	75	75	118	118	114	114	126	126	79	79	115	115	99	99	112	112	138	138	66	66	59
ENSG00000011485	509	509	438	438	384	384	471	471	465	465	512	512	478	478	556	556	605	605	421	421	511	511	497	497	507	507	368	368	528	528	742	742	751	751	658	658	585	585	619	619	435	435	774	774	848	848	461	461	435
ENSG00000011523	478	478	581	581	775	775	875	875	486	486	727	727	560	560	821	821	1167	1167	1205	1204	625	625	1207	1207	711	711	813	813	831	831	629	629	678	678	593	593	828	828	673	673	654	654	972	972	1193	1193	424	424	768
ENSG00000011566	961	961	809	809	914	914	971	971	771	771	777	777	945	945	1298	1298	1365	1365	1034	1034	1517	1517	1071	1071	1211	1211	1094	1094	1454	1454	1079	1079	1248	1248	987	987	903	903	1027	1027	1023	1023	1033	1033	1396	1396	919	919	1046
ENSG00000011590	37	37	16	16	39	39	25	25	23	23	17	17	16	16	28	28	35	35	23	23	20	20	36	36	15	15	16	16	27	27	45	45	10	10	17	17	22	22	26	26	15	15	14	14	34	34	36	36	13
ENSG00000011600	391	387	292	290	335	331	314	310	421	417	350	349	505	502	432	431	500	497	331	312	254	252	317	315	272	270	203	202	598	598	587	582	540	531	568	557	462	455	260	255	339	333	549	536	852	842	306	303	551
ENSG00000011638	37	37	34	34	43	43	41	41	24	24	47	47	42	42	36	36	50	50	58	58	62	62	45	45	31	31	29	29	66	66	45	45	44	44	78	78	37	37	41	41	45	45	36	36	139	139	44	44	32
ENSG00000011677	194	194	123	123	103	103	187	187	99	99	103	103	174	174	102	102	131	131	54	54	274	274	195	195	172	172	123	123	145	145	104	104	66	66	85	85	182	182	86	86	93	93	106	106	250	250	153	153	98
ENSG00000012048	133	133	92	92	61	61	94	94	81	81	98	98	108	108	120	120	103	103	79	79	112	112	89	89	80	80	64	64	112	112	96	96	90	90	99	99	90	90	103	103	68	68	147	147	104	104	63	63	70
ENSG00000012061	483	483	318	318	326	326	444	444	403	403	362	362	388	388	482	482	563	563	392	391	381	381	406	406	419	419	369	369	501	501	673	673	680	680	572	572	376	376	441	441	442	442	610	610	633	633	427	427	422
ENSG00000012124	12	12	3	3	8	8	6	6	10	10	12	12	14	14	4	4	5	5	21	20	3	3	8	8	8	8	1	1	8	8	26	26	12	12	6	6	3	3	9	9	4	4	20	19	8	8	36	36	15
ENSG00000012171	52425	52425	45327	45327	56567	56567	60560	60560	39264	39264	47732	47732	35876	35876	60425	60425	59858	59858	56132	56132	57034	57034	59602	59602	56050	56050	49954	49954	88928	88928	78502	78502	89380	89380	45891	45891	42212	42212	63082	63082	58267	58267	82528	82528	93046	93046	45983	45983	74449
ENSG00000012174	321	321	581	581	581	581	399	399	302	302	551	551	266	266	572	572	463	463	519	519	520	520	481	481	683	683	442	442	965	965	397	397	738	738	349	349	656	656	529	529	432	432	421	421	652	652	506	506	473
ENSG00000012211	247	247	142	142	197	197	232	232	202	202	185	185	189	189	239	239	289	289	245	245	221	221	233	233	248	248	172	172	276	276	206	206	363	363	193	193	182	182	239	239	212	212	287	287	357	357	166	166	232
ENSG00000012223	20	17	25	24	12	9	54	51	7	4	69	68	30	28	14	13	25	23	163	149	20	19	18	16	43	42	16	15	8	8	54	50	29	23	13	5	54	49	15	11	262	258	11	2	136	129	30	28	34
ENSG00000012232	313	313	293	293	214	214	352	352	412	412	340	340	426	426	373	373	281	281	300	299	322	322	203	203	249	249	158	158	317	317	409	409	319	319	438	438	435	435	450	450	278	278	461	461	415	415	544	544	348
ENSG00000012504	0	0	0	0	0	0	0	0	0	0	0	0	0	0	0	0	0	0	0	0	0	0	0	0	0	0	1	1	0	0	0	0	0	0	0	0	0	0	0	0	0	0	0	0	0	0	0	0	0
ENSG00000012660	366	365	271	271	353	352	305	304	327	326	383	383	299	298	392	392	441	440	423	419	657	657	424	423	567	567	326	326	578	578	363	362	490	488	438	435	464	462	425	424	520	519	409	406	890	888	406	405	308
ENSG00000012779	391	388	459	458	623	620	1481	1479	454	451	931	930	568	566	1686	1685	1595	1593	700	686	560	559	1130	1128	66	65	829	829	1313	1313	1212	1208	1199	1193	1393	1385	1184	1179	517	514	533	529	1674	1665	3174	3167	699	697	134
ENSG00000012817	902	902	1	1	0	0	705	705	871	871	0	0	774	774	0	0	1063	1063	1	1	724	724	805	805	0	0	657	657	0	0	794	794	2	2	712	712	0	0	0	0	559	559	827	827	0	0	1	1	0
ENSG00000012822	3191	3190	2556	2556	2765	2764	2832	2831	2718	2717	2355	2355	2626	2625	3030	3030	3678	3677	2897	2892	2815	2815	2903	2902	2242	2242	2401	2401	3201	3201	3121	3120	3767	3765	2858	2855	2537	2535	2542	2541	2247	2245	3127	3124	4144	4141	2168	2167	2403
ENSG00000012963	232	232	242	242	224	224	202	202	165	165	219	219	206	206	247	247	242	242	256	256	252	252	265	265	228	228	205	205	286	286	240	240	388	388	310	310	239	239	247	247	261	261	310	310	389	389	247	247	263
ENSG00000012983	206	205	182	182	157	156	180	179	210	209	188	188	231	231	259	259	260	260	196	193	172	172	143	143	168	168	184	184	273	273	153	152	179	178	201	199	267	266	241	240	190	189	282	280	280	278	159	159	201
ENSG00000013016	874	874	712	712	596	596	854	854	1006	1006	600	600	576	576	1145	1145	1038	1038	688	688	1519	1519	1085	1085	852	852	850	850	1236	1236	948	948	579	579	893	893	1100	1100	1325	1325	847	847	1703	1703	1613	1613	477	477	813
ENSG00000013275	927	927	836	836	852	852	854	854	805	805	1001	1001	842	842	1106	1106	1187	1187	1053	1052	992	992	1175	1175	887	887	838	838	1291	1291	1220	1220	1577	1577	1087	1086	912	912	988	988	1147	1147	1473	1472	1498	1497	874	874	880
ENSG00000013288	982	982	949	949	1034	1034	1214	1214	1102	1102	1147	1147	973	973	1096	1096	1404	1404	1275	1274	1041	1041	1023	1023	966	966	1063	1063	1256	1256	1889	1889	1438	1437	1332	1331	1099	1099	1007	1007	910	910	1152	1151	1956	1955	981	981	1087
ENSG00000013293	2	2	0	0	2	2	2	2	3	3	4	4	2	2	2	2	0	0	0	0	0	0	1	1	1	1	3	3	2	2	3	3	2	2	4	4	3	3	1	1	2	2	3	3	4	4	2	2	3
ENSG00000013297	129	129	86	86	57	57	52	52	89	89	90	90	99	99	81	81	77	77	51	51	40	40	39	39	37	37	47	47	71	71	109	109	78	78	213	213	171	171	131	131	133	133	151	151	184	184	57	57	64
ENSG00000013306	971	870	749	697	682	575	900	802	992	868	1029	1003	958	870	816	793	934	859	1240	706	827	785	737	675	623	574	612	592	787	777	1247	1104	1295	1054	1213	907	964	778	1040	903	953	780	1272	927	1672	1385	698	610	861
ENSG00000013364	1231	1230	1130	1129	948	947	1149	1148	1231	1230	1397	1397	1068	1067	1324	1324	1361	1360	1034	1028	1159	1159	1226	1225	1032	1031	807	807	1265	1265	1888	1886	1785	1782	1225	1222	1216	1214	1689	1688	1167	1165	1764	1760	2281	2278	853	852	1036
ENSG00000013374	984	984	721	721	807	807	829	829	725	725	809	809	802	802	964	964	1052	1052	1017	1015	1023	1023	1038	1038	887	887	810	810	1285	1285	1176	1176	1125	1124	883	882	734	733	930	930	942	941	1025	1024	1421	1420	690	690	844
ENSG00000013375	399	399	351	351	392	392	399	399	331	331	370	370	418	418	497	497	526	526	347	347	370	370	348	348	475	475	365	365	831	831	395	395	428	428	408	408	406	406	282	282	330	330	484	484	553	553	284	284	308
ENSG00000013392	47	47	45	45	36	36	37	37	39	39	43	43	40	40	55	55	92	92	48	48	46	46	37	37	45	45	35	35	65	65	51	51	53	53	60	60	57	57	43	43	46	46	86	86	87	87	35	35	37
ENSG00000013441	2524	2524	1855	1855	1897	1897	1638	1638	1901	1900	1546	1546	1975	1975	2227	2227	2584	2584	2182	2180	1843	1843	2025	2025	1782	1782	1914	1914	2772	2772	2189	2188	2112	2111	1808	1807	1447	1446	2048	2047	1583	1582	2360	2358	3037	3036	1502	1502	1786
ENSG00000013503	290	290	229	229	383	383	295	295	221	221	359	359	267	267	516	516	578	578	402	402	530	530	439	439	526	526	400	400	610	610	429	429	521	521	396	396	421	421	371	371	445	445	348	348	798	798	359	359	436
ENSG00000013523	300	300	244	244	209	209	297	297	308	308	274	274	325	325	375	375	374	374	259	259	290	290	323	323	272	272	283	283	458	458	396	396	301	301	313	313	335	335	292	292	280	280	386	386	523	523	242	242	273
ENSG00000013561	376	375	426	425	356	355	460	459	398	397	473	473	396	395	480	480	521	520	462	457	471	471	480	479	458	458	428	428	632	632	635	634	642	640	538	535	494	492	616	615	556	554	638	635	712	709	440	439	394
ENSG00000013563	116	116	113	113	104	104	121	121	112	112	112	112	111	111	120	120	151	151	128	128	117	117	90	90	124	124	97	97	150	150	221	221	185	185	154	154	150	150	187	187	121	121	154	154	237	237	126	126	169
ENSG00000013573	361	361	139	139	88	88	264	264	148	148	150	150	153	153	294	294	181	181	87	87	330	330	123	123	108	108	210	210	158	158	357	357	128	128	304	304	134	134	181	181	95	95	223	223	160	160	65	65	109
ENSG00000013583	332	332	283	283	231	231	266	266	276	276	265	265	254	254	285	285	265	265	340	339	326	326	252	252	327	327	285	285	346	346	350	350	433	432	325	324	493	493	343	343	374	374	549	548	556	555	319	319	332
ENSG00000013588	49	49	22	22	83	83	57	57	78	78	54	54	80	80	31	31	24	24	199	199	55	55	36	36	72	72	31	31	31	31	112	112	87	87	71	71	25	25	49	49	32	32	33	33	88	88	317	317	159
ENSG00000013619	40	40	13	13	36	36	21	21	30	30	26	26	43	43	29	29	31	31	26	26	16	16	17	17	25	25	9	9	44	44	43	43	24	24	45	45	43	43	47	47	44	44	39	39	52	52	16	16	44
ENSG00000013725	6	6	6	6	4	4	10	10	6	6	8	8	8	8	8	8	6	6	10	9	6	6	3	3	5	5	4	4	8	8	5	5	9	8	4	3	1	1	5	5	4	4	9	8	7	6	3	3	6
ENSG00000013810	228	227	237	237	163	162	219	218	234	233	256	256	251	251	249	249	266	266	189	186	195	195	185	185	142	142	124	124	221	221	310	309	201	200	292	290	273	272	319	318	182	181	398	396	305	303	107	107	220
ENSG00000014123	482	482	444	444	491	491	545	545	447	447	540	540	495	495	759	759	744	744	570	570	562	562	553	553	612	612	545	545	1072	1072	469	469	613	613	471	471	506	506	515	515	477	477	537	537	783	783	414	414	544
ENSG00000014138	242	242	183	183	139	139	220	220	173	173	206	206	168	168	273	273	242	242	210	210	227	227	205	205	205	205	169	169	281	281	254	254	227	227	236	236	229	229	266	266	194	194	323	323	302	302	161	161	222
ENSG00000014164	632	632	468	468	609	609	597	597	522	522	563	563	585	585	657	657	705	705	739	738	729	729	708	708	566	566	519	519	659	659	812	812	1039	1039	530	530	446	446	473	473	533	533	746	746	1134	1134	610	610	661
ENSG00000014216	3136	3135	2557	2557	2300	2299	3085	3084	2466	2465	3037	3037	2684	2683	3052	3052	3684	3683	2928	2923	3057	3057	2964	2963	2476	2476	2238	2238	3149	3149	4239	4238	4019	4017	3551	3548	2521	2519	3478	3477	2600	2599	3900	3897	5347	5345	2709	2708	2902
ENSG00000014257	594	594	179	179	306	306	292	292	394	394	328	328	308	308	353	353	478	478	407	407	745	745	683	683	208	208	840	840	705	705	632	632	774	774	257	257	245	245	513	513	321	321	306	306	750	750	396	396	302
ENSG00000014641	658	658	679	679	528	528	629	629	537	537	644	644	537	537	734	734	752	752	611	610	680	680	689	689	614	614	494	494	817	817	791	791	869	869	750	750	606	606	823	823	764	764	904	904	1066	1066	532	532	601
ENSG00000014824	527	527	494	494	446	446	482	482	450	450	464	464	477	477	666	666	574	574	550	550	537	537	478	478	527	527	554	554	771	771	518	518	590	590	560	560	474	474	515	515	470	470	650	650	773	773	425	425	518
ENSG00000014914	584	584	341	341	450	450	532	532	441	441	407	407	577	577	593	593	744	744	588	588	584	584	572	572	519	519	550	550	618	618	659	659	724	724	562	562	485	485	674	674	451	451	696	696	830	830	425	425	549
ENSG00000014919	452	452	367	367	373	373	410	410	357	357	425	425	406	406	490	490	545	545	380	379	435	435	438	438	416	416	340	340	580	580	517	517	504	504	482	482	401	401	461	461	469	469	586	586	683	683	254	254	339
ENSG00000015133	142	142	73	73	104	104	77	77	131	131	86	86	157	157	108	108	123	123	88	86	96	96	66	66	54	54	66	66	100	100	116	115	97	96	118	117	185	184	132	131	144	143	178	177	166	165	64	64	97
ENSG00000015153	132	132	175	175	132	132	88	88	109	109	156	156	150	150	183	183	144	144	112	112	141	141	143	143	139	139	109	109	196	196	181	181	199	199	159	159	136	136	153	153	147	147	193	193	251	251	146	146	118
ENSG00000015171	805	805	662	662	884	884	928	928	831	831	853	853	831	831	1146	1146	1012	1012	954	954	951	951	1014	1014	1021	1021	964	964	1290	1290	965	965	1067	1067	949	949	859	859	770	770	848	848	904	904	1475	1475	869	869	797
ENSG00000015285	55	54	29	28	36	35	60	59	74	72	57	57	66	65	43	43	45	44	46	39	30	29	20	19	30	29	28	28	68	68	110	108	63	60	64	60	43	41	51	49	37	35	94	90	90	86	47	46	54
ENSG00000015413	3	3	5	5	6	6	1	1	7	7	2	2	2	2	4	4	2	2	5	5	0	0	0	0	1	1	1	1	8	8	4	4	9	9	1	1	4	4	3	3	6	6	8	8	4	4	0	0	2
ENSG00000015475	66	65	75	75	70	69	56	55	75	74	70	70	56	55	92	92	91	90	58	54	72	72	59	59	74	74	40	40	80	80	136	135	106	104	120	118	78	77	78	77	88	87	128	125	170	168	61	60	62
ENSG00000015479	220	220	141	141	127	127	119	119	134	134	109	109	134	134	154	154	186	186	125	125	142	142	158	158	106	106	128	128	162	162	165	165	241	241	211	211	158	158	181	181	208	208	190	190	259	259	118	118	111
ENSG00000015520	2	2	4	4	6	6	2	2	3	3	6	6	4	4	1	1	2	2	0	0	7	7	6	6	5	5	0	0	11	11	10	10	9	9	2	2	6	6	4	4	12	12	1	1	5	5	1	1	8
ENSG00000015532	437	437	340	340	271	271	349	349	392	392	324	324	355	355	358	358	383	383	280	280	334	334	321	321	205	205	185	185	382	382	525	525	497	497	502	502	381	381	460	460	334	334	535	535	609	609	301	301	337
ENSG00000015568	0	0	1	1	0	0	2	2	0	0	0	0	2	2	3	3	2	2	2	2	3	3	6	6	1	1	0	0	2	2	2	2	5	5	1	1	2	2	2	2	2	2	1	1	2	2	1	1	2
ENSG00000015592	0	0	0	0	0	0	0	0	0	0	0	0	0	0	0	0	0	0	0	0	0	0	1	1	1	1	0	0	1	1	0	0	0	0	0	0	0	0	0	0	0	0	1	1	0	0	0	0	0
ENSG00000015676	999	999	784	784	774	774	932	932	849	849	865	865	813	813	1119	1119	1018	1018	989	988	1036	1036	1115	1115	922	922	738	738	1258	1258	1246	1246	1305	1305	1090	1090	960	960	1246	1246	1071	1071	1306	1306	1651	1651	824	824	962
ENSG00000016082	157	157	35	35	59	59	162	162	206	206	40	40	116	116	98	98	30	30	92	92	96	96	106	106	18	18	63	63	164	164	141	141	105	105	145	145	104	104	133	133	141	141	342	342	86	86	68	68	60
ENSG00000016391	36	36	45	45	22	22	39	39	31	31	28	28	51	51	31	31	40	40	19	19	26	26	31	31	21	21	17	17	49	49	30	30	24	24	32	32	38	38	41	41	21	21	35	35	29	29	26	26	22
ENSG00000016402	42	42	49	49	43	43	33	33	7	7	52	52	28	28	32	32	64	64	41	41	72	72	56	56	66	66	77	77	37	37	45	45	47	47	60	60	54	54	23	23	81	81	25	25	99	99	40	40	29
ENSG00000016490	0	0	0	0	0	0	1	1	0	0	0	0	0	0	0	0	0	0	1	1	0	0	0	0	0	0	0	0	0	0	0	0	0	0	0	0	0	0	0	0	0	0	0	0	0	0	0	0	1
ENSG00000016602	0	0	0	0	0	0	0	0	1	1	0	0	0	0	0	0	1	1	0	0	2	2	0	0	0	0	0	0	0	0	0	0	0	0	1	1	0	0	0	0	0	0	0	0	0	0	2	2	0
ENSG00000016864	753	753	737	737	649	649	571	571	531	531	515	515	598	598	813	813	606	606	684	684	656	656	528	528	740	740	793	793	749	749	692	692	785	785	756	756	793	793	695	695	673	673	851	851	1053	1053	541	541	629
ENSG00000017260	578	578	548	548	526	526	570	570	505	505	494	494	547	547	663	663	685	685	503	502	588	588	555	555	531	531	440	440	805	805	655	655	599	599	695	695	592	592	838	838	538	538	730	730	903	903	593	593	590
ENSG00000017427	75	75	80	80	37	37	63	63	78	78	57	57	96	96	86	86	63	63	35	35	47	47	45	45	15	15	32	32	52	52	51	51	59	59	78	78	140	140	53	53	60	60	73	73	79	79	24	24	59
ENSG00000017483	8	6	2	1	2	0	9	7	1	0	4	4	4	2	1	1	1	0	16	6	2	1	1	0	0	0	1	1	0	0	2	0	2	0	6	1	6	3	2	0	2	0	11	5	10	5	6	4	3
ENSG00000017797	1571	1569	1243	1242	1353	1351	1316	1314	1384	1381	1350	1349	1136	1134	1095	1094	1752	1750	1819	1807	1723	1722	1333	1332	1385	1384	978	978	1712	1712	1640	1637	1629	1623	1614	1607	1225	1221	1837	1834	1227	1223	2023	2015	2139	2132	1717	1715	1414
ENSG00000018189	236	236	186	186	211	211	207	207	195	195	243	243	280	280	321	321	268	268	228	228	228	228	197	197	202	202	174	174	366	366	225	225	225	225	256	256	272	272	301	301	214	214	356	356	343	343	146	146	166
ENSG00000018236	3	3	14	14	0	0	24	24	13	13	8	8	9	9	37	37	30	30	7	7	10	10	10	10	7	7	23	23	36	36	9	9	12	12	8	8	8	8	5	5	7	7	16	16	5	5	0	0	5
ENSG00000018280	136	133	116	114	149	145	182	179	152	148	246	245	180	177	202	201	260	257	296	278	119	118	214	212	169	167	187	186	318	318	314	309	239	231	182	172	194	188	176	171	216	210	210	198	464	454	170	167	268
ENSG00000018408	977	977	754	754	807	807	1053	1053	657	657	962	962	1043	1043	1534	1534	1344	1344	1297	1297	1637	1637	1001	1001	1027	1027	1052	1052	1320	1320	1031	1031	1088	1088	1187	1187	1022	1022	1123	1123	1437	1437	994	994	1814	1814	990	990	999
ENSG00000018510	268	268	275	275	207	207	245	245	247	247	245	245	231	231	349	349	316	316	215	215	292	292	238	238	279	279	273	273	440	440	278	278	311	311	304	304	293	293	287	287	250	250	328	328	420	420	245	245	224
ENSG00000018607	0	0	0	0	0	0	0	0	0	0	0	0	0	0	0	0	0	0	0	0	0	0	0	0	0	0	0	0	0	0	0	0	0	0	0	0	0	0	0	0	0	0	0	0	0	0	0	0	0
ENSG00000018610	545	545	448	448	689	689	453	453	362	362	628	628	379	379	731	731	563	563	696	696	629	629	594	594	655	655	533	533	612	612	595	595	791	791	581	581	537	537	587	587	665	665	599	599	859	859	631	631	533
ENSG00000018625	47	47	14	14	41	41	57	57	60	60	66	66	119	119	44	44	48	48	25	25	43	43	16	16	37	37	26	26	66	66	119	119	50	50	105	105	104	104	97	97	36	36	82	82	142	142	49	49	56
ENSG00000018699	84	84	70	70	89	89	73	73	93	93	89	89	69	69	100	100	87	87	75	75	82	82	96	96	78	78	93	93	161	161	109	109	94	94	101	101	96	96	106	106	102	102	116	116	141	141	67	67	69
ENSG00000018869	46	46	49	49	44	44	61	61	47	47	25	25	64	64	68	68	62	62	49	49	51	51	59	59	40	40	50	50	90	90	65	65	59	59	57	57	37	37	37	37	48	48	46	46	79	79	43	43	35
ENSG00000019102	272	272	287	287	418	418	329	329	170	170	193	193	264	264	407	407	287	287	270	270	201	201	255	255	163	163	165	165	202	202	229	229	441	441	286	286	218	218	454	454	217	217	338	338	431	431	229	229	247
ENSG00000019144	712	712	619	619	756	756	783	783	939	939	716	716	1100	1100	998	998	954	954	457	457	446	446	396	396	570	570	386	386	1261	1261	1216	1216	552	552	1073	1073	1283	1283	1067	1067	917	917	991	991	1863	1863	508	508	751
ENSG00000019169	4	4	4	4	31	31	24	24	35	35	11	11	4	4	9	9	6	6	10	10	6	6	4	4	15	15	6	6	24	24	17	17	22	22	25	25	26	26	9	9	8	8	10	10	45	45	30	30	14
ENSG00000019186	37	37	23	23	35	35	22	22	21	21	11	11	23	23	17	17	21	21	12	12	35	35	16	16	10	10	22	22	18	18	17	17	34	34	46	46	33	33	13	13	6	6	40	40	15	15	10	10	28
ENSG00000019485	157	157	160	160	104	104	140	140	171	171	132	132	178	178	184	184	166	166	104	104	145	145	130	130	131	131	92	92	171	171	180	180	139	139	186	186	232	232	184	184	115	115	194	194	231	231	148	148	172
ENSG00000019505	0	0	0	0	0	0	0	0	0	0	0	0	0	0	0	0	0	0	0	0	0	0	1	1	0	0	0	0	0	0	0	0	0	0	0	0	0	0	0	0	0	0	1	1	0	0	0	0	0
ENSG00000019549	116	116	93	93	34	34	67	67	128	128	94	94	219	219	67	67	159	159	21	21	41	41	35	35	105	105	45	45	208	208	179	179	46	46	196	196	140	140	95	95	68	68	130	130	77	77	47	47	66
ENSG00000019582	1663	1658	894	891	1109	1103	1565	1560	1710	1703	1764	1763	2307	2302	1185	1184	1215	1211	1363	1334	1157	1155	854	851	747	744	865	864	3571	3570	3166	3158	927	914	1323	1307	1054	1044	969	962	1215	1206	1355	1337	2217	2202	906	901	2138
ENSG00000019991	1758	1758	921	921	1612	1612	1536	1536	1450	1450	1962	1962	1693	1693	1435	1435	1466	1466	719	719	1342	1342	681	681	830	830	1040	1040	1873	1873	1280	1280	1885	1885	1608	1608	1659	1659	1338	1338	898	898	1877	1877	1873	1873	616	616	1531
ENSG00000019995	348	348	229	229	247	247	265	265	264	263	305	305	301	301	339	339	446	446	352	350	425	425	382	382	406	406	356	356	475	475	306	305	374	373	307	306	258	257	290	289	279	278	381	380	490	489	367	367	327
ENSG00000020129	226	226	194	194	174	174	229	229	229	229	281	281	221	221	284	284	341	341	226	226	280	280	223	223	160	160	182	182	256	256	343	343	401	401	313	313	244	244	332	332	226	226	355	355	400	400	165	165	162
ENSG00000020181	1047	1047	1029	1029	834	834	1165	1165	1445	1445	1016	1016	1173	1173	1267	1267	857	857	372	372	482	482	463	463	460	460	409	409	836	836	1161	1161	802	802	1555	1555	1799	1799	1507	1507	828	828	1683	1683	1318	1318	517	517	1058
ENSG00000020219	25	25	14	14	17	17	27	27	13	13	20	20	22	22	10	10	30	30	14	14	24	24	17	17	19	19	23	23	17	17	30	30	9	9	9	9	4	4	10	10	11	11	12	12	18	18	18	18	15
ENSG00000020256	81	81	56	56	47	47	72	72	104	104	66	66	77	77	72	72	67	67	56	56	47	47	58	58	77	77	51	51	48	48	74	74	60	60	93	93	84	84	90	90	47	47	115	115	130	130	71	71	115
ENSG00000020426	130	130	119	119	111	111	85	85	94	94	100	100	81	81	121	121	130	130	103	103	113	113	118	118	86	86	89	89	129	129	113	113	144	144	98	98	83	83	103	103	111	111	112	112	152	152	86	86	70
ENSG00000020577	222	222	284	284	164	164	328	328	236	236	243	243	275	275	481	481	323	323	194	194	149	149	194	194	233	233	195	195	395	395	347	347	199	199	318	318	235	235	289	289	262	262	226	226	289	289	160	160	265
ENSG00000020633	8	8	6	6	4	4	7	7	15	15	6	6	15	15	8	8	6	6	21	19	5	5	5	5	7	7	3	3	10	10	23	23	6	5	15	14	12	11	8	8	24	23	13	12	32	31	5	5	12
ENSG00000020922	309	309	313	313	184	184	302	302	336	336	175	175	306	306	328	328	242	242	199	199	238	238	271	271	244	244	196	196	546	546	319	319	278	278	306	306	187	187	398	398	225	225	304	304	341	341	210	210	173
ENSG00000021300	18	18	12	12	18	18	12	12	16	16	21	21	18	18	32	32	21	21	19	19	11	11	17	17	16	16	12	12	22	22	13	13	28	28	23	23	29	29	21	21	19	19	34	34	18	18	16	16	18
ENSG00000021355	433	432	453	452	260	259	376	375	313	311	399	399	354	353	410	410	556	555	338	331	497	496	427	426	471	470	387	387	597	597	473	471	469	466	482	478	445	443	331	329	494	492	517	513	698	695	363	362	485
ENSG00000021461	2	2	1	1	1	1	1	1	0	0	0	0	0	0	0	0	2	2	2	2	0	0	1	1	0	0	2	2	2	2	0	0	3	3	0	0	1	1	2	2	0	0	2	2	0	0	0	0	0
ENSG00000021488	5	5	4	4	2	2	6	6	4	4	6	6	2	2	8	8	5	5	2	2	4	4	2	2	4	4	2	2	2	2	6	6	7	7	5	5	3	3	5	5	2	2	1	1	2	2	1	1	2
ENSG00000021574	168	168	172	172	126	126	184	184	160	160	144	144	145	145	229	229	200	200	187	186	205	205	194	194	226	226	201	201	323	323	187	187	199	199	175	175	130	130	216	216	155	155	169	169	263	263	200	200	230
ENSG00000021645	55	55	37	37	32	32	107	107	98	98	80	80	63	63	28	28	39	39	81	81	48	48	63	63	43	43	56	56	54	54	106	106	110	110	146	146	51	51	65	65	41	41	139	139	97	97	25	25	16
ENSG00000021762	173	173	112	112	131	131	252	252	157	157	185	185	112	112	170	170	147	147	84	84	113	113	86	86	96	96	98	98	118	118	267	267	152	152	187	187	196	196	171	171	156	156	189	189	378	378	89	89	182
ENSG00000021776	547	547	394	394	479	479	481	481	507	507	515	515	509	509	645	645	667	667	505	504	628	628	603	603	574	574	550	550	883	883	567	567	616	616	550	550	565	565	569	569	471	471	593	593	871	871	482	482	495
ENSG00000021826	35	35	167	167	83	83	271	271	136	136	363	363	115	115	173	173	453	453	164	164	129	129	141	141	115	115	474	474	364	364	152	152	626	626	160	160	771	771	370	370	153	153	308	308	298	298	145	145	49
ENSG00000021852	0	0	0	0	0	0	0	0	0	0	0	0	0	0	0	0	0	0	0	0	0	0	0	0	0	0	0	0	0	0	0	0	0	0	0	0	0	0	0	0	0	0	0	0	0	0	1	1	0
ENSG00000022267	5219	5219	2383	2383	3518	3518	2855	2855	3738	3738	1938	1938	4221	4221	3976	3976	4975	4975	6610	6610	5720	5720	4313	4313	3998	3998	6368	6368	2698	2698	9589	9589	7438	7438	6923	6923	1639	1639	3181	3181	4904	4904	2836	2836	6606	6606	3998	3998	4470
ENSG00000022277	515	515	561	561	486	486	451	451	417	417	456	456	402	402	464	464	548	548	460	458	501	501	548	548	485	485	465	465	610	610	546	545	737	736	578	577	420	419	513	512	499	498	603	602	799	798	419	419	437
ENSG00000022355	0	0	0	0	0	0	0	0	0	0	0	0	0	0	0	0	0	0	0	0	0	0	0	0	0	0	0	0	0	0	0	0	0	0	0	0	0	0	0	0	0	0	0	0	0	0	0	0	0
ENSG00000022556	1014	1014	892	892	870	870	435	435	1740	1740	348	348	1012	1012	889	889	1189	1189	442	442	739	739	528	528	1188	1188	963	963	1536	1536	1476	1476	1049	1049	1817	1817	644	644	1233	1233	750	750	2079	2079	1607	1607	1154	1154	1534
ENSG00000022567	1185	1185	1236	1236	2186	2186	1271	1271	2618	2617	986	986	1330	1330	2236	2236	1932	1932	1643	1641	3759	3759	2355	2355	1338	1338	1433	1433	2050	2050	2992	2991	2016	2015	1337	1336	2762	2761	1563	1562	2015	2014	2644	2642	1540	1539	1409	1409	1986
ENSG00000022840	2012	1986	1791	1778	1624	1596	1750	1725	1699	1667	1821	1814	1826	1803	1863	1857	2108	2089	2101	1964	2054	2043	2057	2041	1820	1807	1586	1581	2309	2306	2544	2507	3171	3109	2398	2319	1939	1891	2454	2419	1970	1926	2881	2792	3323	3249	1769	1746	1975
ENSG00000022976	180	180	140	140	150	150	162	162	138	138	124	124	117	117	170	170	157	157	157	157	133	133	139	139	108	108	119	119	178	178	183	183	183	183	120	120	152	152	132	132	124	124	163	163	278	278	111	111	136
ENSG00000023041	441	441	378	378	358	358	357	357	320	320	339	339	365	365	441	441	473	473	406	406	397	397	384	384	362	362	320	320	574	574	415	415	425	425	489	489	383	383	406	406	356	356	518	518	627	627	333	333	406
ENSG00000023171	1524	1524	933	933	1249	1249	1318	1318	1441	1441	1803	1803	1297	1297	1722	1722	3332	3332	1920	1920	3209	3209	1500	1500	1548	1548	1733	1733	1506	1506	1219	1219	1272	1272	1044	1044	1867	1867	1556	1556	1149	1149	1735	1735	2173	2173	1888	1888	1148
ENSG00000023191	2359	2359	2201	2201	2583	2583	2246	2246	2118	2118	2142	2142	1876	1876	2345	2345	2776	2776	2655	2654	2514	2514	2451	2451	2268	2268	1846	1846	2575	2575	3567	3567	3625	3624	2284	2283	1962	1962	2735	2735	2453	2453	2924	2923	3807	3806	1920	1920	2679
ENSG00000023228	1063	1063	1127	1127	987	987	1150	1150	920	920	1037	1037	1017	1017	1464	1464	1433	1433	1133	1132	1488	1488	1368	1368	1354	1354	1144	1144	1735	1735	1362	1362	1416	1416	1142	1141	1150	1150	1364	1364	1263	1263	1423	1422	1802	1801	1005	1005	1131
ENSG00000023287	841	841	760	760	755	754	729	729	752	751	826	826	954	954	936	936	996	996	1178	1176	1022	1022	1006	1006	900	900	814	814	1269	1269	865	864	990	989	849	848	671	670	806	805	840	839	872	870	1158	1157	733	733	660
ENSG00000023318	1977	1977	1895	1895	1476	1476	1558	1558	1167	1167	1613	1613	1422	1422	2732	2732	1510	1510	2468	2467	1297	1297	2492	2492	1972	1972	2066	2066	2254	2254	1805	1805	2654	2653	2088	2087	1920	1920	1876	1876	1515	1515	2374	2373	3720	3719	1930	1930	1500
ENSG00000023330	1034	1034	935	935	952	952	1030	1030	863	863	1059	1059	918	918	1611	1611	1457	1457	1092	1091	1331	1331	1223	1223	1210	1210	911	911	1397	1397	1484	1484	1582	1582	1418	1417	1185	1185	1573	1573	1475	1475	1352	1351	2165	2165	1003	1003	1132
ENSG00000023445	49	49	21	21	18	18	30	30	36	36	31	31	71	71	52	52	49	49	36	34	47	47	32	32	65	65	30	30	88	88	65	65	24	23	39	38	46	45	57	57	63	62	39	38	84	83	33	33	45
ENSG00000023516	391	391	324	324	321	321	375	375	220	220	302	302	313	313	549	549	532	532	334	333	411	411	421	421	485	485	453	453	819	819	241	241	310	310	253	253	268	268	375	375	217	217	222	222	439	439	173	173	319
ENSG00000023572	20	20	23	23	16	16	22	22	17	17	19	19	13	13	30	30	29	29	18	18	21	21	14	14	21	21	22	22	42	42	24	24	29	29	19	19	14	14	25	25	18	18	21	21	22	22	16	16	18
ENSG00000023608	21	21	28	28	21	21	11	11	16	16	13	13	19	19	21	21	12	12	7	7	6	6	9	9	4	4	22	22	14	14	11	11	16	16	26	26	12	12	18	18	16	16	31	31	33	33	11	11	13
ENSG00000023697	158	158	130	130	116	116	139	139	114	114	133	133	107	107	163	163	170	170	119	119	119	119	163	163	147	147	131	131	215	215	156	156	146	146	127	127	142	142	170	170	158	158	162	162	222	222	108	108	126
ENSG00000023734	730	730	717	717	693	693	742	742	585	585	796	796	719	719	940	940	1010	1010	900	898	1097	1097	1039	1039	980	980	813	813	1447	1447	1020	1020	1044	1043	826	825	875	874	960	960	973	972	1000	999	1447	1446	803	803	973
ENSG00000023839	64	64	104	104	49	49	74	74	55	55	241	241	73	73	121	121	112	112	68	68	73	73	80	80	118	118	94	94	188	188	85	85	74	74	77	77	94	94	294	294	96	96	224	224	162	162	83	83	78
ENSG00000023892	350	349	288	288	233	232	300	299	334	333	281	281	346	345	315	315	326	326	249	246	273	273	261	261	199	199	172	172	317	317	385	384	310	309	298	296	272	271	334	333	271	270	465	463	404	402	231	230	258
ENSG00000023902	128	128	108	108	104	104	113	113	152	152	132	132	149	149	106	106	96	96	84	82	69	69	72	72	62	62	49	49	128	128	160	160	120	119	161	160	156	155	141	141	130	129	197	196	175	174	80	80	134
ENSG00000023909	304	304	307	307	249	249	323	323	295	295	420	420	279	279	511	511	315	315	384	383	380	380	376	376	358	358	376	376	440	440	437	437	485	485	328	328	351	351	357	357	377	377	424	424	560	560	394	394	325
ENSG00000024048	950	949	656	655	779	777	785	784	741	739	688	688	780	779	996	996	1089	1088	760	752	973	972	936	935	966	965	839	839	1352	1352	894	892	907	904	787	783	653	650	949	947	755	752	870	865	1168	1164	654	653	739
ENSG00000024422	724	724	610	610	490	490	640	640	778	778	680	680	762	762	584	584	540	540	318	318	360	360	307	307	232	232	225	225	407	407	893	893	696	696	1194	1194	1353	1353	944	944	698	698	1335	1335	1082	1082	506	506	691
ENSG00000024526	54	54	65	65	27	27	53	53	37	37	51	51	51	51	54	54	50	50	20	20	40	40	44	44	51	51	45	45	51	51	39	39	21	21	49	49	48	48	61	61	26	26	58	58	50	50	20	20	37
ENSG00000024862	308	308	285	285	288	288	241	241	211	211	238	238	226	226	259	259	295	295	267	266	326	326	328	328	266	266	253	253	366	366	301	301	351	351	331	331	263	263	320	320	272	272	339	339	442	442	264	264	269
ENSG00000025039	127	127	115	115	136	136	87	87	102	102	140	140	95	95	146	146	89	89	202	201	154	154	124	124	212	212	110	110	93	93	137	137	217	217	141	141	116	116	122	122	151	151	146	146	251	251	150	150	119
ENSG00000025156	106	106	114	114	80	80	101	101	95	95	84	84	138	138	126	126	103	103	131	131	115	115	114	114	135	135	92	92	141	141	136	136	145	145	117	117	114	114	127	127	113	113	111	111	156	156	87	87	93
ENSG00000025293	410	410	475	475	291	291	412	412	395	395	395	395	431	431	413	413	452	452	400	398	319	319	330	330	319	319	278	278	560	560	567	566	540	539	537	536	338	337	541	541	400	399	518	517	501	500	262	262	390
ENSG00000025423	23	23	12	12	35	35	25	25	33	33	17	17	29	29	9	9	22	22	14	14	9	9	12	12	18	18	11	11	24	24	29	29	13	13	29	29	17	17	32	32	17	17	15	15	28	28	12	12	34
ENSG00000025434	424	424	285	285	264	264	303	303	335	335	281	281	384	384	441	441	342	342	242	242	211	211	212	212	259	259	179	179	293	293	377	377	375	375	466	466	420	420	541	541	430	430	558	558	679	679	241	241	289
ENSG00000025708	131	130	84	83	95	94	94	93	225	224	156	156	188	187	144	144	174	173	176	170	90	90	105	104	105	104	93	93	220	220	263	261	188	185	227	224	139	137	210	208	176	174	208	204	375	372	113	112	201
ENSG00000025770	809	809	614	614	741	741	666	666	634	634	586	586	628	628	758	758	769	769	744	744	765	765	733	733	554	554	541	541	841	841	939	939	1266	1266	740	740	559	559	750	750	765	765	791	791	1107	1107	579	579	748
ENSG00000025772	529	529	581	581	406	406	574	574	508	508	575	575	491	491	550	550	536	536	461	461	575	575	501	501	412	412	412	412	650	650	718	718	718	718	647	647	516	516	600	600	519	519	844	844	808	808	465	465	479
ENSG00000025796	1515	1515	1572	1572	1688	1688	1443	1443	1317	1317	1445	1445	1467	1467	1860	1860	1776	1776	2178	2177	1752	1752	1775	1775	1900	1900	1610	1610	2563	2563	1790	1790	2543	2543	1629	1628	1472	1472	1756	1756	1864	1864	2025	2024	2678	2678	1545	1545	1709
ENSG00000025800	2060	2059	1852	1852	1647	1646	1878	1877	1749	1748	1792	1792	1689	1689	2322	2322	2582	2582	2085	2082	2397	2397	2365	2365	2326	2326	2132	2132	2768	2768	2758	2757	3210	3209	2437	2435	2259	2258	2834	2833	2503	2502	2744	2742	3764	3762	2052	2052	2156
ENSG00000026025	2255	2253	2087	2086	1302	1300	1735	1733	2214	2212	1916	1916	2385	2384	1961	1961	1757	1756	1390	1381	1355	1354	1256	1255	1215	1214	792	792	1408	1408	2093	2091	1789	1785	4142	4137	3426	3423	3182	3180	2531	2528	3836	3830	3119	3114	1441	1440	1792
ENSG00000026036	133	133	102	102	130	130	171	171	126	126	127	127	107	107	170	170	181	181	91	91	94	94	86	86	110	110	117	117	182	182	168	168	148	148	78	78	118	118	131	131	101	101	105	105	146	146	93	93	120
ENSG00000026103	40	40	40	40	30	30	41	41	68	68	60	60	74	74	79	79	55	55	35	34	48	48	32	32	39	39	42	42	65	65	63	63	37	36	144	143	106	106	76	76	58	58	62	61	61	60	55	55	67
ENSG00000026297	75	74	65	65	93	92	81	80	118	117	59	59	132	131	64	64	124	123	75	70	39	39	47	46	47	47	36	36	106	106	179	178	93	91	95	92	81	79	87	86	101	100	150	147	201	199	86	85	104
ENSG00000026508	928	926	1017	1016	521	519	1569	1567	1001	998	1062	1061	1214	1212	1427	1427	715	713	458	446	1345	1344	646	645	1587	1586	409	409	1776	1776	838	835	829	824	1322	1315	2010	2006	1530	1527	1445	1441	1649	1642	2520	2514	583	581	982
ENSG00000026559	371	371	425	425	175	175	329	329	319	319	402	402	300	300	375	375	457	457	270	270	333	333	307	307	150	150	215	215	350	350	535	535	476	476	473	473	323	323	466	466	337	337	605	605	707	707	290	290	250
ENSG00000026652	113	113	122	122	87	87	120	120	149	149	146	146	115	115	95	95	138	138	84	84	85	85	82	82	78	78	73	73	143	143	103	103	104	104	198	198	126	126	102	102	91	91	193	193	114	114	62	62	120
ENSG00000026751	10	10	3	3	1	1	1	1	7	7	3	3	5	5	13	13	3	3	11	11	9	9	2	2	6	6	1	1	41	41	8	8	0	0	1	1	4	4	7	7	3	3	5	5	8	8	3	3	4
ENSG00000026950	236	236	163	163	131	131	193	193	241	241	152	152	228	228	221	221	203	203	123	121	185	185	154	154	112	112	84	84	311	311	199	198	145	144	265	264	186	185	261	260	145	144	316	315	289	288	90	90	150
ENSG00000027001	62	62	52	52	46	46	40	40	48	48	45	45	41	41	51	51	48	48	41	41	33	33	56	56	46	46	48	48	60	60	54	54	80	80	74	74	49	49	69	69	58	58	75	75	74	74	49	49	55
ENSG00000027075	883	883	713	713	683	683	715	715	794	794	833	833	784	784	1026	1026	1116	1116	910	909	1107	1107	1032	1032	867	867	719	719	1180	1180	921	921	1013	1012	1155	1154	928	928	1286	1286	1001	1001	1046	1045	1633	1632	866	866	816
ENSG00000027644	6	6	1	1	4	4	2	2	0	0	1	1	1	1	1	1	1	1	5	5	4	4	2	2	1	1	4	4	6	6	5	5	8	8	4	4	4	4	2	2	7	7	1	1	1	1	2	2	4
ENSG00000027697	1140	1139	1149	1149	1433	1432	1419	1418	913	912	1383	1383	1056	1055	2066	2066	1954	1953	1915	1911	1703	1703	1936	1936	2390	2390	1437	1437	2820	2820	1623	1622	1902	1900	1560	1558	1598	1597	1800	1799	1674	1673	1504	1501	3185	3183	1724	1723	1417
ENSG00000027847	437	437	373	373	359	359	455	455	423	423	470	470	377	377	495	495	540	540	507	507	427	427	402	402	443	443	335	335	595	595	643	643	743	743	497	497	453	453	472	472	568	568	672	672	896	896	426	426	461
ENSG00000027869	5	5	1	1	3	3	0	0	1	1	3	3	4	4	1	1	0	0	4	4	8	8	3	3	5	5	2	2	8	8	1	1	5	5	1	1	1	1	3	3	2	2	3	3	5	5	0	0	2
ENSG00000028116	106	106	101	101	73	73	81	81	98	98	106	106	82	82	123	123	129	129	113	113	94	94	103	103	104	104	104	104	172	172	83	83	130	130	88	88	82	82	106	106	87	87	114	114	150	150	61	61	62
ENSG00000028137	493	491	542	541	420	418	699	697	481	478	777	776	647	645	555	554	1017	1015	279	267	518	517	314	313	416	415	459	459	428	428	634	631	558	552	844	837	1148	1144	836	833	604	600	1073	1065	931	924	341	339	483
ENSG00000028203	1213	1213	1024	1024	1155	1155	1251	1251	829	829	1274	1274	1021	1021	1401	1401	1448	1448	1431	1431	1152	1152	1163	1163	1216	1216	1281	1281	1670	1670	1102	1102	1051	1051	1101	1101	1546	1546	1418	1418	1176	1176	1396	1396	1904	1904	1091	1091	1126
ENSG00000028277	132	132	102	102	148	148	149	149	149	148	111	111	191	191	89	89	88	88	98	96	100	100	82	82	90	90	78	78	175	175	215	214	265	264	171	170	110	109	113	112	152	151	153	152	208	207	98	98	198
ENSG00000028310	438	438	441	441	362	362	418	418	438	438	445	445	451	451	415	415	512	512	360	360	382	382	351	351	315	315	360	360	471	471	504	504	599	599	481	481	431	431	518	518	418	418	523	523	675	675	290	290	364
ENSG00000028528	1469	1469	1215	1215	1383	1383	1282	1282	1141	1141	1385	1385	1345	1345	1596	1596	1617	1617	1446	1444	1638	1638	1483	1483	1338	1338	1176	1176	1615	1615	1548	1548	1786	1785	1628	1627	1276	1275	1548	1548	1430	1429	1709	1708	2228	2227	1183	1183	1220
ENSG00000028839	113	113	152	152	125	125	152	152	99	99	160	160	143	143	159	159	184	184	188	187	138	138	136	136	149	149	192	192	186	186	157	157	225	225	188	188	161	161	135	135	134	134	194	194	234	234	108	108	135
ENSG00000029153	228	228	289	289	326	326	239	239	222	222	298	298	198	198	407	407	386	386	286	286	355	355	407	407	385	385	321	321	624	624	368	368	404	404	203	203	252	252	356	356	283	283	309	309	528	528	304	304	326
ENSG00000029363	1718	1717	1362	1362	1431	1430	1666	1665	1552	1551	1415	1415	1759	1759	1912	1912	1940	1940	1581	1578	1993	1993	1829	1829	1901	1901	1792	1792	2411	2411	1543	1542	1902	1901	1620	1618	1444	1443	1718	1717	1681	1680	2001	1999	2224	2222	1204	1204	1508
ENSG00000029364	1142	1142	1008	1008	1098	1098	1077	1077	889	889	1002	1002	1045	1045	1378	1378	1603	1603	1230	1229	1544	1544	1417	1417	1325	1325	1191	1191	1771	1771	1418	1418	1637	1637	1449	1449	1112	1112	1427	1427	1238	1238	1539	1539	1870	1870	1135	1135	1298
ENSG00000029534	46	41	69	66	30	24	65	60	62	55	112	111	47	42	64	63	63	59	107	79	23	21	28	25	30	27	8	7	45	44	49	41	50	37	110	94	54	44	39	32	39	30	50	32	64	49	38	33	45
ENSG00000029559	11	11	21	21	11	11	46	46	5	5	10	10	13	13	18	18	45	45	28	28	28	28	27	27	24	24	44	44	15	15	6	6	4	4	27	27	8	8	36	36	12	12	3	3	42	42	27	27	15
ENSG00000029639	39	39	22	22	16	16	20	20	21	21	27	27	29	29	28	28	35	35	24	24	22	22	32	32	23	23	25	25	51	51	35	35	18	18	32	32	24	24	29	29	25	25	54	54	40	40	30	30	22
ENSG00000029725	973	973	929	929	909	909	990	990	858	858	908	908	1006	1006	1207	1207	1260	1260	1227	1226	1138	1138	1061	1061	1079	1079	957	957	1239	1239	1047	1047	1252	1252	1066	1065	862	862	1017	1017	863	863	1064	1063	1434	1434	822	822	960
ENSG00000029993	3722	3722	2378	2378	3086	3086	2258	2258	2396	2396	2801	2801	2471	2471	3201	3201	3754	3754	4192	4192	4711	4711	4328	4328	4124	4124	3697	3697	5220	5220	4859	4859	5396	5396	4448	4448	2406	2406	4375	4375	4769	4769	4289	4289	5278	5278	3332	3332	3652
ENSG00000030066	1312	1312	1006	1006	1363	1363	1308	1308	1167	1167	947	947	1209	1209	1648	1648	1619	1619	1310	1309	1747	1747	1494	1494	1550	1550	1257	1257	2015	2015	1494	1494	1572	1572	1386	1386	1192	1192	1550	1550	1210	1210	1354	1354	1950	1950	1215	1215	1258
ENSG00000030110	112	112	98	98	63	63	57	57	85	85	85	85	107	107	61	61	95	95	47	47	54	54	86	86	39	39	51	51	159	159	136	136	106	106	122	122	95	95	103	103	78	78	119	119	145	145	85	85	59
ENSG00000030304	6	6	8	8	8	8	5	5	1	1	11	11	12	12	3	3	7	7	1	1	7	7	0	0	3	3	4	4	11	11	4	4	0	0	8	8	13	13	6	6	1	1	11	11	15	15	5	5	4
ENSG00000030419	207	207	136	136	172	172	234	234	100	100	165	165	149	149	396	396	266	266	188	188	315	315	246	246	259	259	271	271	458	458	124	124	132	132	151	151	118	118	147	147	189	189	132	132	274	274	135	135	150
ENSG00000030582	18285	18283	14938	14937	16591	16589	17282	17280	12164	12162	18457	18457	12666	12664	16474	16474	20286	20285	19089	19080	20370	20369	18977	18976	14510	14509	15894	15894	17346	17346	28086	28084	23394	23390	24963	24958	14387	14384	25219	25217	19143	19140	21693	21687	38316	38311	18680	18678	20581
ENSG00000031003	566	566	484	484	402	402	447	447	464	464	457	457	465	465	565	565	540	540	529	529	500	500	488	488	439	439	498	498	640	640	453	453	480	480	448	448	476	476	433	433	407	407	620	620	642	642	375	375	467
ENSG00000031081	448	448	363	363	297	297	429	429	462	462	477	477	519	519	519	519	623	623	349	349	423	423	338	338	357	357	318	318	593	593	386	386	262	262	438	438	563	563	514	514	365	365	403	403	648	648	348	348	378
ENSG00000031691	48	48	30	30	33	33	19	19	31	31	35	35	29	29	32	32	43	43	33	33	25	25	29	29	30	30	30	30	43	43	39	39	45	45	30	30	31	31	50	50	35	35	49	49	49	49	20	20	23
ENSG00000031698	1828	1828	1599	1599	2051	2051	1849	1849	1744	1744	1621	1621	1820	1820	2082	2082	2394	2394	2362	2360	2573	2573	2411	2411	1885	1885	1680	1680	2613	2613	2510	2510	3775	3774	2278	2277	1629	1628	2088	2088	2536	2535	2433	2432	3184	3183	1562	1562	1654
ENSG00000031823	1030	1030	768	768	853	853	879	879	902	902	825	825	858	858	962	962	1058	1058	985	984	1027	1027	888	888	834	834	708	708	1066	1066	1197	1197	1360	1360	916	916	767	767	917	917	824	824	1179	1178	1448	1448	724	724	825
ENSG00000032219	512	511	448	448	452	451	408	407	454	453	372	372	521	521	474	474	468	468	572	569	514	514	444	444	419	419	408	408	540	540	544	543	668	667	504	502	420	419	482	481	585	584	587	585	697	695	371	371	421
ENSG00000032389	164	164	115	115	92	92	125	125	147	147	151	151	103	103	126	126	149	149	110	110	134	134	123	123	122	122	115	115	137	137	188	188	212	212	153	153	130	130	160	160	147	147	239	239	217	217	108	108	115
ENSG00000032444	1003	1002	716	716	800	799	918	917	963	962	970	970	975	975	1156	1156	1218	1218	1005	1002	1095	1095	987	987	836	836	671	671	1098	1098	1577	1576	1542	1541	1301	1299	935	934	1310	1309	1010	1009	1575	1573	1912	1910	983	983	1310
ENSG00000032742	82	82	68	68	49	49	38	38	44	44	64	64	60	60	73	73	51	51	56	56	56	56	52	52	38	38	35	35	63	63	61	61	112	112	78	78	57	57	66	66	55	55	73	73	85	85	51	51	54
ENSG00000033011	85	85	75	75	82	82	106	106	110	110	100	100	89	89	112	112	91	91	82	82	100	100	91	91	77	77	79	79	133	133	108	108	142	142	124	124	100	100	108	108	91	91	154	154	171	171	82	82	86
ENSG00000033030	395	395	324	324	321	321	299	299	282	282	270	270	331	331	331	331	422	422	376	376	369	369	336	336	321	321	310	310	431	431	361	361	378	378	330	330	288	288	342	342	357	357	353	353	530	530	237	237	305
ENSG00000033050	418	418	393	393	397	397	428	428	444	444	440	440	374	374	528	528	496	496	389	389	513	513	526	526	432	432	394	394	588	588	596	596	624	624	507	507	505	505	498	498	442	442	578	578	957	957	396	396	428
ENSG00000033100	897	897	733	733	804	804	964	964	830	830	812	812	751	751	1145	1145	1089	1089	1068	1067	893	893	921	921	829	829	774	774	1279	1279	1345	1345	1208	1208	1109	1108	949	949	1108	1108	987	987	1245	1244	1575	1574	805	805	910
ENSG00000033122	12	12	4	4	16	16	12	12	17	17	14	14	15	15	18	18	15	15	19	19	4	4	10	10	6	6	14	14	16	16	15	15	12	12	12	12	12	12	8	8	16	16	11	11	14	14	12	12	18
ENSG00000033170	1532	1532	1290	1290	1243	1243	1856	1856	1617	1617	1260	1260	1303	1303	2024	2024	2700	2700	2078	2078	2626	2626	1833	1833	1941	1941	1386	1386	2257	2257	2211	2211	2341	2341	2254	2254	1217	1217	1607	1607	1571	1571	2228	2228	2116	2116	1336	1336	1431
ENSG00000033178	574	574	479	479	489	489	511	511	462	462	520	520	512	512	642	642	704	704	565	564	677	677	577	577	696	696	716	716	1030	1030	561	561	678	678	586	586	541	541	616	616	579	579	593	593	871	871	438	438	536
ENSG00000033327	1335	1334	1392	1392	1604	1603	1889	1888	1332	1331	1741	1741	1539	1538	2056	2056	2698	2698	1851	1847	2478	2478	3123	3123	2317	2317	1367	1367	2042	2042	1653	1652	1924	1922	1367	1365	1401	1400	1605	1604	1549	1548	2317	2315	3292	3290	1232	1231	2634
ENSG00000033627	2489	2489	2197	2197	2644	2644	2721	2721	2142	2142	2501	2501	2361	2361	3061	3061	3240	3240	2776	2775	3392	3392	3678	3678	2499	2499	2670	2670	2888	2888	3110	3110	4083	4082	2611	2610	2358	2358	2939	2939	3168	3168	3611	3610	4558	4557	2421	2421	2234
ENSG00000033800	531	531	508	508	527	527	575	575	518	518	504	504	478	478	666	666	783	783	632	630	638	638	594	594	622	622	536	536	788	788	605	604	699	698	626	625	482	481	439	438	449	448	548	547	809	808	443	443	632
ENSG00000033867	60	60	61	61	64	64	57	57	78	78	60	60	72	72	82	82	110	110	95	95	89	89	66	66	67	67	61	61	165	165	54	54	44	44	55	55	44	44	60	60	44	44	71	71	80	80	106	106	58
ENSG00000034053	11	11	4	4	7	7	9	9	14	14	13	13	19	19	13	13	11	11	6	5	12	12	7	7	6	6	6	6	5	5	7	7	12	12	19	19	17	17	12	12	8	8	20	20	18	18	4	4	11
ENSG00000034152	754	747	674	670	563	555	575	568	699	690	543	541	673	667	820	818	616	611	832	794	753	750	677	673	592	589	571	570	779	778	1297	1287	1218	1201	793	771	587	574	871	861	712	700	868	844	1068	1048	726	720	685
ENSG00000034239	6	6	2	2	5	5	1	1	3	3	2	2	3	3	1	1	2	2	2	2	0	0	0	0	2	2	2	2	0	0	4	4	1	1	6	6	2	2	1	1	4	4	7	7	7	7	2	2	2
ENSG00000034510	2008	2006	2099	2098	1013	1011	1721	1719	1843	1841	2128	2127	2061	2059	2212	2212	2294	2293	1668	1658	1182	1181	1361	1360	1558	1557	1155	1155	1900	1900	3132	3129	2371	2366	3144	3138	2517	2513	2734	2731	2509	2506	3914	3907	2857	2851	1583	1581	1854
ENSG00000034533	113	113	118	118	62	62	72	72	73	73	53	53	131	131	72	72	327	327	169	169	80	80	102	102	90	90	155	155	136	136	70	70	152	152	189	189	104	104	219	219	92	92	152	152	230	230	69	69	126
ENSG00000034677	351	350	300	300	254	253	306	305	287	286	262	262	287	287	413	413	428	428	312	309	347	347	292	292	406	406	339	339	453	453	323	322	339	338	378	376	375	374	414	413	329	328	423	421	467	466	237	237	294
ENSG00000034693	247	247	183	183	267	267	233	233	199	199	244	244	216	216	272	272	259	259	313	313	358	358	271	271	323	323	291	291	354	354	281	281	353	353	240	240	210	210	282	282	269	269	246	246	473	473	235	235	218
ENSG00000034713	827	821	793	790	704	698	659	653	564	557	661	659	686	681	769	768	906	902	974	943	916	914	804	800	836	833	687	686	835	834	919	911	1175	1161	1057	1039	771	760	923	915	850	840	1099	1079	1463	1446	753	748	927
ENSG00000034971	6	6	3	3	3	3	4	4	0	0	0	0	0	0	11	11	1	1	4	4	3	3	1	1	1	1	1	1	3	3	1	1	6	6	8	8	10	10	5	5	4	4	8	8	15	15	8	8	11
ENSG00000035115	592	592	455	455	362	362	525	525	501	501	420	420	365	365	519	519	659	659	436	436	489	489	432	432	557	557	430	430	678	678	412	412	526	526	507	507	388	388	532	532	468	468	569	569	748	748	370	370	440
ENSG00000035141	278	278	262	262	204	204	251	251	230	230	217	217	249	249	261	261	275	275	223	223	206	206	238	238	235	235	220	220	304	304	303	303	313	313	326	326	262	262	293	293	255	255	407	407	460	460	244	244	246
ENSG00000035403	1750	1749	1494	1494	1055	1054	1691	1690	1793	1792	1715	1715	1528	1528	2263	2263	2065	2065	1017	1014	1482	1482	1248	1248	1381	1381	1057	1057	1911	1911	1882	1881	1247	1246	1926	1924	2128	2127	2070	2069	1587	1586	2160	2158	2227	2225	1202	1202	1457
ENSG00000035499	2290	2290	1802	1802	2658	2658	1641	1641	1987	1987	1958	1958	2147	2147	1610	1610	3694	3694	2886	2886	2866	2866	2764	2764	2819	2819	3225	3225	1988	1988	2838	2838	2503	2503	1974	1974	1790	1790	2755	2755	1815	1815	2486	2486	4296	4296	1369	1369	2723
ENSG00000035664	9	9	7	7	7	7	5	5	5	5	7	7	6	6	9	9	10	10	15	14	16	16	6	6	12	12	7	7	10	10	10	10	5	5	10	9	5	5	9	9	17	17	8	7	17	16	12	12	5
ENSG00000035681	437	437	416	416	332	332	382	382	398	398	405	405	407	407	490	490	465	465	360	359	385	385	461	461	393	393	370	370	631	631	421	421	413	413	452	451	421	421	495	495	395	395	558	557	641	641	351	351	412
ENSG00000035687	227	227	206	206	221	221	203	203	200	200	158	158	224	224	220	220	236	236	180	180	213	213	207	207	214	214	174	174	313	313	268	268	241	241	231	231	176	176	267	267	207	207	278	278	315	315	194	194	204
ENSG00000035720	1	1	3	3	1	1	4	4	1	1	1	1	4	4	1	1	1	1	1	1	1	1	3	3	2	2	1	1	1	1	2	2	4	4	1	1	0	0	1	1	2	2	0	0	6	6	4	4	3
ENSG00000035862	16843	16843	14226	14226	17731	17730	16229	16229	15597	15596	19029	19029	14744	14744	16365	16365	22183	22183	22816	22813	20555	20555	15895	15895	19165	19165	18672	18672	19577	19577	26172	26171	27011	27010	16651	16649	16379	16378	18606	18605	16464	16463	23367	23365	29985	29984	19680	19680	19479
ENSG00000035928	582	582	493	493	546	546	498	498	577	577	634	634	655	655	671	671	658	658	709	708	634	634	529	529	627	627	470	470	749	749	664	664	778	778	637	636	636	636	603	603	626	626	778	777	844	843	555	555	490
ENSG00000036054	339	339	356	356	343	343	374	374	302	302	301	301	304	304	484	484	514	514	429	428	484	484	490	490	430	430	381	381	747	747	370	370	425	425	464	464	382	382	445	445	397	397	464	464	638	638	308	308	427
ENSG00000036257	836	836	778	778	756	756	849	849	745	745	813	813	723	723	1065	1065	1037	1037	989	988	1107	1107	1074	1074	937	937	924	924	1448	1448	1070	1070	1163	1162	1003	1002	952	951	1040	1040	920	920	1115	1114	1447	1446	854	854	965
ENSG00000036448	16	16	6	6	2	2	16	16	6	6	3	3	8	8	6	6	5	5	11	11	4	4	1	1	19	19	4	4	5	5	8	8	1	1	22	22	18	18	8	8	1	1	42	42	21	21	9	9	16
ENSG00000036473	0	0	0	0	0	0	0	0	0	0	0	0	1	1	0	0	1	1	0	0	0	0	0	0	0	0	0	0	0	0	0	0	0	0	0	0	0	0	0	0	0	0	0	0	1	1	0	0	1
ENSG00000036530	5	5	15	15	10	10	5	5	8	8	5	5	7	7	5	5	9	9	9	9	10	10	7	7	5	5	2	2	3	3	10	10	9	9	13	13	10	10	8	8	5	5	9	9	12	12	7	7	7
ENSG00000036549	374	374	308	308	279	279	318	318	295	295	262	262	325	325	423	423	359	359	277	277	322	322	358	358	349	349	296	296	532	532	297	297	398	398	303	303	266	266	320	320	273	273	364	364	440	440	246	246	320
ENSG00000036565	1	1	1	1	0	0	1	1	0	0	1	1	8	8	0	0	1	1	8	8	1	1	0	0	4	4	0	0	0	0	1	1	0	0	2	2	1	1	1	1	5	5	1	1	0	0	1	1	3
ENSG00000036672	2	2	3	3	7	7	11	11	7	7	1	1	23	23	3	3	4	4	4	4	6	6	3	3	6	6	5	5	14	14	13	13	14	14	14	14	12	12	2	2	5	5	5	5	3	3	4	4	8
ENSG00000036828	0	0	0	0	0	0	0	0	0	0	0	0	0	0	0	0	0	0	0	0	0	0	0	0	0	0	0	0	0	0	0	0	0	0	0	0	0	0	0	0	0	0	0	0	0	0	0	0	0
ENSG00000037042	503	503	346	346	349	349	412	412	538	538	432	432	489	489	629	629	644	644	515	515	493	493	493	493	356	356	362	362	455	455	517	517	836	836	403	403	381	381	384	384	424	424	509	509	721	721	454	454	376
ENSG00000037241	153	153	173	173	139	139	117	117	85	85	130	130	104	104	158	158	163	163	123	123	150	150	129	129	140	140	105	105	177	177	162	162	243	243	198	198	145	145	126	126	154	154	240	240	259	259	112	112	155
ENSG00000037280	10671	10671	7168	7168	10273	10273	6810	6810	6626	6626	8420	8420	9652	9652	4004	4004	13749	13749	12736	12736	8609	8609	10394	10394	10174	10174	1672	1672	3446	3446	8878	8878	441	441	7006	7006	6056	6056	8793	8793	8337	8337	11084	11084	13982	13982	3523	3523	6130
ENSG00000037474	815	815	501	501	747	747	541	541	754	754	663	663	621	621	1108	1108	712	712	662	661	637	637	919	919	730	730	664	664	1176	1176	757	757	880	880	788	788	535	535	706	706	672	672	893	893	904	904	525	525	505
ENSG00000037637	1017	1017	765	765	830	830	727	727	685	685	792	792	856	856	896	896	1002	1002	826	825	1086	1086	973	973	807	807	760	760	1104	1104	869	869	1272	1272	948	948	786	786	1131	1131	947	947	1000	1000	1297	1297	858	858	912
ENSG00000037749	305	305	232	232	294	294	280	280	173	173	243	243	241	241	324	324	388	388	224	224	374	374	303	303	392	392	276	276	458	458	186	186	239	239	247	247	240	240	258	258	158	158	174	174	362	362	212	212	320
ENSG00000037757	217	217	176	176	189	189	280	280	413	413	237	237	167	167	484	484	263	263	182	182	104	104	235	235	164	164	177	177	190	190	434	434	185	185	359	359	335	335	290	290	218	218	342	342	398	398	172	172	325
ENSG00000037897	47	47	38	38	31	31	27	27	47	47	43	43	55	55	56	56	36	36	33	33	35	35	46	46	38	38	33	33	92	92	57	57	55	55	64	64	43	43	59	59	65	65	76	76	86	86	20	20	26
ENSG00000037965	9	9	7	7	9	9	8	8	10	10	10	10	12	12	4	4	11	11	8	8	5	5	4	4	5	5	1	1	13	13	16	16	8	8	17	17	11	11	7	7	12	12	28	28	7	7	8	8	12
ENSG00000038002	119	119	109	109	75	75	114	114	83	83	87	87	87	87	174	174	90	90	80	80	102	102	87	87	82	82	113	113	163	163	88	88	130	130	125	125	77	77	135	135	119	119	97	97	145	145	93	93	70
ENSG00000038210	58	58	67	67	40	40	61	61	58	58	65	65	62	62	58	58	60	60	41	41	49	49	37	37	53	53	37	37	74	74	79	79	40	40	73	73	49	49	81	81	38	38	69	69	58	58	41	41	38
ENSG00000038219	2759	2756	2241	2240	2414	2411	2408	2406	2500	2497	2354	2353	2927	2925	3119	3118	3016	3014	3146	3132	2924	2923	2579	2577	2266	2265	2065	2065	3434	3434	2799	2795	3390	3384	2379	2371	2038	2033	2394	2391	2638	2634	2765	2756	3780	3773	2244	2242	2100
ENSG00000038274	497	496	455	455	389	388	449	448	403	402	375	375	376	375	433	433	433	432	389	385	481	481	496	495	416	416	315	315	645	645	456	455	534	532	412	409	386	384	442	441	422	421	515	512	665	663	359	358	421
ENSG00000038295	169	169	114	114	101	101	104	104	162	162	127	127	189	189	225	225	182	182	69	69	95	95	81	81	107	107	107	107	182	182	110	110	93	93	169	169	195	195	178	178	169	169	166	166	176	176	57	57	112
ENSG00000038358	581	581	451	451	614	614	563	563	560	560	540	540	608	608	732	732	789	789	508	507	628	628	572	572	529	529	488	488	767	767	795	795	810	810	614	614	533	533	666	666	474	474	627	627	870	870	469	469	598
ENSG00000038382	1240	1240	1174	1174	683	683	1060	1060	970	970	1062	1062	1215	1215	1696	1696	1724	1724	749	749	1367	1367	1366	1366	1420	1420	1308	1308	1955	1955	896	896	861	861	971	971	933	933	1327	1327	695	695	945	945	1629	1629	695	695	926
ENSG00000038427	1235	1234	1062	1062	769	768	1442	1441	1106	1105	994	994	1539	1538	1283	1283	1421	1420	475	471	645	645	503	503	689	689	641	641	1349	1349	761	760	749	747	1828	1826	1775	1774	1203	1202	754	753	1725	1722	1140	1138	733	732	1350
ENSG00000038532	773	773	618	618	597	597	822	822	709	709	797	797	784	784	963	963	1063	1063	726	725	945	945	904	904	822	822	703	703	1093	1093	994	994	1226	1225	795	794	808	808	893	893	657	657	862	861	1348	1347	694	694	810
ENSG00000038945	158	158	51	51	77	77	100	100	118	118	118	118	88	88	129	129	86	86	51	51	71	71	53	53	94	94	111	111	234	234	192	192	50	50	85	85	91	91	52	52	47	47	70	70	144	144	60	60	124
ENSG00000039068	2619	2619	3061	3061	1774	1774	2810	2810	3025	3025	3026	3026	2490	2490	3388	3388	3819	3819	2577	2577	2076	2076	2232	2232	2049	2049	2876	2876	3654	3654	3350	3350	2735	2735	2968	2968	2680	2680	2518	2518	1670	1670	3039	3039	3348	3348	2493	2493	2421
ENSG00000039123	427	427	374	374	427	427	431	431	405	405	385	385	369	369	518	518	599	599	477	476	518	518	485	485	479	479	417	417	700	700	496	496	507	507	435	435	437	437	473	473	386	386	505	505	669	669	364	364	406
ENSG00000039139	1	1	0	0	0	0	0	0	0	0	0	0	0	0	0	0	0	0	0	0	0	0	0	0	0	0	1	1	0	0	0	0	0	0	0	0	0	0	0	0	0	0	0	0	0	0	3	3	2
ENSG00000039319	591	591	487	487	507	507	551	551	440	440	427	427	483	483	743	743	621	621	525	524	584	584	617	617	637	637	651	651	949	949	488	488	446	446	537	536	470	470	535	535	460	460	598	597	729	728	419	419	531
ENSG00000039523	15	15	23	23	18	18	17	17	21	21	17	17	25	25	25	25	39	39	20	20	12	12	19	19	11	11	10	10	13	13	39	39	20	20	36	36	36	36	51	51	33	33	36	36	30	30	16	16	26
ENSG00000039537	14	14	6	6	18	18	11	11	17	17	9	9	20	20	11	11	3	3	7	7	5	5	23	23	14	14	11	11	24	24	17	17	9	9	12	12	14	14	9	9	4	4	9	9	2	2	10	10	17
ENSG00000039560	5562	5562	5189	5189	4873	4873	4734	4734	5321	5321	5074	5074	4752	4752	8257	8257	7702	7702	7711	7711	6444	6444	6626	6626	7215	7215	6836	6836	8601	8601	6261	6261	5831	5831	4113	4113	3602	3602	5678	5678	7426	7426	5749	5749	10260	10260	4787	4787	4760
ENSG00000039600	5	5	3	3	3	3	10	10	5	5	6	6	8	8	2	2	4	4	4	4	12	12	6	6	6	6	7	7	10	10	9	9	9	9	3	3	3	3	0	0	5	5	2	2	5	5	4	4	7
ENSG00000039650	505	505	478	478	562	562	608	608	564	564	631	631	601	601	669	669	730	730	543	542	453	453	540	540	411	411	460	460	660	660	839	839	852	852	632	632	550	550	681	681	527	527	806	806	779	779	421	421	537
ENSG00000039987	3	3	1	1	3	3	2	2	1	1	1	1	3	3	2	2	1	1	2	2	1	1	1	1	2	2	2	2	3	3	9	9	8	8	6	6	3	3	5	5	5	5	3	3	4	4	3	3	6
ENSG00000040199	158	158	174	174	92	92	142	142	154	154	150	150	161	161	147	147	180	180	95	95	108	108	152	152	145	145	119	119	207	207	170	170	107	107	141	141	135	135	164	164	96	96	126	126	154	154	79	79	100
ENSG00000040275	77	77	93	93	50	50	72	72	79	79	80	80	79	79	104	104	97	97	55	55	65	65	65	65	61	61	64	64	89	89	91	91	86	86	94	94	73	73	113	113	76	76	125	125	107	107	55	55	48
ENSG00000040341	157	157	180	180	133	133	182	182	133	133	151	151	143	143	197	197	159	159	145	145	135	135	160	160	144	144	154	154	232	232	173	173	126	126	247	247	154	154	157	157	112	112	175	175	193	193	104	104	98
ENSG00000040487	533	533	539	539	413	413	492	492	415	415	500	500	372	372	476	476	579	579	582	582	568	568	545	545	433	433	377	377	489	489	739	739	920	920	606	606	433	433	512	512	543	543	467	467	912	912	360	360	478
ENSG00000040531	386	386	357	357	300	300	405	405	264	264	368	368	348	348	528	528	465	465	342	342	373	373	350	350	313	313	231	231	408	408	455	455	392	392	393	393	389	389	521	521	304	304	399	399	590	590	286	286	306
ENSG00000040608	34	34	13	13	19	19	13	13	38	38	29	29	12	12	8	8	13	13	28	28	14	14	12	12	14	14	15	15	11	11	64	64	20	20	20	20	13	13	22	22	15	15	38	38	55	55	28	28	32
ENSG00000040633	617	617	593	593	558	558	539	539	439	439	485	485	485	485	564	564	644	644	695	694	652	652	662	662	582	582	560	560	632	632	682	682	982	982	654	653	440	440	609	609	593	593	748	747	880	880	471	471	560
ENSG00000040731	0	0	0	0	0	0	1	1	0	0	0	0	0	0	0	0	0	0	0	0	0	0	0	0	0	0	0	0	0	0	0	0	0	0	0	0	0	0	0	0	0	0	0	0	0	0	1	1	0
ENSG00000040933	341	341	277	277	209	209	272	272	364	364	333	333	319	319	379	379	353	353	223	221	284	284	282	282	201	201	355	355	542	542	381	381	306	305	358	357	323	322	353	353	257	256	347	346	454	453	271	271	215
ENSG00000041353	43	43	28	28	12	12	45	45	66	66	47	47	39	39	63	63	71	71	33	33	47	47	52	52	30	30	62	62	193	193	46	46	20	20	31	31	37	37	57	57	36	36	28	28	50	50	27	27	36
ENSG00000041357	815	815	826	826	729	729	640	640	639	639	707	707	697	697	883	883	903	903	865	864	806	806	827	827	889	889	727	727	1182	1182	909	909	1009	1009	960	960	806	806	941	941	845	845	1090	1089	1158	1158	667	667	705
ENSG00000041515	8	8	5	5	5	5	12	12	8	8	19	19	7	7	4	4	7	7	4	4	9	9	3	3	9	9	11	11	9	9	7	7	10	10	15	15	9	9	11	11	5	5	12	12	18	18	7	7	4
ENSG00000041802	433	433	371	371	454	454	440	440	564	564	413	413	431	431	729	729	583	583	594	594	477	477	546	546	468	468	366	366	821	821	586	586	635	635	616	616	578	578	550	550	610	610	538	538	797	797	280	280	530
ENSG00000041880	66	66	59	59	54	54	58	58	90	90	67	67	79	79	70	70	88	88	42	42	48	48	25	25	54	54	32	32	70	70	94	94	83	83	123	123	126	126	94	94	83	83	120	120	130	130	54	54	58
ENSG00000041982	32	32	12	12	12	12	34	34	31	31	123	123	18	18	22	22	18	18	24	24	15	15	18	18	12	12	4	4	22	22	64	64	19	19	82	82	24	24	25	25	17	17	32	32	26	26	22	22	54
ENSG00000041988	186	186	174	174	145	145	123	123	153	153	177	177	178	178	153	153	235	235	152	152	144	144	207	207	131	131	122	122	186	186	168	168	220	220	152	152	102	102	146	146	261	261	191	191	229	229	118	118	161
ENSG00000042062	39	39	46	46	57	57	39	39	60	59	76	76	101	101	102	102	78	78	57	55	70	70	45	45	56	56	33	33	74	74	135	134	93	92	97	96	128	127	187	186	96	95	152	150	183	182	78	78	107
ENSG00000042088	137	137	141	141	123	123	139	139	135	135	139	139	118	118	198	198	170	170	129	129	139	139	133	133	116	116	122	122	220	220	145	145	171	171	174	174	151	151	157	157	141	141	179	179	215	215	88	88	123
ENSG00000042286	157	157	203	203	125	125	176	176	160	160	173	173	162	162	145	145	177	177	238	238	156	156	170	170	107	107	120	120	151	151	274	274	270	270	304	304	157	157	194	194	118	118	218	218	260	260	121	121	146
ENSG00000042304	6	6	8	8	11	11	3	3	5	5	2	2	6	6	4	4	4	4	0	0	4	4	0	0	3	3	1	1	8	8	7	7	3	3	6	6	15	15	6	6	6	6	8	8	18	18	1	1	5
ENSG00000042317	24	24	11	11	24	24	29	29	19	19	22	22	17	17	22	22	24	24	9	9	15	15	22	22	16	16	19	19	32	32	25	25	27	27	21	21	20	20	24	24	25	25	34	34	23	23	22	22	14
ENSG00000042429	269	269	243	243	207	207	234	234	210	210	217	217	219	219	296	296	315	315	260	260	271	271	266	266	225	225	225	225	295	295	262	262	315	315	270	270	222	222	309	309	243	243	299	299	418	418	222	222	217
ENSG00000042445	212	212	272	272	195	195	198	198	269	269	350	350	277	277	348	348	268	268	166	166	217	217	281	281	233	233	187	187	214	214	266	266	336	336	366	366	284	284	412	412	196	196	348	348	459	459	264	264	241
ENSG00000042493	124	124	70	70	60	60	60	60	119	119	146	146	156	156	74	74	91	91	115	113	117	117	39	39	144	144	99	99	89	89	215	214	218	217	154	153	39	38	73	72	104	103	71	70	165	164	187	187	118
ENSG00000042753	576	575	701	701	513	512	573	572	452	451	538	538	466	465	526	526	666	665	487	483	558	558	538	537	504	504	465	465	675	675	854	853	927	925	864	861	587	585	699	698	706	705	951	948	1005	1003	416	415	583
ENSG00000042781	4	4	5	5	2	2	7	7	1	1	5	5	10	10	7	7	6	6	6	6	13	13	7	7	3	3	4	4	5	5	5	5	3	3	9	9	5	5	7	7	6	6	4	4	5	5	4	4	5
ENSG00000042813	0	0	0	0	0	0	0	0	0	0	0	0	0	0	0	0	0	0	0	0	0	0	0	0	0	0	0	0	0	0	0	0	0	0	0	0	0	0	0	0	0	0	0	0	0	0	0	0	0
ENSG00000042832	10	10	5	5	9	9	8	8	10	10	12	12	13	13	4	4	13	13	2	2	14	14	12	12	8	8	5	5	6	6	10	10	9	9	41	41	26	26	16	16	11	11	16	16	8	8	5	5	5
ENSG00000042980	27	27	13	13	8	8	31	31	18	18	31	31	34	34	24	24	10	10	28	28	18	18	15	15	17	17	17	17	26	26	26	26	21	21	30	30	20	20	9	9	8	8	30	30	29	29	51	51	28
ENSG00000043039	51	51	48	48	35	35	53	53	79	79	29	29	55	55	31	31	45	45	41	41	47	47	37	37	26	26	18	18	55	55	47	47	53	53	67	67	30	30	48	48	29	29	98	98	56	56	29	29	35
ENSG00000043093	250	248	271	270	224	222	268	266	188	186	212	212	219	218	364	364	318	317	280	271	291	290	262	261	276	275	292	292	379	379	248	246	292	288	260	255	255	252	281	279	243	240	289	283	402	397	228	227	254
ENSG00000043143	396	396	363	363	270	270	331	331	410	410	345	345	458	458	436	436	537	537	424	423	428	428	363	363	283	283	300	300	396	396	633	633	650	650	457	457	454	454	475	475	334	334	446	445	692	692	334	334	491
ENSG00000043355	0	0	0	0	0	0	0	0	0	0	0	0	0	0	1	1	0	0	0	0	0	0	0	0	0	0	0	0	0	0	1	1	0	0	0	0	0	0	0	0	0	0	0	0	0	0	0	0	1
ENSG00000043462	127	126	102	101	159	158	176	175	189	188	137	137	198	197	136	136	139	138	103	97	90	90	108	107	77	76	68	68	195	195	168	166	113	110	174	171	195	193	141	139	149	147	178	174	243	240	83	82	139
ENSG00000043514	237	237	145	145	188	188	208	208	191	191	191	191	183	183	222	222	231	231	204	204	257	257	192	192	210	210	162	162	281	281	211	211	231	231	231	231	159	159	194	194	220	220	262	262	261	261	158	158	166
ENSG00000043591	696	696	822	822	413	413	621	621	956	956	522	522	863	863	893	893	717	717	399	399	375	375	401	401	405	405	348	348	733	733	1380	1380	755	755	1037	1037	1348	1348	1199	1199	1039	1039	1312	1312	1159	1159	410	410	572
ENSG00000044012	11	11	10	10	11	11	5	5	11	11	4	4	6	6	9	9	9	9	7	7	7	7	2	2	7	7	3	3	9	9	13	13	14	14	8	8	3	3	2	2	3	3	2	2	8	8	10	10	11
ENSG00000044090	932	932	477	477	668	668	710	710	874	874	1129	1129	972	972	943	943	918	918	774	774	1034	1034	763	763	555	555	536	536	990	990	1188	1188	1353	1353	773	773	1125	1125	1094	1094	704	704	1222	1222	1508	1508	612	612	738
ENSG00000044115	5412	5411	5027	5027	4894	4893	5382	5381	4648	4647	4878	4878	4448	4447	6528	6528	6884	6883	5221	5217	6476	6476	5502	5502	6371	6371	5216	5216	7221	7221	6413	6412	6877	6875	5807	5805	5226	5225	6086	6085	4913	4912	6297	6294	8765	8763	4814	4813	5019
ENSG00000044446	964	964	659	659	764	764	1090	1090	1001	1001	785	785	945	945	1295	1295	1380	1380	997	996	1117	1117	1040	1040	953	953	926	926	1457	1457	906	906	950	950	764	764	692	692	845	845	676	676	905	904	1205	1205	689	689	610
ENSG00000044459	50	50	41	41	37	37	53	53	40	40	54	54	84	84	61	61	50	50	44	43	35	35	38	38	32	32	35	35	47	47	58	58	62	61	82	81	77	77	51	51	57	57	86	85	77	76	31	31	33
ENSG00000044524	252	252	228	228	146	146	275	275	233	233	149	149	320	320	248	248	252	252	87	87	122	122	104	104	130	130	120	120	283	283	172	172	144	144	193	193	325	325	126	126	116	116	208	208	306	306	140	140	272
ENSG00000044574	7532	7531	8019	8019	9325	9324	9408	9407	7368	7367	7668	7668	7150	7149	11651	11651	13243	13242	10326	10322	11419	11419	12129	12129	11419	11419	10451	10451	15091	15091	12509	12508	18474	18472	9179	9177	9830	9829	11875	11874	13725	13724	11805	11803	17683	17681	9861	9860	10026
ENSG00000046604	1156	1156	1708	1708	1477	1477	1440	1440	1331	1331	1927	1927	915	915	2511	2511	2697	2697	1944	1944	2196	2196	2968	2968	2149	2149	1894	1894	4524	4524	1694	1694	2633	2633	1759	1759	1666	1666	2353	2353	1432	1432	1754	1754	3106	3106	1679	1679	2090
ENSG00000046647	99	99	68	68	81	81	76	76	91	91	83	83	87	87	95	95	94	94	87	87	102	102	76	76	51	51	60	60	124	124	97	97	133	133	108	108	100	100	102	102	88	88	132	132	125	125	79	79	55
ENSG00000046651	541	541	527	527	364	364	387	387	465	465	429	429	444	444	404	404	499	499	472	471	479	479	429	429	322	322	316	316	415	415	493	493	600	600	361	360	430	430	448	448	444	444	446	445	581	581	311	311	385
ENSG00000046653	40	40	47	47	44	44	34	34	29	29	25	25	42	42	38	38	79	79	42	42	57	57	53	53	31	31	36	36	111	111	45	45	40	40	39	39	51	51	32	32	46	46	44	44	67	67	24	24	44
ENSG00000046774	0	0	0	0	0	0	0	0	0	0	0	0	0	0	0	0	0	0	0	0	0	0	0	0	0	0	0	0	0	0	0	0	0	0	0	0	0	0	0	0	0	0	0	0	0	0	0	0	0
ENSG00000046889	196	196	123	123	111	111	163	163	108	108	87	87	213	213	262	262	191	191	92	92	133	133	121	121	126	126	104	104	261	261	94	94	55	55	161	161	259	259	186	186	106	106	192	192	216	216	101	101	132
ENSG00000047056	599	599	558	558	438	438	597	597	463	463	565	565	562	562	718	718	724	724	611	610	747	747	736	736	766	766	591	591	850	850	720	720	889	889	690	690	658	658	750	750	495	495	799	799	1053	1053	484	484	708
ENSG00000047188	254	254	226	226	201	201	215	215	221	221	257	257	287	287	302	302	363	363	208	208	215	215	222	222	225	225	204	204	397	397	209	209	209	209	209	209	209	209	254	254	231	231	254	254	320	320	153	153	210
ENSG00000047230	98	98	86	86	75	75	106	106	83	83	87	87	101	101	55	55	96	96	35	35	101	101	101	101	73	73	64	64	62	62	83	83	48	48	121	121	134	134	144	144	97	97	166	166	177	177	83	83	57
ENSG00000047249	408	408	471	471	346	346	346	346	273	273	354	354	278	278	382	382	419	419	419	418	470	470	362	362	351	351	333	333	473	473	453	453	468	468	446	446	347	347	454	454	406	406	474	474	600	600	276	276	335
ENSG00000047315	900	900	797	797	983	983	901	901	827	827	879	879	780	780	1156	1156	1222	1222	1007	1006	1194	1194	1064	1064	1170	1170	1014	1014	1472	1472	1161	1161	1261	1260	1107	1106	1045	1045	1217	1217	1017	1017	1094	1093	1597	1596	931	931	1058
ENSG00000047346	308	308	434	434	245	245	233	233	240	240	333	333	250	250	303	303	367	367	361	360	374	374	308	308	292	292	413	413	444	444	219	219	315	315	331	331	323	323	240	240	275	275	259	258	355	355	215	215	194
ENSG00000047365	167	167	132	132	120	120	159	159	122	122	111	111	138	138	262	262	336	336	110	109	200	200	167	167	158	158	117	117	345	345	186	186	134	134	89	89	165	165	79	79	132	132	175	175	226	226	136	136	125
ENSG00000047410	2915	2914	2303	2302	2868	2867	2774	2773	2977	2976	3212	3212	3452	3451	4110	4110	4453	4452	3741	3735	3688	3688	3200	3199	3029	3028	3059	3059	4732	4732	3427	3426	3776	3774	3298	3295	2880	2878	3298	3297	2789	2787	3255	3251	4452	4449	2360	2359	2320
ENSG00000047457	13	13	0	0	6	6	1	1	10	10	4	4	9	9	5	5	3	3	10	10	38	38	2	2	13	13	25	25	9	9	12	12	5	5	27	27	4	4	5	5	2	2	3	3	6	6	15	15	2
ENSG00000047578	405	405	296	296	352	352	438	438	360	360	311	311	379	379	418	418	544	544	383	383	479	479	429	429	345	345	359	359	471	471	426	426	449	449	393	393	306	306	392	392	282	282	406	406	527	527	323	323	363
ENSG00000047579	182	182	188	188	140	140	165	165	157	157	188	188	164	164	173	173	186	186	140	140	158	158	149	149	185	185	120	120	200	200	221	221	293	293	222	222	181	181	214	214	205	205	249	249	271	271	162	162	168
ENSG00000047597	12	10	8	7	15	13	17	15	17	14	19	18	19	17	25	25	16	14	37	25	16	15	17	16	15	14	17	17	10	10	11	8	12	7	25	18	13	9	17	14	14	10	24	16	36	30	7	5	18
ENSG00000047617	421	421	442	442	686	686	446	446	295	295	462	462	530	530	817	817	762	762	810	810	795	795	787	787	699	699	339	339	1009	1009	576	576	861	861	579	579	389	389	408	408	457	457	644	644	748	748	678	678	348
ENSG00000047621	158	158	142	142	126	126	146	146	147	147	139	139	174	174	191	191	169	169	117	117	114	114	121	121	151	151	135	135	227	227	153	153	167	167	206	206	161	161	164	164	131	131	208	208	221	221	122	122	123
ENSG00000047634	259	259	180	180	170	170	211	211	174	174	133	133	251	251	61	61	272	272	205	205	393	393	213	213	245	245	287	287	341	341	187	187	311	311	328	328	189	189	196	196	199	199	204	204	271	271	163	163	186
ENSG00000047644	2044	2043	1374	1374	1696	1695	1803	1802	1746	1745	1663	1663	1966	1966	2470	2470	2433	2433	2152	2149	3171	3171	2502	2502	2005	2005	1456	1456	2821	2821	2954	2953	3252	3251	2266	2264	1619	1618	2240	2239	2701	2700	2314	2312	3713	3711	2205	2205	2314
ENSG00000047648	38	38	58	58	34	34	56	56	75	75	48	48	70	70	60	60	59	59	25	25	27	27	32	32	42	42	27	27	66	66	62	62	41	41	87	87	93	93	75	75	86	86	64	64	62	62	43	43	44
ENSG00000047662	19	19	3	3	15	15	19	19	19	19	15	15	14	14	12	12	9	9	16	16	15	15	20	20	12	12	22	22	11	11	20	20	29	29	8	8	16	16	11	11	24	24	17	17	28	28	8	8	16
ENSG00000047849	1999	1999	1768	1768	1335	1335	1951	1951	2311	2311	1926	1926	2057	2057	2272	2272	1941	1941	1248	1247	1446	1446	1422	1422	1532	1532	1184	1184	2199	2199	2278	2278	1837	1837	2171	2170	2068	2068	2241	2241	1689	1689	2173	2172	2493	2493	1338	1338	1723
ENSG00000047932	409	409	334	334	320	320	346	346	352	352	290	290	322	322	437	437	414	414	331	331	351	351	330	330	324	324	298	298	519	519	394	394	434	434	414	414	316	316	439	439	365	365	391	391	494	494	275	275	351
ENSG00000047936	0	0	0	0	0	0	0	0	0	0	0	0	0	0	0	0	0	0	1	1	0	0	0	0	0	0	0	0	1	1	0	0	0	0	0	0	0	0	0	0	0	0	0	0	0	0	1	1	0
ENSG00000048028	103	103	61	61	62	62	74	74	73	73	88	88	96	96	88	88	98	98	59	59	93	93	46	46	56	56	46	46	76	76	79	79	67	67	101	101	85	85	92	92	57	57	93	93	79	79	35	35	69
ENSG00000048052	123	123	115	115	108	108	130	130	63	63	59	59	150	150	142	142	261	261	117	117	147	147	175	175	156	156	166	166	295	295	106	106	61	61	63	63	68	68	75	75	57	57	74	74	148	148	69	69	123
ENSG00000048140	128	128	124	124	81	81	146	146	212	212	141	141	185	185	156	156	166	166	162	161	94	94	72	72	94	94	90	90	120	120	219	219	226	226	207	207	202	202	224	224	132	132	230	229	343	343	180	180	193
ENSG00000048162	58	58	67	67	32	32	46	46	48	48	53	53	71	71	64	64	75	75	54	54	54	54	62	62	44	44	38	38	78	78	69	69	79	79	79	79	62	62	65	65	76	76	83	83	97	97	32	32	52
ENSG00000048342	135	135	121	121	78	78	114	114	131	131	132	132	134	134	146	146	146	146	98	98	99	99	81	81	72	72	68	68	174	174	137	137	99	99	158	158	148	148	142	142	97	97	158	158	158	158	70	70	88
ENSG00000048392	259	259	245	245	299	299	242	242	191	191	215	215	230	230	386	386	352	352	224	223	308	308	342	342	289	289	248	248	631	631	200	200	320	320	268	268	182	182	236	236	323	323	174	174	335	335	202	202	300
ENSG00000048405	295	295	260	260	212	212	260	260	237	237	198	198	288	288	311	311	396	396	352	351	299	299	319	319	286	286	309	309	368	368	353	353	338	338	313	313	272	272	274	274	280	280	292	292	503	503	275	275	317
ENSG00000048462	30	30	13	13	20	20	18	18	37	37	20	20	26	26	12	12	31	31	27	27	11	11	28	28	20	20	21	21	17	17	33	33	10	10	26	26	18	18	9	9	11	11	22	22	25	25	24	24	28
ENSG00000048471	423	423	323	323	379	379	607	607	481	481	487	487	438	438	696	696	814	814	281	279	554	554	590	590	490	490	396	396	760	760	626	626	573	572	473	472	519	518	672	672	501	500	481	480	705	704	521	521	310
ENSG00000048540	1	1	0	0	5	5	1	1	0	0	1	1	3	3	1	1	0	0	4	4	5	5	2	2	1	1	4	4	2	2	2	2	0	0	1	1	2	2	0	0	0	0	3	3	2	2	2	2	6
ENSG00000048544	243	243	275	275	197	197	213	213	229	229	233	233	237	237	262	262	273	273	267	267	284	284	278	278	275	275	225	225	355	355	356	356	355	355	314	314	249	249	281	281	322	322	337	337	405	405	208	208	252
ENSG00000048545	0	0	1	1	2	2	1	1	0	0	1	1	0	0	0	0	0	0	1	1	0	0	0	0	1	1	1	1	0	0	1	1	1	1	0	0	0	0	2	2	1	1	0	0	0	0	1	1	0
ENSG00000048649	1557	1556	1351	1351	1083	1082	1174	1173	1288	1287	1074	1074	1465	1465	1392	1392	1419	1419	1631	1628	1354	1354	1204	1204	1169	1169	1026	1026	1531	1531	1521	1520	1870	1869	1504	1502	1111	1110	1406	1405	1452	1451	1608	1606	1878	1877	1165	1165	1181
ENSG00000048707	1015	1015	770	770	804	804	940	940	786	786	824	824	894	894	1271	1271	1325	1325	946	945	1324	1324	1110	1110	1269	1269	1137	1137	1537	1537	927	927	958	958	930	929	956	956	962	962	778	778	1066	1065	1385	1385	767	767	802
ENSG00000048740	100	99	89	88	103	102	110	109	104	102	59	59	154	153	85	85	83	82	95	88	54	53	81	80	76	75	44	44	154	154	132	130	105	102	119	115	241	238	93	91	92	90	151	146	295	291	83	82	133
ENSG00000048828	2498	2497	2106	2106	2100	2099	2710	2709	2100	2099	2426	2426	2445	2444	3127	3127	3386	3386	2764	2761	3452	3452	3225	3225	2808	2808	2789	2789	4002	4002	2688	2687	2962	2961	2609	2607	2396	2395	3093	3092	2882	2881	3163	3161	4326	4324	2235	2234	2880
ENSG00000048991	148	148	109	109	83	83	153	153	159	159	153	153	153	153	157	157	166	166	87	87	138	138	147	147	87	87	116	116	166	166	163	163	155	155	190	190	178	178	142	142	104	104	157	157	208	208	110	110	119
ENSG00000049089	23	23	18	18	15	15	20	20	16	16	18	18	19	19	23	23	27	27	15	15	14	14	13	13	10	10	12	12	19	19	26	26	21	21	48	48	34	34	29	29	22	22	47	47	21	21	17	17	9
ENSG00000049130	107	107	88	88	69	69	91	91	96	96	70	70	135	135	95	95	101	101	44	44	77	77	52	52	67	67	59	59	128	128	63	63	42	42	109	109	140	140	103	103	74	74	146	146	103	103	38	38	77
ENSG00000049167	42	42	38	38	27	27	31	31	35	35	40	40	34	34	58	58	45	45	40	40	25	25	28	28	36	36	30	30	44	44	37	37	47	47	54	54	31	31	43	43	38	38	48	48	65	65	19	19	27
ENSG00000049192	2421	2421	2033	2033	1862	1862	2486	2486	2221	2221	2338	2338	2736	2736	3237	3237	3606	3606	2397	2397	1981	1981	1981	1981	2426	2426	2342	2342	1760	1760	2973	2973	2308	2308	2031	2031	2537	2537	2065	2065	2782	2782	2779	2779	2421	2421	2390	2390	1650
ENSG00000049239	1720	1720	811	811	880	880	1277	1277	1293	1293	1111	1111	1594	1594	1613	1613	1475	1475	1505	1504	1029	1029	1144	1144	1225	1225	922	922	1411	1411	2057	2057	1548	1548	1540	1540	1626	1626	1580	1580	1632	1632	1893	1893	2506	2506	1451	1451	1591
ENSG00000049245	1481	1481	1391	1391	1263	1263	1143	1143	1062	1062	1168	1168	1127	1127	1552	1552	1510	1510	1329	1328	1515	1515	1447	1447	1391	1391	1311	1311	1853	1853	1630	1630	1847	1846	1506	1505	1350	1350	841	841	1585	1585	1872	1871	2419	2418	1270	1270	1263
ENSG00000049246	66	66	104	104	72	72	80	80	98	98	53	53	95	95	60	60	68	68	37	37	45	45	31	31	60	60	31	31	76	76	74	74	85	85	48	48	61	61	51	51	38	38	78	78	64	64	40	40	68
ENSG00000049247	0	0	2	2	0	0	0	0	2	2	8	8	2	2	3	3	7	7	0	0	0	0	1	1	1	1	7	7	8	8	3	3	7	7	6	6	0	0	3	3	5	5	9	9	3	3	1	1	5
ENSG00000049249	0	0	0	0	1	1	0	0	0	0	1	1	0	0	0	0	1	1	3	3	0	0	0	0	1	1	1	1	5	5	4	4	2	2	1	1	0	0	2	2	2	2	1	1	3	3	0	0	2
ENSG00000049283	249	249	215	215	125	125	214	214	325	325	268	268	163	163	222	222	157	157	173	173	148	148	205	205	137	137	115	115	228	228	292	292	212	212	306	306	122	122	253	253	143	143	434	434	208	208	135	135	169
ENSG00000049323	2812	2812	1867	1867	2430	2430	2587	2587	1492	1492	1803	1803	2558	2558	2207	2207	3969	3969	2716	2716	3440	3440	3478	3478	2662	2662	2629	2629	3322	3322	2257	2257	2877	2877	2311	2311	2136	2136	2071	2071	2484	2484	1996	1996	3468	3468	3077	3077	2509
ENSG00000049449	1417	1417	1598	1598	1366	1366	1484	1484	853	853	1541	1541	1157	1157	1511	1511	1788	1788	1245	1245	1430	1430	1319	1319	1462	1462	1674	1674	1995	1995	1900	1900	1535	1535	1888	1888	1905	1905	2165	2165	1705	1705	2577	2577	2235	2235	1199	1199	1373
ENSG00000049540	446	446	579	579	411	411	589	589	644	644	834	834	761	761	430	430	587	587	289	289	264	264	147	147	241	241	156	156	374	374	1673	1673	568	568	779	779	858	858	657	657	426	426	1132	1132	635	635	332	332	636
ENSG00000049541	286	286	219	219	254	254	226	226	228	228	276	276	221	221	269	269	279	279	248	248	281	281	299	299	229	229	196	196	279	279	313	313	387	387	311	311	244	244	285	285	303	303	375	375	413	413	182	182	241
ENSG00000049618	1644	1644	1264	1264	1242	1242	1528	1528	1421	1421	1414	1414	1470	1470	1988	1988	1960	1960	1514	1513	1829	1829	1764	1764	1466	1466	1355	1355	2106	2106	1330	1330	1596	1595	1330	1329	1277	1277	1358	1358	1192	1192	1536	1535	2261	2260	1272	1272	1519
ENSG00000049656	957	957	918	918	992	992	1003	1003	903	903	987	987	959	959	1177	1177	1418	1418	1118	1117	1165	1165	1187	1187	962	962	903	903	1307	1307	1516	1516	1716	1715	1275	1274	1073	1073	1357	1357	1114	1114	1510	1509	2092	2091	1039	1039	1139
ENSG00000049759	535	535	969	969	403	403	750	750	583	583	672	672	487	487	915	915	1150	1150	354	352	568	568	759	759	831	831	739	739	1216	1216	716	716	571	570	642	641	829	828	668	668	469	468	954	953	809	808	278	278	525
ENSG00000049768	5	5	9	9	12	12	20	20	12	12	2	2	7	7	7	7	7	7	11	11	6	6	14	14	8	8	5	5	7	7	23	23	25	25	11	11	4	4	8	8	7	7	10	10	20	20	18	18	4
ENSG00000049769	134	134	72	72	87	87	131	131	95	95	93	93	78	78	42	42	171	171	122	122	125	125	112	112	85	85	85	85	108	108	165	165	124	124	124	124	104	104	113	113	109	109	130	130	195	195	127	127	121
ENSG00000049860	3286	3286	3514	3514	4056	4056	3099	3099	2607	2607	3992	3992	2653	2653	4342	4342	4836	4836	5143	5142	4498	4498	2869	2869	2971	2971	3690	3690	5701	5701	3195	3195	4903	4903	2762	2762	3650	3650	6231	6231	2844	2844	4141	4141	6256	6256	4326	4326	3197
ENSG00000049883	74	74	68	68	60	60	107	107	88	88	96	96	82	82	113	113	114	114	56	56	82	82	83	83	70	70	58	58	170	170	107	107	101	101	102	102	94	94	84	84	70	70	118	118	100	100	64	64	62
ENSG00000050030	11	11	2	2	25	25	2	2	5	5	3	3	11	11	8	8	15	15	20	20	31	31	11	11	8	8	2	2	16	16	12	12	13	13	9	9	6	6	6	6	6	6	4	4	7	7	17	17	18
ENSG00000050130	285	285	276	276	268	268	270	270	275	275	280	280	217	217	387	387	300	300	269	269	244	244	279	279	304	304	248	248	414	414	335	335	413	413	366	366	270	270	363	363	337	337	327	327	469	469	273	273	243
ENSG00000050165	175	175	208	208	186	186	159	159	182	182	153	153	228	228	224	224	165	165	118	118	75	75	88	88	125	125	105	105	113	113	198	198	159	159	309	309	346	346	246	246	222	222	393	393	235	235	151	151	207
ENSG00000050327	743	743	503	503	552	552	1125	1125	629	629	538	538	647	647	465	465	1089	1089	672	672	905	905	949	949	758	758	883	883	1111	1111	1073	1073	920	920	552	552	452	452	624	624	564	564	678	678	880	880	642	642	824
ENSG00000050344	1615	1615	1979	1979	986	986	1506	1506	1495	1495	1528	1528	1646	1646	1793	1793	1755	1755	1314	1314	1752	1752	1581	1581	1156	1156	1223	1223	2447	2447	1894	1894	1263	1263	1855	1855	1881	1881	2027	2027	1406	1406	2588	2588	2169	2169	1109	1109	1247
ENSG00000050393	448	448	491	491	388	388	345	345	368	368	390	390	358	358	459	459	480	480	518	518	524	524	476	476	514	514	427	427	608	608	536	536	665	665	488	488	418	418	473	473	464	464	530	530	746	746	434	434	489
ENSG00000050405	985	985	926	926	604	604	1037	1037	1084	1084	994	994	1024	1024	1234	1234	1271	1271	911	911	744	744	737	737	955	955	860	860	1535	1535	1259	1259	1022	1022	1039	1039	988	988	1144	1144	731	731	1137	1137	1110	1110	770	770	874
ENSG00000050426	664	664	565	565	480	480	621	621	594	594	453	453	537	537	650	650	676	676	561	561	552	552	611	611	486	486	458	458	733	733	793	793	739	739	764	764	602	602	808	808	616	616	836	836	986	986	593	593	665
ENSG00000050438	17	17	26	26	8	8	18	18	17	17	20	20	14	14	18	18	12	12	16	16	21	21	16	16	15	15	12	12	15	15	17	17	12	12	15	15	11	11	10	10	13	13	14	14	10	10	17	17	12
ENSG00000050555	1771	1771	1488	1488	1424	1424	1662	1662	2652	2652	1765	1765	2028	2028	1874	1874	1758	1758	716	716	807	807	665	665	758	758	599	599	1321	1321	1981	1981	2020	2020	4168	4168	3665	3665	3341	3341	2061	2061	4209	4209	2471	2471	1119	1119	1396
ENSG00000050628	3	3	0	0	0	0	3	3	6	6	2	2	6	6	0	0	1	1	4	4	3	3	1	1	1	1	0	0	0	0	3	3	3	3	1	1	1	1	1	1	0	0	0	0	3	3	24	24	4
ENSG00000050730	0	0	1	1	0	0	0	0	0	0	0	0	0	0	0	0	0	0	1	1	1	1	0	0	0	0	0	0	0	0	0	0	0	0	0	0	0	0	1	1	0	0	0	0	0	0	0	0	0
ENSG00000050748	757	757	669	669	683	683	730	730	633	633	731	731	694	694	754	754	980	980	780	780	868	868	862	862	674	674	684	684	1020	1020	774	774	868	868	827	827	736	736	793	793	786	786	949	949	1056	1056	758	758	706
ENSG00000050767	6	6	5	5	2	2	3	3	3	3	2	2	4	4	2	2	1	1	3	3	1	1	1	1	3	3	2	2	2	2	11	11	9	9	3	3	3	3	6	6	1	1	3	3	4	4	3	3	0
ENSG00000050820	3043	3043	2815	2815	2845	2845	3000	3000	2881	2881	2882	2882	2967	2967	3522	3522	4210	4210	3192	3192	3151	3151	2548	2548	2458	2458	2245	2245	2716	2716	4641	4641	5052	5052	3480	3480	3040	3040	3697	3697	2685	2685	4107	4107	4522	4522	2550	2550	3099
ENSG00000051009	518	518	405	405	506	506	520	520	418	418	511	511	516	516	638	638	687	687	527	526	518	518	490	490	480	480	458	458	686	686	569	569	641	640	488	487	498	498	523	523	436	436	549	548	794	793	363	363	441
ENSG00000051108	1931	1931	1637	1637	1415	1415	1344	1344	1301	1301	1359	1359	1414	1414	1744	1744	2380	2380	2234	2233	2542	2542	1787	1787	1971	1971	2109	2109	1472	1472	2158	2158	2664	2664	2594	2593	1321	1321	1939	1939	3156	3156	2115	2114	3408	3408	2289	2289	1540
ENSG00000051128	30	30	45	45	50	50	37	37	53	53	58	58	66	66	51	51	58	58	38	38	39	39	35	35	53	53	26	26	56	56	79	79	81	81	88	88	72	72	62	62	48	48	67	67	100	100	43	43	63
ENSG00000051180	95	95	89	89	51	51	69	69	78	78	84	84	91	91	68	68	91	91	67	67	94	94	78	78	78	78	49	49	97	97	102	102	75	75	95	95	84	84	92	92	76	76	165	165	100	100	38	38	65
ENSG00000051341	71	71	54	54	28	28	45	45	43	43	53	53	53	53	75	75	80	80	43	43	50	50	50	50	43	43	44	44	76	76	39	39	29	29	29	29	48	48	53	53	22	22	80	80	33	33	22	22	23
ENSG00000051382	788	788	707	707	806	806	784	784	721	721	780	780	686	686	980	980	1055	1055	796	795	1010	1010	1025	1025	1048	1048	824	824	1300	1300	786	786	898	898	725	725	629	629	958	958	694	694	1039	1039	1081	1081	718	718	674
ENSG00000051523	339	336	265	264	273	270	276	274	292	289	272	271	335	333	299	298	293	291	238	224	132	131	137	135	195	194	140	140	275	275	498	494	354	348	423	415	362	357	388	385	392	388	566	557	644	637	226	224	338
ENSG00000051596	119	119	146	146	111	111	98	98	81	81	123	123	112	112	139	139	107	107	60	60	102	102	103	103	64	64	38	38	65	65	133	133	92	92	128	128	114	114	103	103	73	73	166	166	115	115	75	75	67
ENSG00000051620	712	712	677	677	643	643	585	585	560	560	559	559	530	530	711	711	730	730	720	718	692	692	797	797	685	685	649	649	951	951	886	886	1131	1130	755	754	655	654	795	795	808	808	894	893	1108	1107	688	688	683
ENSG00000051825	135	135	114	114	119	119	124	124	174	174	137	137	159	159	171	171	178	178	89	89	128	128	118	118	121	121	118	118	201	201	148	148	137	137	135	135	120	120	128	128	103	103	146	146	175	175	86	86	103
ENSG00000052126	837	837	642	642	683	683	705	705	669	669	600	600	825	825	930	930	994	994	882	882	1207	1207	861	861	769	769	741	741	1193	1193	699	699	921	921	575	575	526	526	635	635	729	729	776	776	892	892	534	534	591
ENSG00000052344	1984	1984	1784	1784	1721	1721	2306	2306	1456	1456	2030	2030	1378	1378	2262	2262	2859	2859	3525	3525	2890	2890	2114	2114	2333	2333	2276	2276	2183	2183	3554	3554	3673	3673	2143	2143	1916	1916	3034	3034	2891	2891	3086	3086	4206	4206	2226	2226	2203
ENSG00000052723	213	213	200	200	138	138	223	223	174	174	196	196	225	225	289	289	262	262	172	172	195	195	186	186	207	207	202	202	431	431	183	183	167	167	198	198	206	206	241	241	163	163	265	265	257	257	157	157	204
ENSG00000052749	220	219	176	176	172	171	172	171	197	196	204	204	182	182	265	265	232	232	193	190	284	284	258	258	185	185	223	223	322	322	281	280	307	306	230	228	258	257	288	287	268	267	283	281	364	363	169	169	217
ENSG00000052795	381	381	449	449	403	403	479	479	327	327	598	598	411	411	577	577	581	581	593	593	429	429	302	302	358	358	493	493	503	503	369	369	356	356	594	594	666	666	647	647	298	298	428	428	636	636	260	260	482
ENSG00000052802	138	138	192	192	128	128	131	131	128	128	178	178	100	100	172	172	147	147	135	134	182	182	188	188	159	159	169	169	275	275	216	216	248	248	184	184	216	216	227	227	184	184	239	239	315	315	140	140	149
ENSG00000052841	1570	1570	1101	1101	1502	1502	1448	1448	1266	1266	1314	1314	1440	1440	2053	2053	1891	1891	1761	1760	1764	1764	1819	1819	1666	1666	1477	1477	2466	2466	1584	1584	2294	2294	1650	1649	1426	1426	1458	1458	1672	1672	1538	1537	2515	2514	1587	1587	1335
ENSG00000052850	8	8	4	4	6	6	6	6	7	7	2	2	2	2	11	11	11	11	9	9	12	12	7	7	9	9	4	4	10	10	7	7	3	3	3	3	7	7	6	6	1	1	2	2	11	11	2	2	1
ENSG00000053108	10	10	11	11	7	7	8	8	5	5	2	2	7	7	5	5	13	13	2	2	3	3	2	2	2	2	1	1	3	3	9	9	8	8	14	14	6	6	4	4	5	5	13	13	12	12	1	1	8
ENSG00000053254	657	657	494	494	451	451	623	623	500	499	471	471	607	607	620	620	561	561	414	412	604	604	491	491	506	506	427	427	775	775	515	514	550	549	553	552	463	462	519	518	409	408	457	455	626	625	356	356	448
ENSG00000053328	1	1	1	1	1	1	0	0	1	1	3	3	1	1	2	2	1	1	1	1	2	2	1	1	3	3	1	1	0	0	0	0	5	5	3	3	4	4	1	1	0	0	2	2	0	0	1	1	0
ENSG00000053371	380	380	345	345	277	277	291	291	299	299	369	369	243	243	379	379	408	408	276	276	257	257	324	324	303	303	259	259	362	362	546	546	463	463	424	424	338	338	423	423	312	312	497	497	569	569	298	298	374
ENSG00000053372	213	213	149	149	141	141	147	147	202	202	168	168	183	183	233	233	203	203	168	168	202	202	156	156	160	160	157	157	291	291	318	318	293	293	289	289	225	225	276	276	305	305	357	357	361	361	168	168	167
ENSG00000053438	886	886	360	360	403	403	450	450	387	387	342	342	344	344	500	500	529	529	459	459	385	385	136	136	281	281	184	184	352	352	650	650	689	689	1046	1046	620	620	603	603	844	844	874	874	1188	1188	434	434	252
ENSG00000053501	196	196	150	150	156	156	159	159	156	156	184	184	171	171	203	203	233	233	154	154	140	140	192	192	187	187	121	121	220	220	306	306	285	285	227	227	184	184	249	249	264	264	328	328	361	361	153	153	243
ENSG00000053524	7	7	7	7	9	9	8	8	4	4	7	7	6	6	13	13	6	6	7	7	10	10	4	4	4	4	6	6	27	27	10	10	17	17	2	2	7	7	10	10	10	10	17	17	27	27	10	10	5
ENSG00000053702	110	110	71	71	49	49	77	77	95	95	77	77	93	93	96	96	93	93	56	56	93	93	54	54	63	63	65	65	103	103	109	109	113	113	84	84	91	91	97	97	76	76	109	109	104	104	51	51	63
ENSG00000053747	286	286	563	563	190	190	851	851	383	383	757	757	613	613	630	630	1180	1180	857	857	618	618	547	547	442	442	819	819	1378	1378	791	791	798	798	209	209	327	327	493	493	390	390	435	435	1434	1434	917	917	678
ENSG00000053770	287	287	264	264	284	284	303	303	229	229	278	278	284	284	353	353	412	412	339	338	365	365	287	287	305	305	283	283	464	464	275	275	332	332	334	334	267	267	320	320	274	274	362	362	435	435	225	225	270
ENSG00000053900	304	304	292	292	182	182	273	273	212	212	309	309	292	292	410	410	295	295	263	263	361	361	265	265	351	351	232	232	605	605	457	457	227	227	380	380	335	335	395	395	290	290	371	371	403	403	199	199	198
ENSG00000053918	72	72	63	63	65	65	61	61	69	69	74	74	94	94	54	54	62	62	30	30	36	36	36	36	37	37	32	32	67	67	81	81	73	73	103	103	96	96	63	63	55	55	106	106	93	93	43	43	59
ENSG00000054116	882	882	862	862	719	719	720	720	647	647	716	716	625	625	758	758	903	903	780	779	819	819	805	805	760	760	665	665	897	897	917	917	1210	1210	802	801	715	715	886	886	841	841	983	982	1209	1209	608	608	722
ENSG00000054118	2376	2375	2061	2060	2225	2224	2392	2391	2181	2180	2216	2216	2250	2249	2943	2943	3056	3055	2610	2604	2813	2812	2665	2664	2615	2614	2345	2345	3444	3444	2375	2373	2939	2936	2097	2093	2050	2048	2203	2201	2234	2232	2444	2440	3429	3426	1899	1898	2249
ENSG00000054148	295	295	316	316	323	323	333	333	271	271	337	337	307	307	405	405	452	452	274	274	311	311	316	316	317	317	282	282	311	311	451	451	457	457	479	479	324	324	454	454	389	389	561	561	633	633	219	219	346
ENSG00000054179	1	1	6	6	2	2	0	0	5	5	0	0	6	6	1	1	0	0	1	1	5	5	2	2	4	4	1	1	4	4	3	3	2	2	0	0	5	5	3	3	6	6	1	1	5	5	4	4	5
ENSG00000054219	2	2	4	4	4	4	2	2	8	8	7	7	4	4	7	7	4	4	4	4	6	6	8	8	1	1	6	6	5	5	4	4	5	5	6	6	3	3	13	13	8	8	5	5	8	8	10	10	8
ENSG00000054267	1281	1280	1137	1137	899	898	909	908	990	989	897	897	1297	1296	1084	1084	1185	1184	1376	1371	1062	1062	1206	1205	933	933	985	985	1379	1379	1117	1116	1677	1675	1248	1245	924	922	1274	1273	1237	1236	1379	1376	1570	1568	927	926	1063
ENSG00000054277	100	100	93	93	123	123	101	101	76	76	101	101	65	65	108	108	126	126	119	119	102	102	107	107	100	100	104	104	172	172	158	158	128	128	106	106	94	94	106	106	96	96	146	146	170	170	137	137	69
ENSG00000054282	205	205	186	186	163	163	176	176	193	193	179	179	186	186	230	230	234	234	194	193	203	203	186	186	169	169	160	160	232	232	220	220	259	259	242	242	188	188	196	196	215	215	249	249	283	283	136	136	162
ENSG00000054356	1	1	0	0	0	0	0	0	2	2	1	1	0	0	0	0	0	0	3	2	0	0	0	0	0	0	1	1	2	2	1	1	1	1	3	2	0	0	2	2	0	0	3	2	0	0	0	0	2
ENSG00000054392	85	85	94	94	72	72	103	103	86	86	72	72	52	52	135	135	109	109	50	50	94	94	95	95	113	113	57	57	161	161	77	77	86	86	120	120	70	70	96	96	85	85	77	77	143	143	69	69	84
ENSG00000054523	545	545	540	540	434	434	410	410	376	376	474	474	555	555	673	673	716	716	530	528	474	474	482	482	680	680	482	482	766	766	489	489	494	493	672	671	540	539	658	658	532	531	536	535	777	776	425	425	469
ENSG00000054598	60	60	71	71	44	44	79	79	64	64	68	68	79	79	84	84	103	103	45	45	66	66	56	56	40	40	40	40	64	64	100	100	67	67	96	96	88	88	126	126	31	31	121	121	129	129	33	33	46
ENSG00000054611	707	707	556	556	492	492	532	532	494	494	445	445	566	566	647	647	564	564	637	636	520	520	502	502	530	530	443	443	633	633	708	708	803	803	752	751	503	503	669	669	747	747	725	724	944	943	537	537	546
ENSG00000054654	7315	7314	5365	5364	5992	5991	7125	7124	8000	7998	7202	7202	7797	7796	11316	11316	11736	11735	9465	9458	10637	10636	10586	10585	8430	8429	8736	8736	13094	13094	6944	6942	6820	6817	6168	6164	5359	5356	7456	7454	6010	6008	7380	7375	10042	10038	5762	5761	4571
ENSG00000054690	3236	3236	1794	1794	2569	2569	1929	1929	1498	1498	3186	3186	2743	2743	2020	2020	4038	4038	2993	2993	4201	4201	3082	3082	2573	2573	3624	3624	3025	3025	2026	2026	2468	2468	1707	1707	2267	2267	1896	1896	1701	1701	2197	2197	3275	3275	2252	2252	2031
ENSG00000054793	146	146	82	82	113	113	108	108	107	107	58	58	109	109	86	86	69	69	44	44	83	83	60	60	50	50	47	47	99	99	88	88	54	54	106	106	134	134	142	142	68	68	100	100	182	182	77	77	123
ENSG00000054796	0	0	1	1	0	0	0	0	0	0	0	0	0	0	0	0	0	0	0	0	0	0	0	0	0	0	0	0	0	0	0	0	0	0	0	0	0	0	0	0	0	0	0	0	0	0	0	0	0
ENSG00000054803	0	0	0	0	0	0	2	2	0	0	0	0	0	0	0	0	0	0	0	0	0	0	0	0	0	0	0	0	0	0	0	0	0	0	0	0	0	0	0	0	0	0	1	1	0	0	0	0	0
ENSG00000054938	2	2	4	4	1	1	7	7	4	4	6	6	1	1	2	2	3	3	2	2	1	1	2	2	0	0	2	2	4	4	2	2	0	0	3	3	0	0	0	0	2	2	8	8	7	7	1	1	6
ENSG00000054965	439	439	321	321	343	343	420	420	431	431	389	389	486	486	602	602	572	572	407	406	606	606	520	520	440	440	297	297	595	595	503	503	565	565	533	532	520	520	552	552	401	401	539	538	713	712	392	392	437
ENSG00000054967	91	91	67	67	107	107	118	118	96	96	97	97	80	80	84	84	99	99	62	61	58	58	66	66	60	60	63	63	90	90	58	58	126	126	83	82	75	75	82	82	69	69	81	80	113	112	78	78	57
ENSG00000054983	345	345	231	231	316	316	266	266	209	209	275	275	267	267	507	507	315	315	357	356	266	266	317	317	326	326	306	306	475	475	299	299	508	508	354	354	337	337	300	300	226	226	416	416	515	515	387	387	290
ENSG00000055044	565	565	403	403	437	437	403	403	440	440	432	432	492	492	505	505	494	494	515	514	433	433	494	494	386	386	390	390	781	781	525	525	559	559	459	459	439	439	496	496	533	533	524	524	712	712	308	308	422
ENSG00000055070	1276	1276	1035	1035	1108	1108	1298	1298	1170	1170	1258	1258	1190	1190	1374	1374	1666	1666	1571	1570	1831	1831	1518	1518	1612	1612	1212	1212	1670	1670	1530	1530	2014	2013	1288	1287	1383	1382	1351	1351	1415	1415	1766	1765	2408	2407	1129	1129	1479
ENSG00000055118	42	42	19	19	34	34	31	31	34	34	62	62	47	47	19	19	24	24	29	28	14	14	9	9	17	17	6	6	31	31	55	55	65	65	26	26	49	49	26	26	18	18	45	45	31	31	16	16	58
ENSG00000055130	1034	1034	906	906	874	874	811	811	788	788	851	851	787	787	1079	1079	1210	1210	905	905	973	973	1046	1046	1010	1010	925	925	1301	1301	936	936	1038	1038	970	970	871	871	872	872	933	933	1104	1104	1374	1374	749	749	872
ENSG00000055147	112	112	129	129	100	100	151	151	109	109	125	125	107	107	153	153	149	149	116	116	136	136	132	132	137	137	124	124	188	188	123	123	154	154	147	147	125	125	129	129	117	117	193	193	189	189	134	134	132
ENSG00000055163	487	486	528	527	378	377	621	620	456	454	634	634	494	493	621	621	802	801	399	392	584	583	520	519	380	379	412	412	755	755	621	619	374	371	584	580	556	554	559	557	520	518	766	762	594	590	286	285	372
ENSG00000055208	791	790	779	778	804	803	828	827	697	695	800	800	824	823	1004	1004	1021	1020	954	947	1108	1107	1111	1110	1008	1007	910	910	1339	1339	806	804	1162	1159	967	963	798	796	773	771	772	770	907	903	1355	1351	834	833	1005
ENSG00000055211	460	460	562	562	477	477	444	444	328	328	375	375	345	345	522	522	478	478	556	556	508	508	463	463	489	489	458	458	590	590	528	528	523	523	478	478	398	398	503	503	512	512	499	499	650	650	430	430	414
ENSG00000055332	706	705	565	565	473	472	635	634	652	651	690	690	741	740	947	947	985	985	683	680	845	845	674	674	696	696	513	513	1034	1034	921	920	827	825	814	812	768	767	927	926	810	809	879	877	1757	1755	705	704	638
ENSG00000055483	1218	1218	1285	1285	1232	1232	1187	1187	993	993	1177	1177	1358	1358	1226	1226	1565	1565	1360	1359	1136	1136	1375	1375	1227	1227	1061	1061	1553	1553	1450	1450	1877	1877	1326	1326	1274	1274	1360	1360	1093	1093	1518	1518	1996	1996	1066	1066	1092
ENSG00000055609	7125	7124	4557	4557	5685	5684	5442	5441	4964	4963	4309	4309	5561	5560	6833	6833	7416	7415	7421	7417	7748	7748	7279	7279	6749	6749	7105	7105	8255	8255	5133	5132	7828	7826	4772	4770	4231	4230	4547	4546	4951	4950	5354	5352	8070	8068	4994	4993	4849
ENSG00000055732	83	83	134	134	104	104	207	207	116	116	115	115	186	186	217	217	131	131	185	185	125	125	97	97	121	121	103	103	292	292	105	105	129	129	242	242	232	232	171	171	117	117	227	227	194	194	70	70	99
ENSG00000055813	67	67	40	40	39	39	57	57	81	81	38	38	93	93	103	103	73	73	22	22	43	43	42	42	52	52	26	26	69	69	63	63	43	43	59	59	69	69	100	100	50	50	58	58	91	91	44	44	49
ENSG00000055917	2236	2235	1860	1860	1973	1972	2074	2073	1698	1697	1874	1874	2023	2022	2635	2635	2747	2746	2426	2422	2922	2922	2611	2611	2622	2622	2315	2315	3244	3244	2053	2052	2668	2666	1979	1977	1775	1774	2106	2105	1901	1900	2180	2178	3198	3196	2044	2043	2462
ENSG00000055950	337	337	257	257	223	223	269	269	268	268	273	273	257	257	282	282	347	347	299	299	261	261	268	268	290	290	228	228	297	297	349	349	477	477	331	331	289	289	276	276	315	315	388	388	520	520	245	245	235
ENSG00000055955	3	3	0	0	1	1	1	1	4	4	1	1	5	5	3	3	1	1	0	0	1	1	1	1	2	2	3	3	0	0	2	2	4	4	0	0	0	0	1	1	1	1	1	1	4	4	0	0	0
ENSG00000055957	0	0	0	0	0	0	1	1	1	1	0	0	2	2	0	0	1	1	0	0	0	0	1	1	0	0	0	0	0	0	3	3	0	0	0	0	0	0	0	0	0	0	0	0	1	1	1	1	0
ENSG00000056050	60	60	49	49	43	43	65	65	52	52	49	49	61	61	63	63	63	63	72	72	56	56	58	58	46	46	42	42	103	103	96	96	74	74	69	69	52	52	64	64	69	69	90	90	99	99	40	40	51
ENSG00000056097	1619	1619	1443	1443	1612	1612	1726	1726	1448	1448	1524	1524	1627	1627	2500	2500	2327	2327	2076	2075	2492	2492	2030	2030	2345	2345	1804	1804	2895	2895	1805	1805	2040	2039	1594	1593	1532	1532	1757	1757	1821	1821	1736	1735	2896	2895	1588	1588	1851
ENSG00000056277	46	46	31	31	37	37	40	40	47	47	38	38	50	50	55	55	71	71	36	36	57	57	54	54	46	46	41	41	103	103	35	35	47	47	50	50	41	41	54	54	51	51	50	50	82	82	41	41	42
ENSG00000056291	45	45	325	325	198	198	156	156	57	57	140	140	150	150	260	260	210	210	148	148	214	214	341	341	256	256	116	116	624	624	109	109	296	296	181	181	225	225	224	224	83	83	296	296	317	317	82	82	262
ENSG00000056487	0	0	0	0	1	1	1	1	0	0	0	0	0	0	0	0	2	2	0	0	1	1	3	3	0	0	0	0	1	1	2	2	1	1	1	1	0	0	2	2	0	0	1	1	2	2	2	2	2
ENSG00000056558	82	82	97	97	48	48	88	88	65	65	65	65	78	78	67	67	123	123	49	48	44	44	39	39	46	46	66	66	55	55	135	135	91	91	129	129	103	103	129	129	76	76	129	129	99	99	54	54	70
ENSG00000056586	830	830	643	643	612	612	648	648	501	501	633	633	649	649	930	930	964	964	706	705	964	964	740	740	827	827	807	807	1180	1180	608	608	805	804	655	654	623	623	699	699	611	611	705	704	905	904	621	621	735
ENSG00000056736	39	39	26	26	14	14	15	15	27	27	19	19	23	23	35	35	20	20	16	16	37	37	20	20	9	9	17	17	46	46	18	18	18	18	32	32	32	32	32	32	13	13	16	16	19	19	17	17	9
ENSG00000056972	595	595	598	598	542	542	672	672	530	530	569	569	528	528	674	674	769	769	864	864	777	777	781	781	653	653	602	602	789	789	665	665	902	902	641	641	518	518	607	607	669	669	713	713	972	972	629	629	528
ENSG00000056998	21	21	13	13	30	30	14	14	31	31	22	22	26	26	15	15	26	26	20	20	13	13	12	12	19	19	15	15	20	20	50	50	28	28	31	31	21	21	21	21	13	13	28	28	43	43	10	10	13
ENSG00000057019	253	253	244	244	140	140	209	209	273	273	205	205	242	242	308	308	355	355	218	218	183	183	189	189	224	224	153	153	322	322	347	347	256	256	325	325	238	238	355	355	316	316	332	332	299	299	227	227	224
ENSG00000057149	0	0	0	0	1	1	0	0	1	1	0	0	1	1	0	0	1	1	0	0	0	0	0	0	0	0	0	0	1	1	0	0	0	0	0	0	0	0	0	0	0	0	0	0	1	1	0	0	0
ENSG00000057252	226	226	177	177	140	140	225	225	186	186	164	164	192	192	252	252	313	313	365	364	247	247	143	143	95	95	221	221	222	222	165	165	137	137	172	172	165	165	243	243	214	214	254	253	203	203	183	183	117
ENSG00000057294	1288	1288	953	953	1198	1198	1134	1134	1185	1185	1143	1143	1044	1044	1573	1573	1590	1590	1282	1282	1850	1850	1434	1434	1806	1806	1277	1277	1842	1842	1770	1770	1444	1444	1303	1303	948	948	1555	1555	1139	1139	1179	1179	2776	2776	1376	1376	1495
ENSG00000057468	13	13	11	11	6	6	6	6	8	8	5	5	11	11	13	13	9	9	17	17	10	10	18	18	10	10	8	8	11	11	12	12	17	17	7	7	4	4	12	12	17	17	8	8	21	21	11	11	10
ENSG00000057593	1	1	3	3	0	0	4	4	1	1	0	0	4	4	5	5	0	0	4	4	1	1	0	0	1	1	1	1	0	0	1	1	2	2	5	5	7	7	0	0	1	1	4	4	4	4	1	1	3
ENSG00000057608	1645	1644	1285	1285	1149	1148	1208	1207	1182	1181	1267	1267	1277	1277	1419	1419	1313	1313	1031	1028	1375	1375	1340	1340	1313	1313	871	871	1825	1825	1320	1319	1385	1384	1624	1622	1436	1435	1563	1562	1248	1247	1737	1735	2086	2084	1130	1130	1206
ENSG00000057657	42	42	45	45	38	38	42	42	57	57	47	47	58	58	62	62	46	46	35	34	50	50	59	59	56	56	45	45	72	72	68	68	59	59	44	44	32	32	27	27	31	31	32	31	84	84	33	33	27
ENSG00000057663	155	155	157	157	114	114	125	125	88	88	111	111	103	103	129	129	117	117	129	129	127	127	127	127	145	145	124	124	185	185	158	158	209	209	185	185	123	123	161	161	153	153	172	172	219	219	112	112	143
ENSG00000057704	358	358	364	364	142	142	341	341	288	288	389	389	412	412	583	583	432	432	239	237	378	378	227	227	300	300	200	200	452	452	367	367	249	248	485	484	513	512	446	446	351	350	452	451	471	470	137	137	206
ENSG00000057757	526	523	458	457	500	497	443	440	368	364	343	342	423	420	445	444	493	491	534	519	541	540	525	523	531	530	432	431	586	586	613	609	807	800	597	588	489	484	582	578	659	654	676	666	883	875	417	414	516
ENSG00000057935	888	888	716	716	727	727	710	710	756	756	686	686	705	705	876	876	958	958	912	912	778	778	876	876	755	755	699	699	1073	1073	1059	1059	1130	1130	895	895	662	662	864	864	796	796	982	982	1269	1269	790	790	821
ENSG00000058056	130	130	97	97	100	100	122	122	110	110	124	124	122	122	187	187	148	148	119	119	134	134	131	131	132	132	117	117	178	178	147	147	140	140	127	127	115	115	148	148	142	142	154	154	184	184	103	103	87
ENSG00000058063	204	204	147	147	107	107	113	113	172	171	136	136	183	183	225	225	141	141	132	130	170	170	138	138	142	142	185	185	236	236	121	120	133	132	206	205	185	184	183	182	105	104	213	212	213	212	81	81	144
ENSG00000058085	355	355	288	288	150	150	221	221	184	184	334	334	277	277	186	186	290	290	247	247	284	284	223	223	146	146	153	153	382	382	166	166	141	141	237	237	231	231	351	351	173	173	378	378	306	306	178	178	239
ENSG00000058091	99	99	187	187	65	65	58	58	116	116	99	99	121	121	112	112	95	95	53	53	84	84	59	59	84	84	50	50	83	83	101	101	63	63	142	142	86	86	122	122	72	72	86	86	101	101	84	84	101
ENSG00000058262	3869	3869	4067	4067	3650	3650	4123	4123	3479	3479	3761	3761	3448	3448	4166	4166	5451	5451	4472	4471	4288	4288	4137	4137	4152	4152	3554	3554	5362	5362	5101	5101	6629	6628	4857	4856	4580	4580	4603	4603	4350	4350	5721	5720	7092	7091	3680	3680	4366
ENSG00000058272	1097	1096	960	960	833	832	1013	1012	970	969	1010	1010	1190	1189	1318	1318	1266	1265	1232	1227	1086	1086	980	979	1020	1020	883	883	1430	1430	1348	1347	1431	1429	1332	1329	1241	1239	1394	1393	1315	1313	1437	1434	1821	1818	915	914	1088
ENSG00000058335	55	55	43	43	36	36	43	43	83	83	149	149	80	80	102	102	129	129	77	77	124	124	64	64	75	75	153	153	69	69	115	115	178	178	146	146	66	66	40	40	69	69	45	45	135	135	65	65	37
ENSG00000058404	3	3	1	1	5	5	4	4	4	4	8	8	6	6	3	3	2	2	3	3	3	3	1	1	4	4	4	4	5	5	11	11	8	8	1	1	2	2	5	5	6	6	2	2	4	4	4	4	7
ENSG00000058453	317	317	372	372	226	226	307	307	402	402	473	473	379	379	309	309	494	494	185	185	259	259	127	127	239	239	133	133	457	457	471	471	580	580	331	331	479	479	321	321	287	287	528	528	470	470	282	282	275
ENSG00000058600	702	702	536	536	619	619	759	759	644	644	672	672	705	705	889	889	966	966	707	706	789	789	868	868	713	713	765	765	1114	1114	886	886	927	927	672	672	639	639	789	789	681	681	966	965	1318	1318	557	557	614
ENSG00000058668	1958	1957	1669	1669	1180	1179	1899	1898	1662	1661	1858	1858	1984	1983	2462	2462	2357	2356	1428	1424	1841	1841	2028	2028	1362	1362	1888	1888	2903	2903	1736	1735	1221	1219	1796	1794	1826	1825	2347	2346	1416	1415	1815	1813	2395	2393	1240	1239	1381
ENSG00000058673	3593	3592	2901	2901	3258	3257	3309	3308	3047	3046	3091	3091	3507	3506	3917	3917	4611	4611	4206	4203	4467	4467	3453	3453	3716	3716	3497	3497	5459	5459	3475	3474	3551	3550	3119	3117	2961	2960	3968	3967	2988	2987	4109	4107	5340	5338	2997	2996	3377
ENSG00000058729	123	123	122	122	122	122	116	116	95	95	109	109	125	125	146	146	146	146	136	136	92	92	142	142	107	107	133	133	196	196	126	126	136	136	154	154	106	106	135	135	141	141	166	166	217	217	88	88	101
ENSG00000058799	417	417	390	390	344	344	460	460	370	370	458	458	370	370	450	450	558	558	446	445	461	461	526	526	408	408	397	397	649	649	664	664	587	587	454	454	514	514	496	496	446	446	650	649	670	670	388	388	413
ENSG00000058804	133	133	159	159	94	94	106	106	130	130	140	140	134	134	191	191	163	163	94	94	139	139	125	125	111	111	91	91	203	203	103	103	96	96	159	159	114	114	151	151	100	100	187	187	166	166	90	90	105
ENSG00000058866	101	101	89	89	87	87	106	106	63	63	62	62	141	141	141	141	132	132	70	70	102	102	65	65	76	76	74	74	139	139	102	102	92	92	160	160	254	254	197	197	161	161	150	150	219	219	86	86	107
ENSG00000059122	820	820	375	375	464	464	423	423	524	524	530	530	632	632	868	868	589	589	478	478	554	554	393	393	466	466	275	275	311	311	829	829	1034	1034	777	777	596	596	762	762	357	357	864	864	812	812	290	290	516
ENSG00000059145	932	932	779	779	981	981	954	954	1029	1029	776	776	930	930	948	948	1191	1191	896	895	979	979	952	952	749	749	650	650	1081	1081	1514	1514	1145	1145	729	729	720	720	956	956	903	903	1116	1116	1205	1205	786	786	1001
ENSG00000059377	73	72	57	57	67	66	80	79	85	84	60	60	93	93	54	54	54	54	38	35	43	43	39	39	49	49	49	49	108	108	102	101	83	82	100	98	92	91	61	60	65	64	117	115	103	101	42	42	77
ENSG00000059378	176	176	136	136	144	144	158	158	206	206	199	199	227	227	205	205	186	186	145	144	179	179	149	149	121	121	114	114	266	266	250	250	191	191	243	242	208	208	253	253	160	160	250	249	505	504	152	152	165
ENSG00000059573	785	785	687	687	687	687	737	737	719	719	766	766	844	844	988	988	929	929	775	775	778	778	809	809	886	886	764	764	1446	1446	951	951	815	815	826	826	844	844	1013	1013	728	728	1033	1033	1257	1257	622	622	760
ENSG00000059588	934	934	581	581	515	515	737	737	866	866	704	704	825	825	1187	1187	605	605	476	476	723	723	810	810	954	954	758	758	1220	1220	1030	1030	872	872	754	754	740	740	909	909	617	617	907	907	1329	1329	529	529	598
ENSG00000059691	206	206	196	196	137	137	169	169	203	203	175	175	162	162	268	268	239	239	156	156	171	171	156	156	156	156	163	163	266	266	230	230	201	201	208	208	165	165	208	208	187	187	243	243	279	279	155	155	106
ENSG00000059728	1347	1344	1210	1208	1317	1313	1234	1231	934	930	1300	1299	1264	1261	1306	1305	2182	2179	1949	1931	2121	2120	1934	1932	1404	1402	1842	1841	1615	1615	1529	1524	1922	1914	1269	1259	1044	1038	1184	1179	1283	1277	1719	1707	2187	2177	1173	1170	1928
ENSG00000059758	283	283	297	297	229	229	290	290	282	282	299	299	275	275	418	418	328	328	273	272	292	292	291	291	291	291	263	263	445	445	260	260	184	184	287	287	384	384	357	357	240	240	357	357	415	415	255	255	230
ENSG00000059769	113	113	55	55	79	79	67	67	73	73	62	62	81	81	80	80	76	76	100	100	69	69	61	61	55	55	60	60	149	149	75	75	101	101	79	79	70	70	86	86	95	95	121	121	102	102	77	77	58
ENSG00000059804	364	362	153	152	118	115	182	180	266	263	246	245	133	131	239	238	249	247	133	120	196	195	107	106	121	120	117	117	169	169	284	281	156	150	480	473	247	243	431	428	248	244	302	294	374	367	215	213	138
ENSG00000059915	30	30	24	24	15	15	27	27	26	26	22	22	26	26	26	26	25	25	12	12	17	17	15	15	20	20	17	17	33	33	29	29	24	24	22	22	30	30	39	39	30	30	30	30	50	50	32	32	27
ENSG00000060069	543	543	412	412	465	465	492	492	401	401	408	408	380	380	476	476	634	634	570	569	627	627	531	531	501	501	415	415	602	602	649	649	772	771	427	426	417	417	529	529	481	481	605	604	795	794	377	377	490
ENSG00000060138	1258	1237	1327	1316	1051	1028	1254	1233	1069	1043	1045	1040	1234	1215	1597	1592	1350	1334	1067	954	1263	1254	1240	1227	1291	1281	1218	1214	1631	1629	1486	1456	1820	1769	1503	1438	1086	1047	1522	1493	1522	1486	1598	1525	2374	2314	1169	1150	1476
ENSG00000060140	42	42	98	98	118	118	101	101	50	50	120	120	56	56	168	168	107	107	95	95	75	75	126	126	139	139	115	115	219	219	111	111	162	162	92	92	90	90	122	122	90	90	88	88	288	288	108	108	121
ENSG00000060237	2669	2659	2071	2066	2210	2199	2712	2702	1957	1944	2395	2392	2670	2661	3608	3606	3690	3682	2696	2642	3404	3400	3089	3083	3306	3301	2867	2865	4287	4286	2044	2029	2410	2386	2159	2128	2241	2222	2023	2009	1688	1670	2283	2248	3293	3264	1998	1989	2333
ENSG00000060303	0	0	0	0	0	0	0	0	0	0	0	0	0	0	0	0	0	0	0	0	0	0	0	0	0	0	0	0	0	0	0	0	0	0	0	0	0	0	0	0	0	0	0	0	0	0	0	0	0
ENSG00000060339	1524	1524	1201	1201	952	952	1149	1149	1171	1171	1205	1205	1338	1338	1343	1343	1763	1763	1352	1350	1232	1232	1173	1173	1285	1285	1217	1217	1773	1773	1310	1310	1490	1489	1241	1240	1050	1049	1148	1148	1195	1195	1385	1384	1530	1529	899	899	1141
ENSG00000060491	914	914	569	569	735	735	657	657	807	807	530	530	638	638	711	711	779	779	749	747	764	764	684	684	518	518	468	468	752	752	1144	1143	996	995	626	625	543	542	750	749	664	663	971	970	1115	1114	525	525	773
ENSG00000060558	52	52	49	49	44	44	58	58	76	76	43	43	56	56	36	36	42	42	41	41	30	30	45	45	39	39	17	17	83	83	71	71	64	64	75	75	56	56	40	40	64	64	90	90	69	69	36	36	68
ENSG00000060566	0	0	0	0	0	0	0	0	0	0	0	0	0	0	0	0	0	0	0	0	0	0	0	0	0	0	0	0	1	1	0	0	0	0	0	0	0	0	1	1	0	0	0	0	1	1	0	0	2
ENSG00000060642	301	301	177	177	231	231	247	247	213	213	218	218	239	239	320	320	307	307	267	267	297	297	294	294	259	259	266	266	405	405	375	375	418	418	325	325	283	283	311	311	306	306	359	359	479	479	270	270	266
ENSG00000060656	1148	1148	1061	1061	625	625	1119	1119	1616	1616	1000	1000	942	942	1227	1227	1802	1802	614	614	1132	1132	943	943	989	989	1097	1097	1669	1669	1313	1313	775	775	879	879	948	948	1445	1445	971	971	1277	1277	1647	1647	834	834	1241
ENSG00000060688	268	268	252	252	241	241	288	288	260	260	254	254	268	268	335	335	355	355	245	245	300	300	280	280	257	257	248	248	426	426	343	343	329	329	332	332	287	287	339	339	305	305	416	416	429	429	220	220	266
ENSG00000060709	0	0	2	2	0	0	0	0	1	1	1	1	0	0	0	0	1	1	1	1	0	0	0	0	1	1	1	1	0	0	0	0	0	0	0	0	0	0	0	0	0	0	0	0	0	0	1	1	0
ENSG00000060718	175	175	140	140	279	279	99	99	104	104	116	116	195	195	134	134	163	163	75	75	60	60	68	68	73	73	83	83	138	138	266	266	175	175	181	181	156	156	138	138	90	90	214	214	180	180	102	102	102
ENSG00000060749	225	225	131	131	148	148	161	161	141	141	119	119	198	198	221	221	208	208	127	127	213	213	191	191	149	149	188	188	268	268	118	118	136	136	180	180	146	146	176	176	120	120	189	189	212	212	127	127	143
ENSG00000060762	96	96	95	95	87	87	75	75	67	67	68	68	83	83	107	107	90	90	90	90	76	76	102	102	93	93	74	74	95	95	114	114	135	135	116	116	81	81	108	108	89	89	127	127	169	169	62	62	119
ENSG00000060971	465	465	409	409	387	387	368	368	360	360	396	396	287	287	417	417	480	480	343	342	396	396	395	395	360	360	326	326	479	479	599	599	697	696	490	489	406	406	500	500	505	505	652	651	707	706	393	393	359
ENSG00000060982	353	353	366	366	143	143	269	269	246	246	314	314	306	306	367	367	374	374	178	178	209	209	178	178	290	290	196	196	456	456	305	305	151	151	307	307	222	222	344	344	214	214	323	323	265	265	133	133	264
ENSG00000061273	1193	1192	930	930	1122	1121	1208	1207	1390	1389	1251	1251	1289	1288	1450	1450	1671	1671	1183	1180	1236	1236	1050	1050	1022	1022	898	898	1372	1372	1623	1622	1477	1476	1476	1474	1378	1377	1544	1543	1245	1244	1503	1501	1928	1926	985	984	1207
ENSG00000061337	198	198	330	330	87	87	225	225	262	262	300	300	224	224	255	255	268	268	97	97	161	161	125	125	100	100	81	81	172	172	249	249	165	165	490	490	304	304	307	307	172	172	338	338	220	220	105	105	141
ENSG00000061455	128	128	110	110	81	81	95	95	90	90	46	46	120	120	117	117	88	88	57	57	50	50	41	41	59	59	32	32	109	109	80	80	79	79	109	109	152	152	80	80	80	80	130	130	136	136	58	58	117
ENSG00000061492	3	3	0	0	0	0	0	0	0	0	0	0	0	0	1	1	1	1	0	0	1	1	0	0	0	0	0	0	0	0	0	0	0	0	0	0	0	0	0	0	0	0	2	2	2	2	2	2	0
ENSG00000061656	71	71	72	72	63	63	36	36	44	44	61	61	43	43	30	30	50	50	74	74	69	69	17	17	62	62	65	65	38	38	81	81	83	83	63	63	55	55	65	65	68	68	50	50	102	102	35	35	78
ENSG00000061676	2225	2225	2049	2049	1860	1860	2045	2045	1811	1811	1865	1865	1891	1891	2739	2739	2867	2867	2482	2482	2897	2897	2794	2794	2619	2619	2448	2448	3674	3674	2223	2223	2518	2518	2138	2138	2084	2084	2396	2396	2255	2255	2403	2403	3189	3189	2153	2153	2348
ENSG00000061794	180	180	157	157	192	192	166	166	174	174	209	209	174	174	254	254	202	202	200	200	217	217	206	206	171	171	159	159	343	343	246	246	284	284	268	268	242	242	218	218	271	271	278	278	354	354	209	209	198
ENSG00000061918	225	225	228	228	152	152	226	226	241	241	216	216	235	235	342	342	268	268	93	93	122	122	105	105	180	180	135	135	244	244	193	193	147	147	371	371	495	495	453	453	253	253	407	407	341	341	134	134	219
ENSG00000061936	1266	1266	986	986	1003	1003	1077	1077	1075	1075	955	955	1184	1184	1151	1151	1342	1342	1135	1133	1180	1180	1117	1117	1031	1031	900	900	1331	1331	1436	1436	1656	1655	1167	1166	934	933	1113	1113	1212	1212	1387	1386	1698	1697	873	873	1082
ENSG00000061938	1577	1577	1085	1085	1087	1087	1414	1414	1733	1732	1408	1408	1405	1405	1557	1557	1614	1614	994	992	1101	1101	905	905	820	820	823	823	1144	1144	2224	2223	1643	1642	1209	1208	1049	1048	1228	1227	956	955	1723	1721	1483	1482	1132	1132	818
ENSG00000061987	951	951	794	794	883	883	1032	1032	722	722	864	864	890	890	1186	1186	1337	1337	941	940	1150	1150	1087	1087	1117	1117	1137	1137	1889	1889	819	819	999	999	782	782	805	805	876	876	745	745	899	899	1321	1321	691	691	765
ENSG00000062038	166	166	198	198	97	97	203	203	149	149	315	315	238	238	154	154	190	190	124	124	102	102	125	125	149	149	165	165	227	227	116	116	132	132	255	255	250	250	273	273	97	97	345	345	263	263	70	70	99
ENSG00000062096	0	0	0	0	0	0	0	0	0	0	0	0	0	0	0	0	0	0	0	0	0	0	1	1	0	0	0	0	0	0	0	0	0	0	0	0	0	0	0	0	0	0	0	0	0	0	0	0	0
ENSG00000062194	1385	1385	1168	1168	1308	1308	1214	1214	1071	1070	1117	1117	1250	1250	1440	1440	1516	1516	1532	1530	1521	1521	1490	1490	1416	1416	1286	1286	1884	1884	1309	1308	1730	1729	1364	1363	1095	1094	1363	1362	1361	1360	1500	1498	1923	1922	1093	1093	1258
ENSG00000062282	11	10	7	7	4	3	6	5	2	1	9	9	3	2	10	10	12	12	25	21	13	13	5	5	6	6	7	7	7	7	10	9	5	3	6	4	6	5	8	7	9	8	5	3	4	2	3	2	5
ENSG00000062370	51	51	43	43	33	33	38	38	31	31	40	40	35	35	53	53	60	60	31	31	45	45	44	44	55	55	58	58	62	62	47	47	47	47	65	65	42	42	34	34	42	42	65	65	54	54	26	26	61
ENSG00000062485	836	836	887	887	767	767	883	883	848	848	904	904	834	834	1006	1006	1035	1035	906	905	1017	1017	945	945	922	922	714	714	1141	1141	1065	1065	1251	1250	1097	1096	1045	1045	1074	1074	1019	1019	1172	1171	1600	1599	877	877	943
ENSG00000062524	152	152	122	122	96	96	109	109	211	211	217	217	180	180	229	229	223	223	116	116	89	89	47	47	88	88	96	96	211	211	250	250	199	199	315	315	357	357	312	312	307	307	231	231	324	324	92	92	128
ENSG00000062582	3	3	2	2	0	0	1	1	2	2	2	2	2	2	1	1	3	3	2	2	3	3	1	1	2	2	0	0	5	5	1	1	3	3	7	7	8	8	3	3	4	4	5	5	7	7	2	2	2
ENSG00000062598	486	486	392	392	422	422	507	507	484	484	463	463	545	545	514	514	631	631	547	546	579	579	524	524	487	487	411	411	615	615	576	576	531	531	568	567	548	548	638	638	472	472	562	561	831	831	452	452	421
ENSG00000062650	905	905	777	777	814	814	824	824	796	796	800	800	802	802	1098	1098	1122	1122	911	909	1072	1072	1026	1026	954	954	968	968	1405	1405	825	825	969	968	824	823	761	760	923	923	852	851	828	827	1193	1192	709	709	887
ENSG00000062716	737	736	688	687	717	716	857	856	834	832	959	959	800	799	799	799	1085	1084	835	828	749	748	739	738	830	829	719	719	1303	1303	1078	1076	1048	1045	1153	1149	931	929	958	956	824	822	1109	1105	1154	1150	617	616	637
ENSG00000062725	1183	1183	922	922	930	930	1059	1059	963	963	960	960	835	835	1358	1358	1442	1442	1301	1301	1133	1133	1180	1180	1310	1310	1246	1246	1530	1530	1021	1021	1102	1102	1100	1100	992	992	1229	1229	930	930	1271	1271	1739	1739	1017	1017	1113
ENSG00000062822	270	270	238	238	245	245	268	268	274	274	296	296	277	277	264	264	334	334	227	227	216	216	222	222	173	173	157	157	273	273	370	370	347	347	242	242	257	257	309	309	172	172	353	353	338	338	178	178	255
ENSG00000063015	35	35	22	22	12	12	22	22	14	14	23	23	15	15	20	20	32	32	16	16	21	21	14	14	6	6	17	17	19	19	26	26	21	21	24	24	37	37	29	29	27	27	49	49	18	18	15	15	28
ENSG00000063046	2443	2442	2216	2216	2141	2140	2241	2240	2139	2138	2005	2005	2281	2280	2329	2329	2562	2562	2343	2340	2583	2583	2261	2261	2477	2477	1933	1933	3015	3015	2611	2610	2790	2788	2880	2878	2204	2203	3013	3012	2550	2549	2833	2831	3803	3801	1973	1972	2215
ENSG00000063127	20	20	16	16	21	21	19	19	27	27	26	26	31	31	23	23	25	25	22	22	14	14	11	11	18	18	11	11	13	13	32	32	29	29	34	34	35	35	18	18	22	22	31	31	45	45	7	7	32
ENSG00000063169	863	863	761	761	802	802	737	737	683	683	712	712	795	795	898	898	995	995	779	779	680	680	717	717	663	663	587	587	920	920	1109	1109	1271	1271	678	678	613	613	750	750	704	704	957	957	1190	1190	691	691	805
ENSG00000063176	210	210	199	199	145	145	205	205	217	217	244	244	196	196	219	219	334	334	233	233	241	241	221	221	229	229	196	196	211	211	348	348	413	413	227	227	189	189	252	252	218	218	350	350	417	417	193	193	243
ENSG00000063177	3510	3508	2786	2785	2589	2587	2650	2648	2639	2637	2785	2785	2492	2491	3152	3152	3626	3625	2912	2903	3191	3190	3119	3118	2677	2676	2174	2174	3432	3432	3749	3747	4769	4765	3770	3765	2681	2678	3155	3153	3766	3763	4952	4946	5208	5203	2151	2150	3122
ENSG00000063180	34	34	28	28	20	20	17	17	18	18	17	17	28	28	53	53	55	55	26	26	38	38	21	21	30	30	19	19	16	16	18	18	72	72	65	65	16	16	42	42	29	29	20	20	52	52	19	19	18
ENSG00000063241	77	77	65	65	38	38	55	55	59	59	66	66	67	67	85	85	88	88	50	50	65	65	50	50	62	62	45	45	69	69	75	75	69	69	73	73	79	79	84	84	62	62	118	118	138	138	60	60	67
ENSG00000063244	2172	2172	1672	1672	1767	1767	2009	2009	1969	1969	1822	1822	1856	1856	2124	2124	2555	2555	1994	1992	2074	2074	1992	1992	1722	1722	1693	1693	2156	2156	2325	2324	2788	2787	1874	1873	1486	1485	1849	1849	1643	1642	2133	2132	2942	2941	1498	1498	1890
ENSG00000063245	1340	1339	1074	1074	1132	1131	1293	1292	1034	1033	1203	1203	1148	1147	1321	1321	1375	1374	1323	1319	1158	1158	1163	1162	1060	1060	935	935	1368	1368	1922	1921	1876	1874	1434	1431	1128	1126	1339	1338	1169	1168	1720	1717	2128	2126	995	994	1301
ENSG00000063322	632	632	529	529	525	525	593	593	502	502	584	584	542	542	692	692	662	662	734	733	693	693	582	582	634	634	460	460	761	761	760	760	945	945	667	666	630	630	661	661	685	685	778	777	1022	1022	520	520	624
ENSG00000063438	219	219	119	119	85	85	143	143	127	127	109	109	155	155	109	109	129	129	103	103	114	114	114	114	110	110	87	87	127	127	141	141	228	228	105	105	96	96	139	139	122	122	145	145	202	202	107	107	179
ENSG00000063515	0	0	0	0	0	0	0	0	0	0	0	0	0	0	1	1	0	0	0	0	0	0	0	0	0	0	0	0	0	0	0	0	0	0	0	0	0	0	0	0	0	0	0	0	0	0	0	0	0
ENSG00000063587	66	66	63	63	40	40	74	74	81	81	71	71	92	92	85	85	83	83	37	37	53	53	48	48	69	69	61	61	98	98	70	70	59	59	112	112	103	103	72	72	59	59	106	106	150	150	51	51	80
ENSG00000063601	1899	1899	1440	1440	1703	1703	1784	1784	1490	1490	1404	1404	1451	1451	1955	1955	2212	2212	1943	1942	2166	2166	2013	2013	2058	2058	1681	1681	2522	2522	1843	1843	2436	2436	1750	1749	1431	1431	1900	1900	1693	1693	2021	2020	2846	2846	1718	1718	1731
ENSG00000063660	2763	2763	2336	2336	1731	1731	2418	2418	2995	2995	1993	1993	2729	2729	2636	2636	3314	3314	1911	1911	2205	2205	1811	1811	1645	1645	1428	1428	2418	2418	3669	3669	2472	2472	1894	1894	2183	2183	2406	2406	2007	2007	2698	2698	3244	3244	1615	1615	2102
ENSG00000063761	170	170	168	168	119	119	223	223	191	191	174	174	149	149	216	216	218	218	141	141	204	204	155	155	128	128	151	151	241	241	239	239	249	249	221	221	169	169	199	199	171	171	252	252	279	279	145	145	147
ENSG00000063854	445	439	390	387	270	263	280	274	349	341	373	371	304	299	319	318	394	389	305	272	260	257	284	280	245	242	198	197	263	262	529	520	513	498	514	495	326	315	402	394	368	357	599	578	502	484	224	219	295
ENSG00000063978	864	864	734	734	811	811	773	773	800	800	807	807	819	819	1007	1007	1092	1092	1002	1001	1049	1049	1009	1009	1003	1003	706	706	1140	1140	1138	1138	1260	1259	951	950	896	896	929	929	877	877	1186	1185	1617	1616	834	834	983
ENSG00000064012	196	196	134	134	175	175	152	152	194	193	189	189	219	219	236	236	262	262	222	220	253	253	203	203	214	214	167	167	306	306	267	266	318	317	222	221	163	162	281	280	219	218	287	285	393	392	235	235	192
ENSG00000064042	3393	3393	1594	1594	2990	2990	2176	2176	1744	1744	2332	2332	2847	2847	3010	3010	3304	3304	4542	4542	5188	5188	3762	3762	5415	5415	3292	3292	3905	3905	2891	2891	3497	3497	2816	2816	1904	1904	3677	3677	5086	5086	2698	2698	6289	6289	2756	2756	3113
ENSG00000064102	121	121	118	118	100	100	99	99	94	94	131	131	111	111	130	130	139	139	81	81	83	83	84	84	116	116	104	104	160	160	116	116	104	104	129	129	126	126	127	127	103	103	126	126	126	126	89	89	101
ENSG00000064115	202	202	317	317	148	148	233	233	260	260	312	312	198	198	319	319	323	323	137	137	201	201	186	186	177	177	137	137	278	278	242	242	209	209	329	329	313	313	367	367	214	214	370	370	342	342	169	169	189
ENSG00000064195	584	584	602	602	780	780	930	930	681	681	908	908	594	594	1252	1252	869	869	950	950	720	720	827	827	725	725	466	466	1029	1029	1217	1217	1759	1759	770	770	740	740	794	794	791	791	814	814	1213	1213	762	762	665
ENSG00000064199	4	4	4	4	8	8	10	10	7	7	5	5	9	9	7	7	5	5	6	6	3	3	7	7	5	5	7	7	8	8	2	2	5	5	8	8	6	6	2	2	7	7	12	12	12	12	3	3	4
ENSG00000064201	4	4	18	18	6	6	5	5	5	5	11	11	19	19	6	6	8	8	4	2	5	5	3	3	6	6	2	2	7	7	14	13	4	3	9	8	21	20	10	9	9	8	13	12	26	25	8	8	7
ENSG00000064205	6	6	7	7	5	5	12	12	29	29	3	3	11	11	3	3	8	8	8	8	12	12	1	1	6	6	2	2	8	8	11	11	9	9	10	10	5	5	16	16	12	12	17	17	12	12	5	5	14
ENSG00000064218	0	0	0	0	0	0	0	0	0	0	0	0	0	0	0	0	0	0	0	0	0	0	0	0	0	0	0	0	0	0	0	0	0	0	0	0	0	0	0	0	0	0	0	0	0	0	0	0	0
ENSG00000064225	1054	1054	777	777	862	862	721	721	823	823	575	575	798	798	971	971	1231	1231	1002	1002	954	954	774	774	1002	1002	745	745	1219	1219	986	986	1256	1256	701	701	700	700	914	914	1083	1083	942	942	1414	1414	823	823	716
ENSG00000064270	410	410	41	41	707	707	309	309	246	246	216	216	42	42	70	70	641	641	530	530	92	92	70	70	164	164	620	620	38	38	583	583	80	80	361	361	17	17	620	620	791	791	423	423	572	572	362	362	728
ENSG00000064300	224	224	176	176	113	113	132	132	126	126	125	125	245	245	163	163	95	95	67	67	119	119	112	112	82	82	70	70	104	104	198	198	166	166	404	404	319	319	418	418	345	345	273	273	254	254	120	120	122
ENSG00000064309	234	234	128	128	200	200	182	182	138	138	156	156	223	223	129	129	568	568	320	320	283	283	269	269	294	294	240	240	287	287	178	178	273	273	161	161	178	178	111	111	179	179	147	147	595	595	395	395	238
ENSG00000064313	397	397	377	377	369	369	399	399	357	357	388	388	394	394	503	503	531	531	378	378	472	472	446	446	457	457	426	426	620	620	397	397	387	387	383	383	327	327	317	317	310	310	389	389	551	551	295	295	353
ENSG00000064393	811	811	557	557	373	373	678	678	665	665	613	613	873	873	974	974	613	613	450	449	820	820	528	528	530	530	501	501	1113	1113	525	525	521	520	771	770	770	770	782	782	650	650	744	743	944	943	395	395	471
ENSG00000064419	570	570	486	486	522	522	508	508	476	476	583	583	543	543	650	650	693	693	550	549	645	645	588	588	581	581	521	521	818	818	622	622	752	752	631	630	572	572	621	621	518	518	604	603	864	863	482	482	529
ENSG00000064489	1	1	2	2	0	0	2	2	0	0	1	1	2	2	1	1	0	0	0	0	1	1	0	0	1	1	1	1	3	3	3	3	2	2	3	3	2	2	2	2	2	2	4	4	1	1	1	1	0
ENSG00000064490	207	207	172	172	179	179	219	219	190	190	172	172	185	185	179	179	180	180	150	149	154	154	160	160	147	147	124	124	187	187	254	254	285	285	254	253	174	174	226	226	219	219	292	291	312	311	147	147	190
ENSG00000064545	59	59	68	68	63	63	72	72	94	94	70	70	73	73	85	85	100	100	46	46	73	73	55	55	39	39	42	42	68	68	103	103	77	77	92	92	102	102	127	127	83	83	112	112	130	130	49	49	67
ENSG00000064547	14	13	15	15	21	20	11	10	30	29	29	29	31	30	34	34	31	30	32	28	10	10	21	21	16	16	5	5	12	12	44	43	27	25	38	36	14	13	22	21	21	20	33	31	36	34	71	70	39
ENSG00000064601	1379	1379	1224	1224	1486	1486	1677	1677	1175	1175	1626	1626	1319	1319	1573	1573	1922	1922	1526	1525	1690	1690	1552	1552	1553	1553	1537	1537	1756	1756	2159	2159	2682	2682	1976	1975	1506	1506	1542	1542	1589	1589	2151	2150	3235	3234	1414	1414	1657
ENSG00000064607	1033	1033	853	853	901	901	1270	1270	1144	1144	1063	1063	1153	1153	1471	1471	1635	1635	968	967	1156	1156	1055	1055	1007	1007	1055	1055	1328	1328	1381	1381	1204	1203	1224	1223	1169	1169	1297	1297	964	964	1547	1546	1656	1655	837	837	1040
ENSG00000064651	97	97	67	67	55	55	45	45	104	104	62	62	94	94	110	110	115	115	60	60	84	84	60	60	67	67	62	62	111	111	42	42	53	53	109	109	162	162	109	109	69	69	86	86	97	97	52	52	60
ENSG00000064652	312	312	297	297	321	321	365	365	281	281	352	352	331	331	426	426	380	380	307	307	404	404	255	255	399	399	303	303	538	538	539	539	614	614	438	438	365	365	345	345	401	401	456	456	604	604	317	317	319
ENSG00000064655	87	87	65	65	76	76	63	63	84	84	101	101	102	102	121	121	77	77	53	53	79	79	76	76	56	56	54	54	107	107	98	98	92	92	117	117	99	99	131	131	85	85	152	152	92	92	53	53	62
ENSG00000064666	140	138	176	175	122	120	148	146	230	227	151	150	213	211	152	151	151	149	146	134	63	62	61	60	73	72	50	50	124	124	254	251	147	141	232	225	288	284	207	204	223	219	243	235	236	229	145	143	180
ENSG00000064687	168	167	247	247	394	393	286	285	571	570	318	318	258	257	608	608	216	215	230	225	477	477	81	80	164	164	110	110	267	267	352	351	404	402	265	262	244	242	459	458	275	273	157	154	442	439	222	221	470
ENSG00000064692	31	31	13	13	4	4	33	33	27	27	32	32	26	26	32	32	21	21	11	11	17	17	16	16	16	16	14	14	30	30	25	25	19	19	33	33	50	50	31	31	19	19	23	23	33	33	17	17	24
ENSG00000064703	165	165	147	147	164	164	173	173	141	141	189	189	138	138	191	191	197	197	171	171	185	185	180	180	200	200	167	167	259	259	210	210	229	229	194	194	168	168	217	217	194	194	216	216	271	271	136	136	162
ENSG00000064726	174	174	190	190	158	158	189	189	150	150	159	159	186	186	210	210	192	192	151	151	152	152	167	167	199	199	150	150	260	260	224	224	182	182	247	247	238	238	243	243	206	206	240	240	348	348	157	157	171
ENSG00000064763	286	286	373	373	314	314	376	376	326	326	492	492	207	207	394	394	516	516	352	351	338	338	325	325	476	476	438	438	393	393	313	313	431	431	278	278	390	390	389	389	184	184	363	363	636	636	213	213	256
ENSG00000064787	3	3	1	1	4	4	2	2	5	5	10	10	3	3	3	3	17	17	3	3	7	7	5	5	6	6	7	7	33	33	4	4	2	2	7	7	6	6	5	5	9	9	9	9	14	14	3	3	10
ENSG00000064835	1	1	0	0	1	1	3	3	3	3	1	1	15	15	2	2	4	4	3	3	1	1	4	4	4	4	2	2	0	0	0	0	4	4	0	0	2	2	1	1	2	2	4	4	2	2	0	0	3
ENSG00000064886	10	10	9	9	29	29	8	8	28	28	16	16	9	9	10	10	15	15	33	33	18	18	15	15	25	25	22	22	34	34	24	24	28	28	18	18	7	7	16	16	16	16	12	12	47	47	9	9	20
ENSG00000064932	1107	1106	1038	1037	1188	1187	1248	1247	1115	1113	1261	1261	1076	1075	1403	1403	1546	1545	1064	1057	1388	1387	1126	1125	1085	1084	1009	1009	1384	1384	1736	1734	1598	1595	1181	1177	1091	1088	1343	1341	885	883	1262	1257	1852	1848	1184	1183	1492
ENSG00000064933	91	91	87	87	64	64	89	89	102	102	81	81	114	114	146	146	134	134	79	79	105	105	93	93	103	103	97	97	180	180	114	114	95	95	116	116	96	96	146	146	108	108	118	118	131	131	73	73	83
ENSG00000064961	2405	2405	2277	2277	1823	1823	2125	2125	2151	2151	1806	1806	1647	1647	2227	2227	2685	2685	2237	2237	1996	1996	1923	1923	1780	1780	1082	1082	1755	1755	2881	2881	3726	3726	2090	2090	1766	1766	2039	2039	1908	1908	3577	3577	3406	3406	1490	1490	1546
ENSG00000064989	89	89	55	55	53	53	71	71	111	111	109	109	75	75	106	106	94	94	42	42	91	91	48	48	46	46	52	52	79	79	62	62	61	61	109	109	96	96	100	100	71	71	108	108	76	76	53	53	42
ENSG00000064995	217	217	176	176	187	187	159	159	163	163	194	194	199	199	202	202	256	256	191	191	195	195	182	182	205	205	167	167	267	267	249	249	252	252	275	275	235	235	285	285	254	254	276	276	267	267	185	185	183
ENSG00000064999	1493	1493	1113	1113	1051	1051	1406	1406	1497	1497	1246	1246	1511	1511	1770	1770	1801	1801	1134	1133	1835	1835	1269	1269	1306	1306	995	995	1826	1826	1742	1742	1319	1319	1678	1678	1737	1737	1880	1880	1375	1375	1677	1677	2419	2419	1338	1338	1501
ENSG00000065000	3523	3522	2942	2942	3025	3024	3535	3534	3370	3369	3466	3466	3537	3537	4014	4014	4516	4516	3768	3765	3887	3887	3647	3647	3367	3367	3050	3050	4378	4378	5494	5493	5409	5408	3650	3648	3566	3565	3840	3839	3586	3585	4674	4672	6091	6089	3054	3054	3757
ENSG00000065029	1472	1472	1063	1063	1203	1203	1657	1657	1707	1707	1408	1408	1634	1634	1573	1573	2215	2215	1350	1350	1705	1705	1400	1400	1356	1356	1428	1428	1768	1768	2226	2226	2072	2072	1693	1693	1646	1646	1328	1328	1508	1508	2076	2076	2156	2156	1525	1525	1289
ENSG00000065054	437	437	329	329	380	380	346	346	375	375	455	455	576	576	391	391	470	470	435	435	269	269	213	213	265	265	148	148	379	379	698	698	510	510	623	623	728	728	663	663	758	758	721	721	969	969	289	289	416
ENSG00000065057	43	43	27	27	33	33	28	28	42	42	32	32	52	52	46	46	38	38	25	25	27	27	26	26	19	19	10	10	34	34	66	66	48	48	60	60	59	59	63	63	77	77	61	61	83	83	16	16	42
ENSG00000065060	408	408	341	341	262	262	365	365	258	258	346	346	381	381	443	443	526	526	266	266	389	389	351	351	394	394	332	332	611	611	241	241	231	231	320	320	386	386	354	354	237	237	323	323	371	371	213	213	221
ENSG00000065135	679	678	555	555	622	621	526	525	449	448	527	527	535	534	689	689	660	660	613	610	637	637	580	580	606	606	502	502	904	904	728	727	794	793	763	761	622	621	778	777	621	620	717	715	1061	1059	561	560	639
ENSG00000065150	694	694	798	798	633	633	811	811	743	743	818	818	798	798	927	927	893	893	600	599	768	768	825	825	785	785	676	676	1216	1216	771	771	704	704	859	859	913	913	895	895	663	663	1016	1016	1279	1279	604	604	679
ENSG00000065154	349	349	331	331	187	186	279	279	232	231	231	231	236	236	265	265	267	267	202	199	159	159	179	179	211	211	152	152	365	365	273	272	154	153	436	435	242	241	438	437	236	235	347	345	384	383	209	209	309
ENSG00000065183	135	135	110	110	125	125	126	126	121	121	116	116	134	134	161	161	160	160	104	104	120	120	118	118	126	126	104	104	219	219	133	133	122	122	159	159	156	156	103	103	141	141	150	150	213	213	72	72	104
ENSG00000065243	466	466	424	424	452	452	457	457	460	460	404	404	484	484	585	585	611	611	431	429	555	555	541	541	519	519	445	445	862	862	380	379	448	447	394	393	409	408	474	473	397	396	476	475	660	659	369	369	439
ENSG00000065268	368	368	335	335	359	359	290	290	403	403	271	271	292	292	325	325	409	409	343	343	329	329	305	305	307	307	169	169	437	437	606	606	590	590	434	434	404	404	392	392	336	336	607	607	509	509	219	219	301
ENSG00000065308	3678	3678	2549	2549	3900	3900	3489	3489	3546	3546	3333	3333	3852	3852	5378	5378	4839	4839	4927	4927	5205	5205	5843	5843	4109	4109	3735	3735	6186	6186	4885	4885	5028	5028	4039	4039	4177	4177	5291	5291	3385	3385	4244	4244	6471	6471	4115	4115	4482
ENSG00000065320	97	97	160	160	33	33	84	84	61	61	152	152	80	80	110	110	324	324	38	38	112	112	59	59	156	156	54	54	75	75	239	239	79	79	92	92	79	79	73	73	88	88	199	199	138	138	62	62	176
ENSG00000065325	19	19	18	18	7	7	20	20	22	22	13	13	23	23	21	21	17	17	5	5	5	5	9	9	3	3	9	9	15	15	25	25	14	14	12	12	31	31	26	26	15	15	29	29	28	28	11	11	14
ENSG00000065328	53	53	40	40	22	22	62	62	42	42	42	42	55	55	59	59	60	60	21	21	35	35	44	44	41	41	29	29	50	50	33	33	24	24	40	40	40	40	47	47	18	18	60	60	37	37	15	15	22
ENSG00000065357	826	825	728	728	637	636	763	762	704	703	707	707	703	703	939	939	1048	1048	744	741	845	845	819	819	805	805	679	679	1016	1016	921	920	970	969	805	803	667	666	859	858	771	770	822	820	1170	1168	639	639	719
ENSG00000065361	2491	2491	2125	2125	1973	1973	2174	2174	2159	2159	2151	2151	1777	1777	1934	1934	3205	3205	1939	1939	3256	3256	3062	3062	1912	1912	2176	2176	2483	2483	2888	2888	2500	2500	2192	2192	1447	1447	3220	3220	2412	2412	2650	2650	2295	2295	1975	1975	2535
ENSG00000065371	0	0	0	0	0	0	0	0	0	0	0	0	0	0	0	0	0	0	0	0	0	0	0	0	0	0	0	0	0	0	0	0	0	0	1	1	0	0	0	0	0	0	0	0	0	0	0	0	0
ENSG00000065413	31	31	24	24	20	20	28	28	31	31	13	13	22	22	28	28	33	33	22	22	30	30	16	16	11	11	20	20	37	37	33	33	28	28	44	44	29	29	32	32	20	20	41	41	39	39	18	18	8
ENSG00000065427	911	911	766	766	733	733	879	879	724	724	823	823	784	784	939	939	934	934	879	877	920	920	906	906	836	836	712	712	1284	1284	973	973	1200	1199	1079	1078	773	772	999	999	869	869	1122	1121	1445	1444	718	718	871
ENSG00000065457	288	288	325	325	216	216	298	298	244	244	299	299	306	306	440	440	507	507	322	322	271	271	383	383	331	331	310	310	548	548	457	457	404	404	360	360	414	414	333	333	300	300	466	466	483	483	244	244	298
ENSG00000065485	333	333	367	367	264	264	322	322	465	465	389	389	363	363	429	429	412	412	325	325	319	319	293	293	268	268	281	281	544	544	400	400	422	422	445	445	460	460	575	575	374	374	576	576	407	407	555	555	359
ENSG00000065491	209	209	227	227	218	217	214	214	213	212	218	218	229	229	246	246	248	248	267	264	253	253	245	245	209	209	180	180	270	270	232	231	302	301	263	262	193	192	224	223	181	180	260	258	348	347	194	194	187
ENSG00000065518	620	620	621	621	469	469	404	404	399	399	416	416	376	376	571	571	720	720	544	543	544	544	591	591	544	544	501	501	729	729	466	466	600	600	477	476	451	451	359	359	474	474	584	583	682	681	347	347	361
ENSG00000065526	2002	2001	1229	1229	1569	1568	1824	1823	1810	1809	1737	1737	2060	2059	2668	2668	2770	2770	2221	2218	2537	2537	2550	2550	1970	1970	1916	1916	2980	2980	1844	1843	2512	2511	1635	1633	1541	1540	1861	1860	1569	1568	1747	1745	2840	2838	1447	1446	1700
ENSG00000065534	3099	3099	3538	3538	2964	2964	3274	3274	2420	2420	2741	2741	3233	3233	5398	5398	7018	7018	3619	3619	4609	4609	4995	4995	5208	5208	3784	3784	5077	5077	4455	4455	4224	4224	3568	3568	4664	4664	3654	3654	2895	2895	3385	3385	5125	5125	2616	2616	3554
ENSG00000065548	905	905	838	838	800	800	750	750	664	664	768	768	773	773	579	579	947	947	1047	1046	862	862	907	907	817	817	710	710	1278	1278	1178	1178	1260	1259	940	939	826	826	940	940	1154	1154	1087	1086	1470	1469	833	833	847
ENSG00000065559	639	639	564	564	565	565	559	559	498	498	537	537	533	533	657	657	668	668	720	719	740	740	752	752	677	677	603	603	812	812	662	662	897	896	651	650	613	613	614	614	718	718	710	709	1066	1065	625	625	622
ENSG00000065600	107	107	84	84	133	133	93	93	74	74	112	112	88	88	142	142	181	181	186	186	138	138	159	159	109	109	132	132	128	128	242	242	139	139	188	188	102	102	139	139	93	93	99	99	268	268	79	79	111
ENSG00000065609	0	0	6	6	0	0	7	7	3	3	8	8	0	0	9	9	15	15	3	3	1	1	2	2	3	3	2	2	9	9	4	4	7	7	4	4	7	7	1	1	0	0	30	30	3	3	2	2	0
ENSG00000065613	1410	1409	1401	1401	1049	1048	1308	1307	1325	1324	1288	1288	1384	1384	1928	1928	1659	1659	1540	1537	1516	1516	1451	1451	1360	1360	1182	1182	2099	2099	1464	1463	1378	1377	1302	1300	1189	1188	1481	1480	1267	1266	1500	1498	1661	1660	937	937	1153
ENSG00000065615	230	230	189	189	218	218	193	193	190	190	183	183	162	162	211	211	241	241	275	273	200	200	259	259	227	227	214	214	281	281	177	177	274	273	207	206	139	138	192	192	177	176	201	200	282	281	185	185	190
ENSG00000065618	548	548	175	175	192	192	243	243	454	454	177	177	570	570	1756	1756	311	311	596	596	688	688	311	311	544	544	133	133	193	193	647	647	271	271	269	269	120	120	771	771	393	393	161	161	416	416	1157	1157	953
ENSG00000065621	37	37	40	40	22	22	45	45	52	52	50	50	32	32	59	59	42	42	30	30	78	78	18	18	44	44	41	41	36	36	29	29	33	33	41	41	51	51	16	16	28	28	51	51	59	59	44	44	25
ENSG00000065665	112	112	93	93	84	84	126	126	102	102	96	96	100	100	110	110	120	120	90	90	80	80	87	87	99	99	65	65	123	123	114	114	173	173	128	128	113	113	94	94	85	85	114	114	161	161	69	69	78
ENSG00000065675	5	5	0	0	2	2	7	7	2	2	4	4	2	2	4	4	1	1	4	4	2	2	2	2	2	2	1	1	1	1	2	2	0	0	1	1	3	3	1	1	0	0	4	4	4	4	6	6	3
ENSG00000065717	1183	1183	515	515	755	755	711	711	1084	1084	1020	1020	1122	1122	1642	1642	1468	1468	1354	1354	1076	1076	815	815	852	852	864	864	1118	1118	1713	1713	1619	1619	1183	1183	1049	1049	1232	1232	1597	1597	1992	1992	2094	2094	1260	1260	1448
ENSG00000065802	200	200	148	148	130	130	153	153	167	167	162	162	144	144	179	179	186	186	165	165	203	203	186	186	190	190	112	112	164	164	255	255	226	226	206	206	189	189	241	241	196	196	212	212	274	274	160	160	202
ENSG00000065809	1177	1177	849	849	948	948	914	914	750	749	1197	1197	690	690	1783	1783	1446	1446	1199	1197	942	942	1789	1789	1468	1468	1245	1245	2448	2448	926	925	1550	1549	919	918	1170	1169	1199	1198	1410	1409	1067	1066	1800	1799	1466	1466	1714
ENSG00000065833	19	19	15	15	3	3	32	32	26	26	24	24	29	29	14	14	18	18	7	7	4	4	15	15	14	14	15	15	33	33	22	22	9	9	24	24	24	24	18	18	13	13	16	16	33	33	14	14	6
ENSG00000065882	2944	2944	2561	2561	3490	3490	3339	3339	2875	2875	3311	3311	2702	2702	4418	4418	4312	4312	4148	4146	4257	4257	4398	4398	4765	4765	3555	3555	5103	5103	4391	4391	5829	5828	3433	3432	3340	3339	4096	4096	3708	3708	4610	4609	7048	7047	3456	3456	3757
ENSG00000065883	1146	1146	868	868	883	883	989	989	891	891	869	869	992	992	1144	1144	1278	1278	1079	1077	1124	1124	1127	1127	1020	1020	968	968	1341	1341	1136	1136	1253	1252	931	930	887	886	977	977	880	879	1121	1120	1449	1448	885	885	1055
ENSG00000065911	51	51	63	63	42	42	49	49	54	54	77	77	57	57	53	53	59	59	27	27	57	57	45	45	39	39	45	45	83	83	54	54	38	38	64	64	45	45	52	52	44	44	84	84	75	75	45	45	71
ENSG00000065923	47	47	76	76	28	28	69	69	65	65	68	68	79	79	73	73	80	80	53	53	52	52	52	52	38	38	52	52	81	81	64	64	55	55	87	87	59	59	91	91	44	44	80	80	76	76	37	37	33
ENSG00000065970	469	469	406	406	397	397	467	467	406	406	380	380	396	396	485	485	518	518	403	401	509	509	465	465	409	409	345	345	508	508	406	405	579	578	426	425	485	484	403	403	439	438	421	420	590	589	392	392	457
ENSG00000065978	1763	1743	1557	1547	1337	1316	1625	1606	1749	1725	1792	1787	1775	1758	1827	1823	1792	1778	1557	1454	1655	1647	1603	1591	1339	1330	1183	1179	2144	2142	1952	1924	2078	2031	2075	2016	1757	1721	1596	1570	1621	1588	2493	2426	2898	2843	1409	1392	1543
ENSG00000065989	82	82	75	75	76	76	77	77	106	106	69	69	107	107	50	50	76	76	36	36	51	51	29	29	23	23	29	29	70	70	86	86	84	84	110	110	106	106	74	74	67	67	125	125	130	130	50	50	97
ENSG00000066027	343	342	256	256	260	259	187	186	206	205	206	206	271	270	294	294	281	280	263	259	290	290	273	273	269	269	220	220	335	335	302	301	289	287	356	354	337	336	380	379	352	351	336	333	476	474	259	258	275
ENSG00000066032	0	0	0	0	14	14	2	2	0	0	0	0	0	0	6	6	2	2	5	5	1	1	28	28	2	2	2	2	19	19	20	20	0	0	1	1	3	3	7	7	9	9	1	1	6	6	5	5	29
ENSG00000066044	694	694	614	614	594	594	615	615	576	576	615	615	592	592	668	668	700	700	665	664	706	706	687	687	590	590	548	548	755	755	808	808	1013	1013	767	767	659	659	767	767	708	708	961	961	1169	1169	604	604	699
ENSG00000066056	807	807	759	759	738	738	759	759	927	927	734	734	1121	1121	1095	1095	1049	1049	559	559	670	670	528	528	523	523	445	445	810	810	1198	1198	782	782	1688	1688	1704	1704	1473	1473	1123	1123	1385	1385	1649	1649	617	617	760
ENSG00000066084	1893	1893	1136	1136	1432	1432	1570	1570	1137	1136	1551	1551	1721	1721	2077	2077	3396	3396	1892	1890	2861	2861	2611	2611	2057	2057	1868	1868	2613	2613	1307	1306	2002	2001	1159	1158	1269	1268	1779	1778	1256	1255	1762	1760	2201	2200	1460	1460	1586
ENSG00000066117	805	805	670	670	665	665	850	850	778	778	710	710	772	772	953	953	974	974	756	755	818	818	838	838	761	761	641	641	926	926	955	955	1198	1198	887	887	732	732	812	812	775	775	1026	1026	1254	1254	670	670	668
ENSG00000066135	497	497	410	410	420	420	491	491	452	452	408	408	445	445	552	552	631	631	430	430	503	503	431	431	548	548	431	431	634	634	546	546	540	540	463	463	405	405	534	534	395	395	574	574	597	597	380	380	424
ENSG00000066136	956	956	765	765	793	793	870	870	807	807	866	866	837	837	993	993	1134	1134	909	908	926	926	1003	1003	928	928	735	735	1134	1134	1149	1149	1384	1383	1081	1080	840	840	836	836	876	876	1259	1258	1798	1797	806	806	940
ENSG00000066185	2	2	4	4	6	6	11	11	7	7	3	3	8	8	2	2	7	7	4	4	7	7	4	4	4	4	0	0	13	13	7	7	5	5	3	3	4	4	7	7	3	3	11	11	13	13	2	2	3
ENSG00000066230	36	36	20	20	20	20	13	13	28	28	16	16	29	29	39	39	18	18	8	8	35	35	14	14	15	15	14	14	39	39	16	16	38	38	13	13	23	23	42	42	28	28	18	18	32	32	8	8	16
ENSG00000066248	0	0	1	1	0	0	1	1	1	1	2	2	3	3	2	2	4	4	2	2	4	4	3	3	3	3	0	0	2	2	2	2	4	4	1	1	4	4	3	3	0	0	1	1	1	1	3	3	1
ENSG00000066279	109	109	88	88	62	62	105	105	71	71	106	106	101	101	160	160	162	162	78	78	97	97	98	98	102	102	92	92	164	164	62	62	46	46	93	93	113	113	97	97	61	61	107	107	87	87	37	37	35
ENSG00000066294	114	114	74	74	105	105	102	102	109	109	82	82	128	128	100	100	106	106	43	42	61	61	58	58	67	67	65	65	206	206	143	143	91	91	159	159	119	119	90	90	68	68	154	154	109	109	64	64	97
ENSG00000066322	932	932	887	887	857	857	849	849	843	843	847	847	817	817	1144	1144	1327	1327	1155	1154	1145	1145	1028	1028	946	946	831	831	1247	1247	1110	1110	1350	1349	1104	1103	1016	1016	1062	1062	968	968	1216	1215	1785	1784	843	843	953
ENSG00000066336	134	130	105	103	157	153	168	164	208	203	158	157	200	196	157	156	153	150	154	132	100	98	81	78	88	86	70	69	208	208	253	247	181	171	229	217	144	136	134	128	122	115	241	227	227	215	90	86	175
ENSG00000066379	61	61	47	47	38	38	42	42	54	54	37	37	47	47	49	49	55	55	59	59	48	48	52	52	43	43	49	49	57	57	64	64	68	68	55	55	44	44	44	44	64	64	64	64	80	80	44	44	42
ENSG00000066382	13	13	14	14	13	13	11	11	19	19	9	9	14	14	10	10	16	16	9	9	17	17	5	5	7	7	6	6	10	10	14	14	14	14	33	33	22	22	10	10	13	13	16	16	23	23	4	4	9
ENSG00000066405	3	3	1	1	3	3	3	3	0	0	0	0	1	1	0	0	4	4	1	1	0	0	3	3	0	0	0	0	2	2	4	4	0	0	0	0	3	3	1	1	0	0	3	3	0	0	3	3	0
ENSG00000066422	394	394	289	289	374	374	362	362	270	270	274	274	362	362	483	483	477	477	402	401	503	503	443	443	478	478	441	441	568	568	335	335	390	390	340	340	267	267	346	346	332	332	317	317	509	509	286	286	307
ENSG00000066427	356	356	301	301	220	220	278	278	262	262	220	220	351	351	319	319	388	388	272	271	320	320	248	248	241	241	251	251	382	382	396	396	382	382	402	402	310	310	350	350	366	366	369	369	526	526	254	254	332
ENSG00000066455	1082	1082	962	962	1071	1071	1258	1258	949	949	1118	1118	956	956	1488	1488	1541	1541	1492	1491	1320	1320	1301	1301	1550	1550	1288	1288	2104	2104	1178	1178	1400	1400	1102	1102	1037	1037	1093	1093	1284	1284	1410	1410	1821	1821	992	992	1184
ENSG00000066468	437	437	331	331	162	162	392	392	426	426	187	187	260	260	406	406	217	217	195	195	228	228	274	274	206	206	160	160	499	499	360	360	193	193	402	402	232	232	362	362	204	204	484	484	178	178	220	220	204
ENSG00000066557	117	117	95	95	100	100	132	132	97	97	114	114	132	132	147	147	115	115	99	99	135	135	107	107	112	112	98	98	182	182	123	123	106	106	108	108	105	105	135	135	105	105	137	137	126	126	76	76	97
ENSG00000066583	167	167	147	147	124	124	112	112	128	128	144	144	133	133	157	157	179	179	149	149	177	177	167	167	134	134	85	85	197	197	248	248	182	182	151	151	161	161	192	192	132	132	208	208	195	195	137	137	141
ENSG00000066629	498	498	399	399	390	390	482	482	387	387	506	506	410	410	677	677	582	582	505	505	682	682	482	482	352	352	487	487	912	912	481	481	326	326	564	564	558	558	540	540	641	641	415	415	1143	1143	379	379	328
ENSG00000066651	90	90	86	86	77	77	105	105	78	78	72	72	80	80	108	108	88	88	71	71	90	90	78	78	85	85	74	74	122	122	71	71	120	120	94	94	67	67	96	96	88	88	100	100	124	124	57	57	61
ENSG00000066654	609	609	469	469	505	505	558	558	491	491	529	529	563	563	658	658	689	689	545	544	673	673	636	636	624	624	552	552	857	857	667	667	738	738	603	603	457	457	638	638	556	556	650	650	807	807	472	472	554
ENSG00000066697	139	139	210	210	104	104	160	160	154	154	159	159	134	134	160	160	156	156	146	146	119	119	152	152	177	177	126	126	228	228	210	210	179	179	218	218	141	141	177	177	139	139	221	221	211	211	130	130	129
ENSG00000066735	140	140	158	158	121	121	112	112	163	163	138	138	188	188	153	153	155	155	109	109	90	90	85	85	72	72	65	65	98	98	159	159	114	114	173	173	210	210	174	174	119	119	188	188	238	238	66	66	123
ENSG00000066739	626	626	401	401	461	461	504	504	428	428	445	445	495	495	665	665	700	700	528	527	672	672	567	567	629	629	578	578	857	857	425	425	492	492	448	447	459	459	510	510	414	414	504	503	695	695	436	436	475
ENSG00000066777	853	853	769	769	775	775	880	880	663	663	720	720	658	658	1153	1153	1171	1171	845	844	1056	1056	970	970	1002	1002	976	976	1600	1600	821	821	778	777	812	811	720	720	884	884	686	686	784	783	1223	1222	679	679	671
ENSG00000066813	1	1	2	2	0	0	3	3	0	0	2	2	1	1	0	0	1	1	0	0	1	1	2	2	1	1	0	0	2	2	2	2	0	0	2	2	0	0	2	2	2	2	0	0	0	0	1	1	0
ENSG00000066827	5543	5543	4103	4103	5314	5314	6329	6329	5286	5286	5731	5731	4937	4937	7756	7756	7483	7483	5856	5855	7335	7335	7401	7401	6607	6607	5931	5931	8430	8430	7188	7188	11296	11296	5239	5239	5145	5145	5779	5779	4901	4901	7500	7500	10801	10801	5566	5566	6078
ENSG00000066855	201	201	206	206	273	273	218	218	201	201	199	199	165	165	205	205	266	266	312	312	256	256	299	299	263	263	259	259	412	412	211	211	290	290	226	226	199	199	243	243	213	213	232	232	414	414	199	199	232
ENSG00000066923	92	92	60	60	56	56	68	68	61	61	92	92	75	75	105	105	100	100	77	77	102	102	115	115	77	77	123	123	145	145	75	75	58	58	76	76	68	68	77	77	72	72	122	122	78	78	50	50	52
ENSG00000066926	313	303	253	248	282	271	344	334	285	273	283	280	252	243	378	376	315	308	465	412	351	347	396	390	291	286	285	283	305	304	318	304	333	309	371	341	344	326	356	342	329	312	345	311	513	485	244	235	254
ENSG00000066933	2147	2147	2102	2102	2030	2030	1996	1996	1422	1422	1559	1559	1905	1905	2916	2916	2612	2612	2717	2717	2485	2485	2236	2236	2475	2475	2280	2280	3175	3175	2227	2227	3187	3187	2114	2114	2059	2059	2578	2578	1765	1765	3068	3068	4205	4205	2244	2244	2181
ENSG00000067048	1241	1241	1	1	0	0	1274	1274	1030	1030	3	3	1116	1116	0	0	1513	1513	0	0	1878	1878	1572	1572	0	0	1500	1500	2	2	1227	1227	1	1	995	995	0	0	0	0	1084	1084	1160	1160	0	0	0	0	0
ENSG00000067057	64	64	47	47	53	53	57	57	87	87	100	100	59	59	82	82	72	72	57	57	32	32	30	30	48	48	24	24	73	73	123	123	53	53	96	96	62	62	90	90	61	61	109	109	95	95	53	53	96
ENSG00000067064	238	238	255	255	160	160	161	161	166	166	198	198	201	201	223	223	286	286	209	208	218	218	192	192	271	271	254	254	307	307	310	310	322	322	280	279	297	297	272	272	250	250	284	283	431	430	169	169	225
ENSG00000067066	750	749	440	439	436	435	532	531	551	549	496	496	642	641	596	596	686	685	584	577	566	565	520	519	417	416	420	420	760	760	721	719	604	601	646	642	470	468	638	636	576	574	741	736	1214	1210	503	502	451
ENSG00000067082	1017	1015	666	665	707	705	1069	1067	1111	1109	785	785	1018	1016	761	761	816	815	592	582	475	474	473	472	706	705	618	618	1082	1082	1726	1723	888	884	1222	1216	964	961	952	949	883	880	958	952	1010	1005	524	522	753
ENSG00000067113	139	139	144	144	169	169	124	124	114	114	223	223	140	140	157	157	218	218	249	249	180	180	176	176	115	115	141	141	172	172	217	217	239	239	224	224	177	177	162	162	186	186	161	161	273	273	110	110	147
ENSG00000067141	146	146	133	133	152	152	155	155	157	157	90	90	145	145	124	124	187	187	93	93	236	236	186	186	179	179	161	161	237	237	241	241	110	110	92	92	132	132	119	119	148	148	196	196	271	271	179	179	129
ENSG00000067167	1416	1416	1228	1228	1321	1321	1395	1395	1102	1102	1115	1115	1109	1109	1576	1576	1465	1465	1440	1439	1387	1387	1553	1553	1663	1663	1377	1377	2266	2266	1081	1081	1493	1492	1408	1407	1182	1182	1349	1349	1206	1206	1558	1557	2165	2164	1184	1184	1483
ENSG00000067177	63	63	67	67	44	44	38	38	51	51	49	49	38	38	92	92	65	65	25	25	50	50	55	55	46	46	50	50	92	92	53	53	48	48	60	60	79	79	50	50	71	71	72	72	90	90	46	46	37
ENSG00000067182	1683	1682	1520	1519	1615	1613	1663	1662	1555	1553	1604	1604	1520	1519	1670	1670	1899	1898	1814	1807	1700	1699	1791	1790	1532	1531	1315	1315	1902	1902	2186	2184	2392	2389	1934	1930	1571	1568	1944	1942	1792	1790	2114	2109	2825	2821	1620	1619	1809
ENSG00000067191	20	20	20	20	30	30	23	23	33	33	27	27	30	30	31	31	28	28	14	14	12	12	9	9	13	13	8	8	19	19	31	31	25	25	46	46	28	28	27	27	19	19	47	47	27	27	16	16	20
ENSG00000067208	638	638	594	594	584	584	515	515	500	500	566	566	550	550	761	761	824	824	864	864	881	881	666	666	764	764	583	583	894	894	580	580	748	748	610	610	574	574	646	646	604	604	615	615	859	859	542	542	568
ENSG00000067221	162	162	124	124	130	130	145	145	153	153	138	138	118	118	165	165	161	161	131	131	128	128	155	155	121	121	94	94	163	163	255	255	238	238	198	198	135	135	166	166	173	173	227	227	251	251	135	135	173
ENSG00000067225	3977	3976	2632	2631	3223	3222	3033	3032	2743	2741	3222	3222	3055	3054	3568	3568	4276	4275	4405	4398	5073	5072	4168	4167	4036	4035	3287	3287	4975	4975	4833	4831	5975	5972	4225	4221	2921	2918	4550	4548	4222	4220	4055	4050	5446	5442	3662	3661	4301
ENSG00000067248	484	484	466	466	482	482	507	507	489	489	529	529	476	476	675	675	624	624	626	624	591	591	617	617	579	579	534	534	866	866	641	640	785	784	579	578	523	522	615	615	661	660	675	674	897	896	467	467	479
ENSG00000067334	593	593	525	525	528	528	630	630	510	510	611	611	545	545	775	775	673	673	728	727	650	650	645	645	732	732	636	636	796	796	710	710	817	817	638	637	533	533	612	612	802	802	720	719	983	982	481	481	586
ENSG00000067365	317	317	240	240	280	280	321	321	322	322	254	254	292	292	340	340	416	416	282	281	354	354	325	325	305	305	288	288	475	475	390	390	472	472	278	278	312	312	343	343	326	326	370	369	485	485	234	234	326
ENSG00000067369	732	732	668	668	652	652	716	716	671	671	555	555	615	615	1057	1057	1084	1084	644	644	944	944	988	988	779	779	883	883	1318	1318	683	683	817	817	717	717	585	585	677	677	466	466	707	707	938	938	492	492	590
ENSG00000067445	94	94	87	87	43	43	70	70	162	162	91	91	107	107	82	82	174	174	43	43	56	56	50	50	57	57	67	67	60	60	112	112	71	71	194	194	170	170	146	146	117	117	205	205	100	100	52	52	79
ENSG00000067533	100	100	84	84	67	67	79	79	65	65	83	83	79	79	95	95	97	97	88	88	75	75	65	65	68	68	73	73	109	109	95	95	80	80	105	105	70	70	113	113	102	102	115	115	127	127	73	73	77
ENSG00000067560	3841	3839	3489	3488	3565	3563	3724	3722	3097	3094	3722	3721	3373	3371	4297	4296	4363	4361	4230	4218	4088	4087	4216	4215	4209	4208	3563	3563	4933	4933	4857	4854	5137	5131	4657	4650	4127	4123	5096	5093	4512	4508	5502	5494	6887	6880	3744	3742	4252
ENSG00000067596	848	848	703	703	826	826	782	782	746	746	749	749	734	734	1027	1027	1132	1132	878	877	1003	1003	990	990	880	880	716	716	1156	1156	946	946	1121	1120	911	910	888	888	974	974	818	818	997	996	1384	1383	767	767	783
ENSG00000067601	18	18	18	18	14	14	13	13	24	24	18	18	19	19	32	32	24	24	20	20	15	15	10	10	14	14	16	16	23	23	22	22	17	17	36	36	28	28	32	32	18	18	28	28	40	40	13	13	20
ENSG00000067606	4662	4662	5472	5472	5084	5084	5575	5575	4036	4036	5825	5825	4667	4667	6824	6824	7692	7692	6443	6443	6135	6135	6231	6231	5727	5727	5911	5911	7187	7187	6777	6777	8914	8914	5108	5108	6412	6412	6463	6463	5087	5087	8930	8930	10835	10835	4651	4651	4924
ENSG00000067646	303	303	0	0	0	0	252	252	222	222	0	0	259	259	0	0	419	419	0	0	402	402	338	338	1	1	318	318	0	0	253	253	0	0	253	253	0	0	0	0	249	249	207	207	0	0	0	0	0
ENSG00000067704	1057	1057	1028	1028	934	934	1091	1091	878	878	953	953	884	884	1278	1278	1203	1203	1164	1163	1289	1289	1197	1197	1172	1172	1028	1028	1672	1672	1266	1266	1311	1311	1150	1150	1030	1030	1305	1305	1170	1170	1270	1270	1616	1616	929	929	1035
ENSG00000067715	119	119	66	66	105	105	123	123	107	107	123	123	99	99	167	167	145	145	164	164	226	226	110	110	129	129	111	111	161	161	155	155	314	314	116	116	79	79	76	76	155	155	145	145	235	235	66	66	57
ENSG00000067798	40	40	29	29	40	40	41	41	27	27	24	24	46	46	43	43	31	31	15	15	19	19	13	13	29	29	23	23	64	64	27	27	33	33	32	32	32	32	21	21	16	16	49	49	54	54	22	22	28
ENSG00000067829	872	872	706	706	777	777	841	841	667	667	821	821	753	753	978	978	1145	1145	898	897	849	849	904	904	798	798	757	757	1068	1068	1233	1233	1451	1450	994	993	821	821	853	853	943	943	1293	1292	1782	1781	771	771	911
ENSG00000067836	311	310	339	339	317	316	474	473	414	413	483	483	400	399	475	475	606	606	503	500	338	338	450	450	326	326	352	352	633	633	791	790	783	781	373	371	376	375	464	463	381	380	630	628	728	726	462	461	534
ENSG00000067840	10	10	13	13	1	1	8	8	5	5	9	9	14	14	1	1	7	7	4	4	3	3	5	5	2	2	3	3	2	2	25	25	4	4	8	8	24	24	5	5	22	22	22	22	24	24	2	2	8
ENSG00000067842	17	17	6	6	10	10	13	13	18	18	13	13	16	16	5	5	2	2	4	4	12	12	9	9	9	9	7	7	19	19	18	18	24	24	22	22	17	17	7	7	7	7	12	12	18	18	3	3	16
ENSG00000067900	957	956	839	838	733	732	892	891	946	945	834	834	1055	1054	1146	1146	1000	999	1027	1022	954	954	868	867	872	872	737	737	1217	1217	1134	1133	1127	1125	1062	1059	876	874	1087	1086	928	926	1024	1021	1320	1317	730	729	814
ENSG00000067955	272	272	235	235	255	255	212	212	206	206	205	205	219	219	235	235	290	290	274	274	248	248	274	274	252	252	241	241	272	272	269	269	317	317	274	274	210	210	315	315	292	292	274	274	394	394	212	212	308
ENSG00000067992	83	83	44	44	40	40	51	51	72	72	28	28	59	59	65	65	73	73	47	46	87	87	33	33	59	59	57	57	54	54	51	51	63	63	73	73	53	53	67	67	54	54	68	68	87	87	87	87	18
ENSG00000068001	470	470	437	437	335	335	503	503	625	625	598	598	1020	1020	756	756	926	926	472	472	471	471	416	416	538	538	368	368	757	757	1262	1262	704	704	960	960	857	857	911	911	653	653	981	981	1098	1098	415	415	550
ENSG00000068024	152	152	106	106	104	104	154	154	161	161	132	132	148	148	172	172	162	162	159	157	162	162	118	118	155	155	103	103	153	153	220	220	176	175	141	140	174	173	197	197	150	149	158	157	281	280	142	142	153
ENSG00000068028	336	336	303	303	268	268	321	321	334	334	253	253	301	301	334	334	346	346	284	283	289	289	282	282	273	273	265	265	355	355	511	511	484	484	447	447	407	407	483	483	361	361	487	487	611	611	227	227	339
ENSG00000068078	175	175	155	155	164	164	169	169	233	233	199	199	279	279	145	145	171	171	70	70	78	78	64	64	86	86	49	49	133	133	214	214	144	144	277	277	284	284	256	256	204	204	361	361	359	359	87	87	215
ENSG00000068079	105	105	80	80	91	91	90	90	82	82	100	100	105	105	86	86	94	94	102	101	79	79	90	90	64	64	46	46	116	116	143	143	121	121	115	115	131	131	156	156	102	102	171	171	326	326	62	62	105
ENSG00000068097	173	173	131	131	141	141	180	180	233	233	153	153	198	198	247	247	217	217	149	149	200	200	144	144	180	180	141	141	281	281	163	163	194	194	186	186	170	170	201	201	135	135	163	163	253	253	117	117	132
ENSG00000068120	4909	4909	4584	4584	2924	2924	5053	5053	2540	2540	2925	2925	4173	4173	3653	3653	4444	4444	3076	3075	2871	2871	3495	3495	3192	3192	2507	2507	2719	2719	5022	5022	4143	4143	3395	3395	3114	3114	3254	3254	3452	3452	4698	4697	5343	5343	2830	2830	4927
ENSG00000068137	259	259	230	230	180	180	278	278	234	234	236	236	245	245	338	338	315	315	195	195	175	175	173	173	121	121	151	151	158	158	253	253	283	283	276	276	238	238	305	305	215	215	423	423	357	357	138	138	210
ENSG00000068305	285	285	223	223	220	220	294	294	257	257	260	260	314	314	329	329	351	351	198	196	266	266	185	185	234	234	191	191	396	396	240	240	172	171	300	299	319	318	255	255	265	264	293	292	404	403	194	194	259
ENSG00000068308	1518	1517	1305	1305	1353	1352	1429	1428	1290	1289	1286	1286	1302	1301	1478	1478	1674	1673	1492	1488	1532	1532	1479	1479	1309	1309	1285	1285	1713	1713	1990	1989	2502	2500	1479	1477	1259	1258	1622	1621	1539	1538	1828	1825	2317	2315	1282	1281	1438
ENSG00000068323	1860	1859	1621	1620	1581	1580	1755	1754	1448	1446	1617	1617	1809	1808	2093	2093	2033	2032	1717	1710	1983	1982	1914	1913	1733	1732	1636	1636	2093	2093	2619	2617	2749	2746	1790	1786	1544	1542	1653	1651	1530	1528	1959	1955	2925	2921	1459	1458	1711
ENSG00000068354	624	624	514	514	555	554	628	628	523	522	611	611	547	547	674	674	878	878	784	782	735	735	811	811	634	634	548	548	697	697	868	867	1212	1211	655	654	715	714	697	696	741	740	922	920	1064	1063	677	677	740
ENSG00000068366	2517	2517	1884	1884	3606	3606	2537	2537	2317	2316	2397	2397	1936	1936	4140	4140	3747	3747	3402	3400	4401	4401	5121	5121	4068	4068	3346	3346	5902	5902	2861	2860	3633	3632	2226	2225	2427	2426	3402	3401	3127	3126	2608	2607	4004	4003	2393	2393	3476
ENSG00000068383	188	188	202	202	123	123	219	219	241	241	189	189	235	235	198	198	193	193	116	116	159	159	127	127	132	132	121	121	206	206	272	272	205	205	338	338	265	265	291	291	205	205	284	284	319	319	131	131	169
ENSG00000068394	342	342	316	316	298	298	339	339	288	288	289	289	244	244	341	341	386	386	335	334	382	382	399	399	311	311	243	243	370	370	393	393	556	556	376	375	279	279	360	360	383	383	453	452	539	538	288	288	281
ENSG00000068400	1095	1095	897	897	879	879	931	931	915	914	878	878	883	883	1060	1060	1347	1347	840	838	951	951	971	971	751	751	771	771	1090	1090	1354	1353	1507	1506	1065	1064	834	833	1045	1044	962	961	1277	1275	1526	1525	760	760	902
ENSG00000068438	72	72	53	53	55	55	61	61	87	87	95	95	67	67	72	72	77	77	38	38	46	46	41	41	47	47	33	33	61	61	88	88	67	67	109	109	95	95	85	85	81	81	128	128	99	99	48	48	64
ENSG00000068489	51	51	62	62	19	19	41	41	37	37	71	71	64	64	53	53	68	68	22	22	31	31	34	34	53	53	32	32	57	57	62	62	38	38	80	80	60	60	55	55	31	31	77	77	64	64	22	22	47
ENSG00000068615	28	28	28	28	19	19	40	40	29	29	42	42	16	16	44	44	14	14	44	44	13	13	28	28	25	25	23	23	58	58	41	41	41	41	57	57	38	38	34	34	30	30	52	52	30	30	51	51	24
ENSG00000068650	1583	1583	1435	1435	670	670	993	993	914	914	586	586	1233	1233	869	869	2739	2739	842	840	392	392	944	944	1519	1519	1432	1432	885	885	2756	2755	1236	1235	1004	1003	2136	2135	1109	1108	1728	1727	1499	1498	3276	3275	1922	1922	2821
ENSG00000068654	537	537	361	361	428	428	364	364	462	462	453	453	365	365	575	575	545	545	240	240	505	505	448	448	445	445	368	368	833	833	469	469	422	422	449	449	442	442	438	438	295	295	601	601	744	744	301	301	336
ENSG00000068697	6244	6244	5041	5041	8816	8816	5600	5600	4361	4361	4080	4080	5041	5041	6448	6448	5756	5756	11111	11110	7737	7737	6783	6783	6738	6738	4659	4659	9887	9887	9256	9256	10500	10499	7657	7656	5020	5020	8750	8750	6916	6916	6738	6737	12153	12152	6561	6561	7671
ENSG00000068724	857	857	786	786	605	605	933	933	877	877	839	839	782	782	1144	1144	1144	1144	979	978	908	908	903	903	854	854	608	608	1278	1278	1460	1460	1260	1260	889	888	846	846	1094	1094	905	905	1149	1148	1498	1498	980	980	1082
ENSG00000068745	1026	1026	857	857	798	798	911	911	910	910	970	970	1000	1000	972	972	1244	1244	890	889	840	840	942	942	789	789	648	648	1036	1036	1274	1274	1353	1353	1150	1149	963	963	948	948	982	982	1502	1501	1427	1426	744	744	857
ENSG00000068781	2	2	1	1	2	2	1	1	1	1	1	1	0	0	2	2	2	2	2	2	1	1	0	0	1	1	0	0	1	1	2	2	5	5	0	0	0	0	0	0	2	2	2	2	0	0	3	3	0
ENSG00000068784	179	179	167	167	164	164	184	184	164	164	201	201	151	151	211	211	226	226	138	138	160	160	223	223	163	163	219	219	277	277	168	168	233	233	191	191	171	171	207	207	144	144	248	248	230	230	146	146	131
ENSG00000068796	1394	1394	1197	1197	1500	1500	1304	1304	695	695	1409	1409	1151	1151	1535	1535	2087	2087	2409	2408	2001	2001	1951	1951	2045	2045	2289	2289	1845	1845	1257	1257	1638	1638	1620	1620	1099	1099	1515	1515	1727	1727	1286	1286	3313	3313	1634	1634	1917
ENSG00000068831	183	182	149	149	129	128	204	203	191	190	252	252	249	248	258	258	296	295	165	160	94	94	109	108	144	144	100	100	193	193	341	340	163	161	284	281	341	339	362	361	338	337	313	310	353	351	140	139	180
ENSG00000068878	642	639	542	541	534	531	570	567	524	521	638	637	590	588	714	713	861	859	628	614	720	719	711	709	648	647	712	711	1051	1051	592	588	628	622	609	601	615	610	651	647	536	532	609	600	818	811	441	439	511
ENSG00000068885	29	29	20	20	17	17	25	25	31	31	22	22	25	25	31	31	33	33	22	22	26	26	17	17	23	23	13	13	35	35	28	28	25	25	26	26	27	27	34	34	23	23	29	29	19	19	14	14	16
ENSG00000068903	528	528	467	467	492	492	531	531	520	520	492	492	603	603	515	515	615	615	590	589	485	485	468	468	411	411	382	382	470	470	816	816	762	761	664	663	505	505	518	518	521	521	638	637	890	889	443	443	537
ENSG00000068912	1060	1060	1105	1105	1065	1065	1175	1175	843	843	1017	1017	873	873	1295	1295	1381	1381	1511	1511	1242	1242	1286	1286	1372	1372	1293	1293	1847	1847	1236	1236	1776	1776	1243	1243	1044	1044	1371	1371	1279	1279	1480	1480	1931	1931	1056	1056	1176
ENSG00000068971	187	186	132	132	142	141	222	221	236	235	193	193	186	185	206	206	245	244	170	165	159	159	134	133	115	115	121	121	187	187	316	315	335	333	235	232	204	202	252	251	167	165	278	275	310	307	161	160	170
ENSG00000068976	70	70	56	56	69	69	58	58	65	65	42	42	65	65	62	62	47	47	57	57	48	48	54	54	38	38	34	34	66	66	109	109	82	82	44	44	49	49	69	69	65	65	52	52	82	82	57	57	85
ENSG00000068985	0	0	1	1	0	0	1	1	0	0	0	0	0	0	0	0	0	0	0	0	0	0	1	1	0	0	0	0	0	0	0	0	0	0	1	1	0	0	0	0	1	1	0	0	0	0	0	0	0
ENSG00000069011	16	16	35	35	26	26	28	28	26	26	21	21	25	25	17	17	16	16	19	19	8	8	9	9	9	9	5	5	12	12	43	43	41	41	35	35	14	14	15	15	32	32	31	31	42	42	18	18	37
ENSG00000069018	0	0	0	0	0	0	0	0	0	0	0	0	0	0	0	0	0	0	1	1	0	0	1	1	0	0	0	0	0	0	0	0	0	0	0	0	1	1	0	0	0	0	1	1	1	1	0	0	0
ENSG00000069020	1695	1695	1411	1411	1476	1476	1379	1379	1202	1202	1473	1473	1327	1327	1942	1942	2092	2092	1601	1600	2087	2087	1977	1977	1862	1862	1965	1965	2865	2865	1879	1879	1855	1855	1455	1455	1185	1185	2052	2052	1632	1632	1845	1845	2476	2476	1387	1387	1672
ENSG00000069122	862	862	624	624	556	556	919	919	816	816	626	626	1086	1086	1176	1176	904	904	405	405	695	695	549	549	856	856	504	504	1060	1060	559	559	356	356	980	980	1107	1107	1038	1038	897	897	895	895	1065	1065	625	625	672
ENSG00000069188	90	90	101	101	135	135	138	138	134	134	179	179	147	147	167	167	279	279	224	224	104	104	355	355	63	63	404	404	179	179	231	231	109	109	135	135	354	354	107	107	188	188	351	351	97	97	51	51	55
ENSG00000069206	0	0	0	0	0	0	0	0	0	0	0	0	0	0	0	0	0	0	0	0	0	0	0	0	0	0	0	0	0	0	0	0	0	0	0	0	0	0	0	0	1	1	0	0	0	0	0	0	0
ENSG00000069248	574	574	535	535	472	472	571	571	434	434	489	489	494	494	605	605	662	662	533	533	669	669	632	632	638	638	501	501	784	784	632	632	631	631	654	654	519	519	685	685	545	545	690	690	896	896	473	473	526
ENSG00000069275	1738	1738	1682	1682	1250	1250	1483	1483	1379	1379	1476	1476	1538	1538	1844	1844	1660	1660	1379	1377	1591	1591	1448	1448	1418	1418	1324	1324	2002	2002	1543	1543	1786	1785	1621	1620	1402	1401	1523	1523	1445	1445	1938	1937	2212	2211	1179	1179	1440
ENSG00000069329	949	949	806	806	883	883	916	916	802	802	805	805	871	871	1111	1111	1142	1142	1088	1086	1241	1241	1189	1189	1032	1032	878	878	1435	1435	1092	1092	1276	1275	1077	1076	967	966	1137	1137	1094	1093	1126	1125	1687	1686	923	923	988
ENSG00000069345	673	673	727	727	670	670	731	731	601	601	609	609	506	506	747	747	749	749	755	753	786	786	784	784	684	684	677	677	839	839	710	709	855	854	716	715	590	589	765	765	674	673	766	765	956	955	535	535	610
ENSG00000069399	292	291	175	175	192	191	114	113	416	415	206	206	332	331	122	122	321	320	291	287	398	398	115	115	93	93	79	79	80	80	743	742	517	515	366	364	170	169	258	257	265	264	328	326	194	192	443	442	249
ENSG00000069424	46	46	45	45	35	35	47	47	66	65	56	56	52	52	42	42	46	46	49	47	26	26	27	27	26	26	16	16	76	76	79	78	66	65	75	74	54	53	45	44	30	29	74	72	62	61	29	29	45
ENSG00000069431	21	21	30	30	50	50	37	37	69	69	51	51	26	26	38	38	54	54	32	32	58	58	9	9	37	37	24	24	37	37	86	86	79	79	70	70	48	48	102	102	25	25	33	33	27	27	18	18	35
ENSG00000069482	0	0	0	0	0	0	1	1	0	0	0	0	1	1	0	0	0	0	0	0	0	0	0	0	1	1	0	0	0	0	0	0	0	0	0	0	0	0	0	0	0	0	0	0	0	0	0	0	1
ENSG00000069493	118	118	81	81	71	71	125	125	69	69	118	118	90	90	134	134	100	100	101	100	95	95	62	62	62	62	94	94	73	73	121	121	84	83	84	83	106	106	111	111	67	67	168	167	119	118	100	100	117
ENSG00000069509	44	44	60	60	39	39	44	44	41	41	55	55	30	30	40	40	57	57	40	40	35	35	34	34	43	43	34	34	55	55	49	49	54	54	53	53	38	38	60	60	54	54	69	69	59	59	36	36	35
ENSG00000069535	76	76	19	19	46	46	28	28	19	19	11	11	40	40	14	14	20	20	93	93	42	42	52	52	24	24	17	17	21	21	21	21	15	15	14	14	21	21	8	8	72	72	53	53	36	36	87	87	28
ENSG00000069667	440	440	366	366	354	354	386	386	371	371	325	325	413	413	446	446	527	527	357	356	637	637	551	551	607	607	449	449	494	494	386	386	466	466	371	371	304	304	382	382	436	436	374	374	628	628	351	351	422
ENSG00000069696	86	86	88	88	70	70	66	66	92	92	33	33	81	81	53	53	65	65	40	40	69	69	48	48	52	52	45	45	76	76	117	117	106	106	85	85	74	74	83	83	76	76	93	93	93	93	52	52	89
ENSG00000069702	4150	4150	3205	3205	4575	4575	4621	4621	3262	3262	4338	4338	3759	3759	5309	5309	6667	6667	5325	5325	6676	6676	7071	7071	4789	4789	5769	5769	7802	7802	4371	4371	5793	5793	3564	3564	3435	3435	4916	4916	3846	3846	4729	4729	6640	6640	3785	3785	5524
ENSG00000069712	0	0	0	0	0	0	0	0	0	0	0	0	0	0	0	0	0	0	0	0	0	0	0	0	0	0	0	0	0	0	0	0	0	0	0	0	0	0	0	0	0	0	0	0	0	0	0	0	0
ENSG00000069764	4	4	1	1	4	4	3	3	3	3	1	1	4	4	8	8	2	2	2	2	5	5	3	3	2	2	0	0	2	2	4	4	14	14	4	4	5	5	5	5	4	4	4	4	11	11	5	5	11
ENSG00000069812	3670	3670	2128	2128	2974	2974	2338	2338	3577	3577	2577	2577	2907	2907	4388	4388	5592	5592	4655	4655	6021	6021	5803	5803	3935	3935	3491	3491	6227	6227	5035	5035	5972	5972	3369	3369	3327	3327	6324	6324	6019	6019	6111	6111	5912	5912	3888	3888	3919
ENSG00000069849	1662	1662	1438	1438	1582	1582	1124	1124	984	984	1195	1195	1100	1100	1511	1511	1585	1585	2625	2625	1784	1784	1849	1849	1327	1327	1297	1297	1761	1761	1475	1475	2963	2963	2055	2055	1518	1518	2189	2189	1974	1974	1550	1550	2522	2522	1555	1555	1634
ENSG00000069869	752	752	638	638	560	560	702	702	696	696	638	638	648	648	1001	1001	954	954	733	733	951	951	829	829	742	742	745	745	1258	1258	789	789	754	754	608	608	649	649	618	618	533	533	668	668	967	967	561	561	569
ENSG00000069943	45	45	48	48	32	32	43	43	56	56	67	67	74	74	80	80	67	67	51	51	42	42	56	56	67	67	61	61	89	89	49	49	62	62	63	63	60	60	71	71	50	50	67	67	97	97	33	33	54
ENSG00000069956	545	545	512	512	473	473	465	465	417	417	516	516	348	348	616	616	658	658	544	544	526	526	643	643	632	632	545	545	887	887	453	453	585	585	459	459	467	467	603	603	494	494	526	526	861	861	475	475	625
ENSG00000069966	24	24	16	16	11	11	18	18	34	34	22	22	21	21	33	33	37	37	26	26	27	27	15	15	16	16	16	16	14	14	34	34	32	32	47	47	26	26	27	27	28	28	49	49	41	41	18	18	35
ENSG00000069974	132	132	172	172	147	146	138	138	148	147	117	117	151	151	232	232	212	212	142	139	172	172	122	122	102	102	137	137	277	277	197	196	189	188	164	162	196	195	209	208	131	130	160	158	193	192	132	132	160
ENSG00000069998	188	188	95	95	130	130	128	128	137	137	130	130	187	187	159	159	219	219	130	130	108	108	108	108	81	81	70	70	111	111	281	281	175	175	211	211	114	114	140	140	148	148	204	204	264	264	128	128	73
ENSG00000070010	577	577	475	475	537	537	568	568	456	456	554	554	548	548	659	659	702	702	664	663	624	624	649	649	607	607	562	562	816	816	743	743	766	766	642	641	501	501	540	540	559	559	746	745	929	929	449	449	639
ENSG00000070018	516	516	393	393	336	336	506	506	476	476	448	448	599	599	854	854	662	662	254	254	490	490	319	319	368	368	408	408	677	677	414	414	341	341	488	488	526	526	527	527	444	444	552	552	692	692	325	325	334
ENSG00000070019	23	23	16	16	10	10	23	23	22	22	29	29	15	15	30	30	26	26	18	18	17	17	23	23	29	29	20	20	43	43	18	18	20	20	31	31	16	16	20	20	23	23	28	28	28	28	20	20	28
ENSG00000070031	11	11	8	8	8	8	8	8	3	3	10	10	5	5	10	10	8	8	3	3	3	3	5	5	5	5	3	3	7	7	12	12	15	15	10	10	6	6	5	5	6	6	4	4	7	7	1	1	8
ENSG00000070047	1402	1402	978	978	1272	1272	1323	1323	1248	1248	1106	1106	1222	1222	1403	1403	1607	1607	1348	1347	1363	1363	1203	1203	1210	1210	1056	1056	1546	1546	1681	1681	1700	1700	1037	1037	968	968	1147	1147	968	968	1298	1297	1702	1702	897	897	1168
ENSG00000070061	365	365	365	365	274	274	366	366	369	369	306	306	331	331	471	471	431	431	274	274	317	317	326	326	289	289	273	273	494	494	383	383	322	322	389	389	404	404	406	406	296	296	439	439	517	517	264	264	317
ENSG00000070081	2402	2402	2790	2790	1816	1816	2267	2267	1714	1714	2939	2939	1884	1884	3786	3786	2899	2899	2817	2816	2014	2014	2612	2612	2753	2753	3383	3383	4614	4614	2317	2317	3399	3398	2561	2560	2233	2233	3334	3334	2543	2543	3534	3533	5171	5170	2059	2059	1938
ENSG00000070087	527	527	366	366	583	583	483	483	398	398	294	294	342	342	476	476	314	314	853	853	387	387	536	536	349	349	433	433	754	754	478	478	772	772	772	772	473	473	475	475	851	851	634	634	679	679	700	700	358
ENSG00000070159	1401	1401	1297	1297	1267	1267	1625	1625	1312	1312	1273	1273	1414	1414	1799	1799	2046	2046	1622	1622	1631	1631	1522	1522	2128	2128	1991	1991	2181	2181	1660	1660	1701	1701	1287	1287	1117	1117	1635	1635	1290	1290	1509	1509	2826	2826	1473	1473	1662
ENSG00000070182	213	205	200	196	212	204	265	258	254	245	167	165	308	301	211	209	279	273	209	168	144	141	144	139	107	103	102	101	222	221	385	374	160	142	289	266	379	365	440	430	234	221	295	269	385	363	123	116	187
ENSG00000070190	133	133	66	66	91	91	101	101	70	70	85	85	31	31	59	59	97	97	45	43	151	151	131	131	95	95	75	75	305	305	158	158	99	98	52	51	34	33	141	141	53	52	77	76	194	193	172	172	127
ENSG00000070193	18	18	24	24	24	24	30	30	30	30	20	20	38	38	26	26	22	22	3	3	13	13	16	16	18	18	13	13	50	50	33	33	15	15	22	22	40	40	22	22	20	20	26	26	27	27	25	25	28
ENSG00000070214	2858	2858	2231	2231	2839	2839	2145	2145	1557	1557	1899	1899	1997	1997	2832	2832	2710	2710	3745	3745	3750	3750	3511	3511	3336	3336	3231	3231	3672	3672	3044	3044	2094	2094	1728	1728	1879	1879	2868	2868	2749	2749	2439	2439	5593	5593	2951	2951	3008
ENSG00000070269	204	204	169	169	189	189	200	200	163	163	139	139	204	204	247	247	225	225	192	192	211	211	251	251	183	183	238	238	423	423	198	198	210	210	186	186	178	178	215	215	185	185	240	240	261	261	130	130	166
ENSG00000070366	472	472	408	408	417	417	433	433	471	471	391	391	406	406	513	513	565	565	399	399	503	503	443	443	452	452	378	378	562	562	428	428	485	485	393	393	392	392	449	449	281	281	401	401	570	570	302	302	327
ENSG00000070367	542	542	370	370	425	425	471	471	410	410	448	448	485	485	653	653	657	657	515	514	628	628	600	600	618	618	530	530	765	765	480	480	532	532	509	509	433	433	536	536	463	463	532	532	724	724	493	493	499
ENSG00000070371	59	59	28	28	22	22	54	54	40	40	46	46	32	32	52	52	102	102	61	61	87	87	13	13	23	23	21	21	56	56	73	73	321	321	103	103	95	95	85	85	60	60	83	83	87	87	40	40	27
ENSG00000070388	26	26	32	32	41	41	25	25	32	32	45	45	36	36	19	19	54	54	49	49	33	33	26	26	27	27	31	31	15	15	15	15	31	31	41	41	20	20	32	32	26	26	35	35	34	34	15	15	29
ENSG00000070404	825	825	351	351	698	698	417	417	739	739	490	490	722	722	717	717	739	739	2141	2141	1428	1428	631	631	1642	1642	336	336	235	235	1061	1061	1488	1488	1589	1589	383	383	1773	1773	1630	1630	605	605	2504	2504	3577	3577	1330
ENSG00000070413	1280	1280	991	991	1036	1036	1273	1273	1165	1165	971	971	1086	1086	1315	1315	1289	1289	1214	1212	1381	1381	1105	1105	1179	1179	887	887	1282	1282	1506	1505	1607	1606	1307	1306	1132	1131	1310	1309	1195	1194	1402	1401	1928	1927	1115	1115	1314
ENSG00000070423	482	482	427	427	423	423	440	440	457	457	543	543	444	444	527	527	485	485	449	448	437	437	463	463	465	465	351	351	498	498	772	772	901	900	596	595	472	472	526	526	475	475	727	726	891	890	423	423	501
ENSG00000070444	568	568	455	455	442	442	613	613	568	568	523	523	495	495	607	607	688	688	571	570	628	628	663	663	575	575	576	576	576	576	909	909	781	781	486	485	474	474	657	657	517	517	697	696	968	967	429	429	654
ENSG00000070476	473	473	402	402	412	412	464	464	359	359	419	419	462	462	659	659	667	667	481	480	536	536	538	538	476	476	404	404	767	767	513	513	556	556	384	384	415	415	528	528	354	354	591	591	690	690	386	386	393
ENSG00000070495	294	294	268	268	325	325	268	268	241	241	290	290	229	229	275	275	377	377	388	388	299	299	355	355	291	291	261	261	291	291	381	381	444	444	387	387	239	239	354	354	331	331	323	323	528	528	224	224	309
ENSG00000070501	62	62	62	62	84	84	47	47	68	68	69	69	74	74	60	60	70	70	77	77	60	60	80	80	60	60	80	80	100	100	92	92	89	89	72	72	71	71	77	77	65	65	94	94	147	147	56	56	87
ENSG00000070526	18	18	30	30	28	28	25	25	21	21	41	41	54	54	24	24	36	36	27	27	24	24	9	9	15	15	15	15	39	39	50	50	29	29	50	50	53	53	52	52	41	41	35	35	36	36	18	18	42
ENSG00000070540	861	861	843	843	782	782	917	917	957	957	821	821	811	811	1124	1124	1263	1263	1147	1145	843	843	909	909	1083	1083	884	884	1426	1426	1200	1200	1364	1363	1585	1584	1071	1070	1184	1184	896	895	1398	1397	1771	1770	852	852	1066
ENSG00000070601	85	85	46	46	72	72	69	69	79	79	82	82	84	84	65	65	122	122	115	115	97	97	56	56	90	90	100	100	39	39	77	77	34	34	36	36	38	38	1	1	93	93	94	94	144	144	81	81	44
ENSG00000070610	1280	1280	1087	1087	1132	1132	1355	1355	1245	1244	1325	1325	1458	1458	1574	1574	1695	1695	1347	1345	1493	1493	1548	1548	1244	1244	1102	1102	1560	1560	1635	1634	1918	1917	1664	1663	1703	1702	1769	1768	1462	1461	1908	1907	2646	2645	1267	1267	1325
ENSG00000070614	981	981	760	760	869	869	1211	1211	1271	1271	1182	1182	1065	1065	1812	1812	1666	1666	1156	1155	1348	1348	928	928	1333	1333	830	830	1313	1313	1332	1332	914	914	944	944	1210	1210	1052	1052	1120	1120	1273	1273	1911	1911	1214	1214	1046
ENSG00000070669	31	31	34	34	21	21	23	23	27	27	25	25	23	23	34	34	41	41	23	23	15	15	12	12	21	21	28	28	42	42	47	47	22	22	48	48	41	41	42	42	30	30	69	69	41	41	22	22	37
ENSG00000070718	255	255	167	167	156	156	212	212	216	216	213	213	233	233	292	292	234	234	141	141	165	165	153	153	155	155	134	134	246	246	190	190	213	213	298	298	321	321	280	280	203	203	341	341	334	334	200	200	188
ENSG00000070729	30	30	30	30	5	5	20	20	50	50	36	36	21	21	29	29	44	44	21	21	33	33	41	41	25	25	20	20	26	26	34	34	33	33	38	38	17	17	42	42	18	18	30	30	17	17	13	13	23
ENSG00000070731	254	254	194	194	262	262	201	201	263	263	244	244	182	182	285	285	412	412	386	385	237	237	274	274	297	297	211	211	400	400	257	257	239	239	247	247	177	177	320	320	266	266	256	256	540	540	430	430	289
ENSG00000070748	15	15	14	14	23	23	53	53	30	30	14	14	35	35	5	5	12	12	3	3	24	24	3	3	4	4	9	9	34	34	14	14	15	15	20	20	11	11	4	4	7	7	26	26	27	27	6	6	27
ENSG00000070756	4332	4318	4111	4104	3539	3524	4583	4569	4925	4908	4282	4278	4695	4683	3971	3968	4107	4096	4669	4593	4001	3995	3213	3204	4525	4518	3356	3353	4598	4597	5127	5107	5120	5086	6009	5966	4861	4835	5137	5118	4897	4873	6980	6931	8408	8367	4620	4608	4444
ENSG00000070759	402	402	519	519	351	351	465	465	216	216	523	523	368	368	392	392	577	577	475	475	418	418	440	440	580	580	478	478	457	457	748	748	573	573	502	502	407	407	567	567	423	423	431	431	1053	1053	754	754	542
ENSG00000070761	337	337	289	289	262	262	298	298	271	271	290	290	274	274	368	368	320	320	268	268	314	314	293	293	245	245	220	220	420	420	351	351	441	441	392	392	334	334	347	347	342	342	445	445	535	535	235	235	256
ENSG00000070770	1942	1942	1141	1141	1538	1538	1377	1377	1161	1161	1492	1492	1402	1402	1760	1760	2523	2523	2416	2415	2635	2635	2047	2047	1957	1957	1791	1791	1946	1946	1974	1974	2544	2544	2110	2110	1554	1554	2277	2277	2449	2449	2000	2000	3692	3692	1849	1849	1998
ENSG00000070778	1100	1100	784	784	869	869	979	979	901	901	989	989	791	791	1031	1031	1277	1277	966	966	974	974	995	995	938	938	1012	1012	1429	1429	1073	1073	1017	1017	1024	1024	786	786	925	925	679	679	1155	1155	1596	1596	874	874	889
ENSG00000070785	61	61	76	76	51	51	67	67	62	62	70	70	81	81	74	74	84	84	38	38	50	50	61	61	60	60	36	36	119	119	81	81	77	77	105	105	67	67	98	98	83	83	106	106	114	114	42	42	65
ENSG00000070808	24	24	68	68	43	43	47	47	33	33	32	32	30	30	41	41	69	69	21	21	35	35	51	51	14	14	11	11	46	46	43	43	64	64	55	55	37	37	36	36	20	20	21	21	31	31	33	33	59
ENSG00000070814	786	786	660	660	629	629	586	586	769	769	726	726	814	814	868	868	859	859	756	755	707	707	842	842	673	673	531	531	939	939	957	957	1201	1201	725	725	618	618	776	776	626	626	807	807	1188	1188	623	623	759
ENSG00000070831	2495	2493	1926	1925	2105	2103	2336	2334	1921	1919	2264	2264	2099	2098	2532	2532	2629	2628	2429	2421	2599	2598	2464	2463	2453	2452	2226	2226	3412	3412	2493	2491	2960	2956	2629	2624	2299	2296	2666	2664	2488	2485	2852	2847	3667	3663	1967	1966	2339
ENSG00000070882	259	259	222	222	136	136	173	173	159	159	182	182	287	287	277	277	171	171	148	148	266	266	274	274	233	233	174	174	312	312	241	241	210	210	238	238	147	147	239	239	204	204	217	217	277	277	191	191	196
ENSG00000070886	0	0	0	0	0	0	0	0	0	0	0	0	1	1	0	0	0	0	0	0	0	0	0	0	0	0	0	0	0	0	1	1	0	0	0	0	0	0	0	0	0	0	0	0	3	3	1	1	0
ENSG00000070915	5	5	0	0	0	0	0	0	26	26	1	1	6	6	1	1	1	1	22	22	2	2	2	2	3	3	2	2	0	0	2	2	4	4	2	2	0	0	0	0	4	4	0	0	5	5	8	8	3
ENSG00000070950	119	119	103	103	102	102	133	133	104	104	115	115	111	111	126	126	156	156	120	120	129	129	135	135	111	111	105	105	165	165	106	106	128	128	118	118	132	132	114	114	89	89	160	160	149	149	108	108	86
ENSG00000070961	554	554	587	587	336	336	549	549	518	517	519	519	620	620	485	485	449	449	463	461	532	532	396	396	381	381	457	457	944	944	586	585	554	553	739	738	580	579	678	677	470	469	827	826	672	671	294	294	346
ENSG00000070985	0	0	1	1	0	0	0	0	0	0	1	1	1	1	3	3	0	0	2	2	4	4	4	4	0	0	0	0	1	1	1	1	4	4	1	1	0	0	0	0	0	0	0	0	1	1	2	2	2
ENSG00000071051	592	592	515	515	414	414	433	433	497	497	498	498	445	445	547	547	512	512	514	513	507	507	425	425	392	392	298	298	497	497	726	726	611	611	676	675	643	643	615	615	495	495	841	840	801	801	438	438	476
ENSG00000071054	1550	1548	1434	1433	1219	1217	1416	1414	1502	1500	1458	1458	1598	1596	1773	1773	1841	1840	1080	1070	1471	1470	1380	1379	1429	1428	1040	1040	1997	1997	1568	1565	1513	1509	2228	2223	1807	1804	2021	2019	1496	1493	1777	1771	2284	2279	1113	1111	1420
ENSG00000071073	493	493	371	371	389	389	369	369	304	304	358	358	352	352	583	583	569	569	347	346	515	515	431	431	344	344	362	362	785	785	487	487	523	522	504	503	381	381	526	526	451	451	312	311	631	630	477	477	368
ENSG00000071082	2445	2442	2465	2464	1725	1722	1411	1408	1588	1585	1452	1451	1537	1535	2292	2291	2680	2678	1669	1655	1889	1888	1840	1838	2018	2017	1653	1652	2664	2664	2086	2082	2382	2375	2977	2969	1994	1989	2326	2322	2241	2236	3007	2998	3239	3231	1459	1457	2295
ENSG00000071127	2277	2276	2195	2194	1949	1947	2356	2355	2435	2433	2335	2335	2086	2085	2592	2592	3038	3037	1903	1895	2366	2365	2395	2394	2199	2198	1996	1996	3382	3382	3345	3343	3266	3263	2777	2773	2628	2625	2709	2707	2378	2376	3220	3215	3948	3944	2077	2076	2412
ENSG00000071189	727	727	581	581	608	608	658	658	555	555	600	600	631	631	790	790	876	876	774	773	828	828	818	818	863	863	764	764	1159	1159	606	606	755	755	636	636	570	570	591	591	555	555	662	661	868	868	592	592	552
ENSG00000071203	0	0	0	0	1	1	0	0	0	0	0	0	1	1	0	0	0	0	0	0	0	0	0	0	0	0	0	0	0	0	1	1	0	0	0	0	0	0	0	0	0	0	0	0	0	0	1	1	1
ENSG00000071205	184	184	193	193	103	103	151	151	182	182	176	176	156	156	135	135	153	153	117	117	134	134	142	142	120	120	112	112	211	211	222	222	172	172	208	208	134	134	166	166	139	139	264	264	185	185	114	114	119
ENSG00000071242	339	339	222	222	167	167	219	219	372	372	261	261	336	336	350	350	285	285	138	138	161	161	111	111	152	152	110	110	214	214	271	271	248	248	471	471	610	610	468	468	310	310	404	404	495	495	146	146	257
ENSG00000071243	150	150	131	131	138	138	133	133	147	147	123	123	115	115	155	155	163	163	146	146	153	153	140	140	159	159	123	123	192	192	100	100	161	161	164	164	141	141	134	134	129	129	165	165	171	171	101	101	121
ENSG00000071246	341	341	276	276	178	178	259	259	398	398	330	330	390	390	367	367	408	408	220	220	209	209	168	168	243	243	160	160	276	276	266	266	228	228	602	602	444	444	514	514	306	306	438	438	438	438	231	231	281
ENSG00000071282	348	348	269	269	279	279	322	322	314	314	291	291	380	380	325	325	311	311	207	207	198	198	248	248	291	291	176	176	318	318	442	442	277	277	560	560	378	378	493	493	445	445	464	464	540	540	271	271	295
ENSG00000071462	617	617	467	467	540	540	551	551	605	605	551	551	520	520	531	531	668	668	522	522	568	568	505	505	462	462	469	469	709	709	735	735	899	899	612	612	499	499	625	625	565	565	760	760	1160	1160	450	450	518
ENSG00000071537	2340	2340	1953	1953	2259	2259	2287	2287	1637	1637	1947	1947	1817	1817	2989	2989	2858	2858	2575	2573	2926	2926	2622	2622	2637	2637	2686	2686	3802	3802	1976	1975	2701	2700	1978	1977	1840	1839	2347	2347	2170	2169	1962	1961	3018	3017	2106	2106	2363
ENSG00000071539	33	33	41	41	25	25	34	34	42	42	47	47	38	38	53	53	33	33	30	30	28	28	34	34	34	34	26	26	44	44	52	52	18	18	46	46	50	50	50	50	22	22	68	68	44	44	25	25	34
ENSG00000071553	4330	4330	3843	3843	4282	4282	3990	3990	3129	3128	3976	3976	3288	3288	4303	4303	5495	5495	5328	5326	5369	5369	4303	4303	4288	4288	4098	4098	4344	4344	5556	5555	7666	7665	4433	4432	3866	3865	4153	4152	4790	4789	5447	5445	7425	7424	4340	4340	4410
ENSG00000071564	423	422	338	338	370	369	353	352	405	404	465	465	425	424	459	459	465	464	352	347	393	393	305	304	291	291	225	225	371	371	540	539	492	490	465	462	438	436	435	434	341	340	538	535	638	636	308	307	338
ENSG00000071575	344	344	271	271	220	220	326	326	355	355	267	267	404	404	425	425	302	302	214	213	305	305	251	251	218	218	137	137	271	271	295	295	231	231	510	510	403	403	515	515	386	386	485	485	405	405	242	242	272
ENSG00000071626	1836	1836	1718	1718	1533	1533	1784	1784	1613	1613	1642	1642	1605	1605	1812	1812	2096	2096	1541	1540	1686	1686	1663	1663	1429	1429	1353	1353	2004	2004	1987	1987	2112	2112	1684	1683	1533	1533	2023	2023	1668	1668	2085	2084	2593	2593	1365	1365	1677
ENSG00000071655	1788	1788	1702	1702	1562	1562	1689	1689	1588	1588	1815	1815	1833	1833	2009	2009	2324	2324	1916	1916	2115	2115	2039	2039	1628	1628	1375	1375	1834	1834	3294	3294	3433	3433	2146	2146	1578	1578	2448	2448	2510	2510	2626	2626	3232	3232	2012	2012	2266
ENSG00000071677	0	0	0	0	0	0	0	0	0	0	0	0	0	0	0	0	0	0	0	0	0	0	0	0	0	0	0	0	0	0	0	0	0	0	0	0	0	0	0	0	0	0	0	0	0	0	0	0	0
ENSG00000071794	65	65	78	78	58	58	73	73	89	89	91	91	77	77	90	90	84	84	21	21	82	82	59	59	44	44	76	76	125	125	70	70	48	48	91	91	94	94	92	92	72	72	109	109	78	78	54	54	40
ENSG00000071859	1643	1643	1541	1541	1610	1610	1351	1351	1236	1236	1207	1207	1335	1335	1372	1372	2016	2016	1623	1622	1464	1464	1392	1392	1314	1314	1221	1221	1784	1784	2015	2015	3135	3135	1830	1829	1258	1258	1497	1497	1972	1972	1719	1718	2693	2692	1116	1116	1530
ENSG00000071889	945	945	846	846	1008	1008	1086	1086	862	862	1105	1105	887	887	1087	1087	1357	1357	1200	1199	936	936	996	996	936	936	1031	1031	1028	1028	1312	1312	1772	1772	1006	1006	943	943	1082	1082	1030	1030	1445	1445	1874	1874	836	836	1320
ENSG00000071894	1441	1441	530	530	907	907	959	959	685	685	1218	1218	637	637	674	674	763	763	946	945	815	815	734	734	688	688	394	394	1349	1349	932	932	1268	1267	1148	1147	1177	1177	1042	1042	749	749	828	827	1428	1427	548	548	662
ENSG00000071909	0	0	13	13	4	4	7	7	10	10	34	34	2	2	9	9	3	3	1	1	3	3	5	5	32	32	32	32	7	7	2	2	3	3	17	17	3	3	4	4	27	27	2	2	23	23	12	12	6
ENSG00000071967	209	209	196	196	236	236	175	175	214	214	193	193	266	266	135	135	112	112	95	93	148	148	123	123	133	133	91	91	238	238	209	209	163	162	249	248	218	217	207	207	151	150	244	243	253	252	141	141	242
ENSG00000071991	20	20	15	15	15	15	27	27	18	18	19	19	40	40	26	26	12	12	15	15	26	26	11	11	27	27	8	8	30	30	17	17	16	16	34	34	48	48	43	43	11	11	56	56	49	49	7	7	27
ENSG00000071994	325	325	309	309	256	256	261	261	243	243	257	257	255	255	345	345	374	374	355	355	318	318	367	367	316	316	256	256	442	442	372	372	442	442	372	372	329	329	403	403	407	407	429	429	581	581	280	280	316
ENSG00000072041	166	166	163	163	127	127	242	242	107	107	171	171	138	138	314	314	217	217	161	161	225	225	172	172	253	253	202	202	328	328	62	62	96	96	44	44	256	256	202	202	102	102	88	88	330	330	123	123	162
ENSG00000072042	321	321	368	368	282	282	256	256	275	275	427	427	249	249	397	397	420	420	336	336	407	407	382	382	301	301	438	438	569	569	567	567	557	557	446	446	399	399	326	326	293	293	451	451	588	588	308	308	279
ENSG00000072062	612	612	566	566	456	456	548	548	548	547	550	550	563	563	537	537	580	580	527	525	495	495	437	437	440	440	383	383	524	524	665	664	966	965	692	691	613	612	554	553	476	475	763	762	878	877	483	483	506
ENSG00000072071	201	201	174	174	132	132	209	209	246	246	220	220	262	262	206	206	297	297	129	129	155	155	113	113	127	127	142	142	227	227	313	313	256	256	350	350	307	307	289	289	264	264	320	320	377	377	153	153	209
ENSG00000072080	0	0	0	0	0	0	0	0	0	0	0	0	0	0	0	0	0	0	0	0	0	0	0	0	0	0	0	0	1	1	0	0	0	0	0	0	0	0	0	0	0	0	0	0	0	0	0	0	0
ENSG00000072110	1318	1315	1318	1317	718	715	1061	1058	1447	1444	1601	1600	1405	1403	1595	1594	1881	1879	847	833	1265	1264	956	954	914	913	972	971	1415	1415	2156	2152	1098	1092	1457	1449	1522	1517	1768	1764	1125	1120	1846	1837	1824	1816	973	971	1396
ENSG00000072121	832	832	681	681	712	712	814	814	734	734	831	831	807	807	1101	1101	1242	1242	969	968	1167	1167	966	966	1011	1011	877	877	1326	1326	802	802	1043	1043	754	754	718	718	846	846	656	656	763	763	1223	1223	570	570	732
ENSG00000072133	120	120	88	88	128	128	128	128	93	93	56	56	141	141	195	195	256	256	196	196	186	186	185	185	95	95	132	132	190	190	121	121	163	163	146	146	117	117	63	63	116	116	163	163	172	172	150	150	151
ENSG00000072134	674	674	504	504	596	596	644	644	631	631	515	515	643	643	818	818	836	836	557	557	646	646	583	583	521	521	545	545	943	943	693	693	634	634	613	613	573	573	609	609	499	499	725	725	834	834	453	453	540
ENSG00000072135	434	434	409	409	354	354	432	432	436	436	463	463	505	505	474	474	489	489	371	369	353	353	375	375	316	316	300	300	480	480	505	505	543	542	521	520	560	559	437	437	423	422	717	716	717	716	392	392	416
ENSG00000072163	454	454	359	359	377	377	328	328	456	456	415	415	477	477	429	429	347	347	385	385	247	247	211	211	226	226	222	222	348	348	757	757	588	588	735	735	762	762	580	580	738	738	578	578	817	817	422	422	522
ENSG00000072182	3	3	2	2	9	9	2	2	0	0	4	4	2	2	2	2	3	3	6	6	2	2	4	4	1	1	1	1	3	3	2	2	8	8	3	3	5	5	4	4	4	4	2	2	5	5	0	0	1
ENSG00000072195	165	165	154	154	184	184	168	168	239	239	211	211	281	281	127	127	179	179	125	125	110	110	64	64	101	101	51	51	141	141	355	355	212	212	190	190	212	212	135	135	144	144	161	161	251	251	63	63	282
ENSG00000072201	528	528	586	586	518	518	703	703	352	352	722	722	420	420	797	797	1054	1054	453	453	516	516	611	611	574	574	643	643	758	758	664	664	575	575	576	576	708	708	702	702	482	482	650	650	1107	1107	447	447	704
ENSG00000072210	123	123	110	110	98	98	105	105	130	130	125	125	153	153	130	130	119	119	64	64	97	97	70	70	60	60	50	50	120	120	121	121	92	92	158	158	136	136	145	145	89	89	154	154	166	166	64	64	107
ENSG00000072274	10104	10103	7603	7603	12012	12011	6336	6335	9838	9837	9258	9258	4702	4702	7016	7016	13293	13293	20666	20663	10009	10009	17985	17985	6938	6938	9751	9751	24756	24756	6452	6451	15502	15501	14727	14725	9071	9070	13906	13905	12764	12763	8326	8324	10009	10007	6553	6553	11538
ENSG00000072310	3165	3165	1715	1715	2297	2297	2530	2530	1597	1597	2242	2242	2728	2728	2004	2004	3589	3589	2393	2392	2702	2702	2230	2230	3088	3088	2228	2228	1970	1970	3080	3080	2914	2913	2342	2341	2104	2103	3171	3171	2556	2556	3575	3574	4046	4045	3079	3079	3077
ENSG00000072315	1	1	4	4	0	0	6	6	0	0	7	7	0	0	15	15	2	2	7	7	12	12	1	1	5	5	14	14	3	3	0	0	15	15	0	0	2	2	6	6	2	2	4	4	15	15	4	4	1
ENSG00000072364	1784	1784	1372	1372	1332	1332	1571	1571	1270	1270	1402	1402	1432	1432	2322	2322	2383	2383	1821	1820	2344	2344	1954	1954	2204	2204	2349	2349	2865	2865	1240	1240	1603	1602	1212	1211	1239	1239	1256	1256	1202	1202	1533	1532	1936	1935	1172	1172	1394
ENSG00000072401	68	67	96	96	73	72	81	80	70	69	77	77	71	71	112	112	120	120	94	91	97	97	129	129	120	120	87	87	179	179	77	76	114	113	90	88	93	92	99	98	119	118	122	120	190	188	95	95	114
ENSG00000072415	999	999	1277	1277	1206	1206	1263	1263	1022	1022	1260	1260	914	914	1727	1727	1812	1812	1552	1552	2298	2298	1539	1539	2406	2406	1388	1388	2979	2979	1534	1534	1589	1589	1128	1128	1224	1224	1023	1023	1224	1224	1100	1100	1826	1826	1492	1492	1101
ENSG00000072422	6374	6374	3516	3516	4484	4484	5449	5449	2984	2984	3922	3922	5773	5773	5837	5837	9229	9229	6752	6752	8769	8769	6451	6451	11040	11040	7445	7445	8022	8022	6120	6120	7610	7610	5803	5803	3824	3824	6762	6762	8777	8777	5860	5860	14832	14832	6209	6209	5088
ENSG00000072501	1483	1483	2070	2070	1988	1988	1493	1493	1348	1347	2435	2435	1407	1407	2587	2587	2084	2084	2249	2247	1962	1962	1947	1947	2544	2544	1436	1436	3162	3162	1822	1821	2846	2845	1446	1445	2042	2041	2289	2288	1450	1449	1597	1595	3213	3212	1636	1636	2168
ENSG00000072506	275	275	407	407	346	346	263	263	248	248	484	484	243	243	361	361	361	361	334	334	286	286	334	334	432	432	244	244	479	479	505	505	650	650	454	454	474	474	505	505	387	387	552	552	659	659	300	300	446
ENSG00000072518	1792	1791	1395	1395	1619	1618	1719	1718	1598	1597	1890	1890	1782	1781	2144	2144	2485	2485	2317	2314	2079	2079	2128	2128	1786	1786	1637	1637	2597	2597	2832	2831	2978	2976	1765	1763	1539	1538	1864	1863	1890	1889	2173	2171	2960	2958	1834	1833	2181
ENSG00000072571	64	64	61	61	33	33	67	67	60	60	73	73	57	57	51	51	63	63	55	55	43	43	50	50	60	60	41	41	67	67	54	54	48	48	56	56	67	67	74	74	32	32	98	98	72	72	22	22	33
ENSG00000072609	1025	1025	995	995	836	836	935	935	890	890	960	960	976	976	970	970	1269	1269	939	937	831	831	905	905	813	813	732	732	1109	1109	1372	1372	1338	1337	1022	1021	995	994	1211	1211	1088	1087	1291	1290	1638	1637	804	804	998
ENSG00000072657	1	1	2	2	0	0	1	1	0	0	2	2	4	4	1	1	0	0	2	2	0	0	1	1	0	0	1	1	1	1	4	4	0	0	1	1	1	1	0	0	2	2	2	2	2	2	3	3	1
ENSG00000072682	318	318	266	266	195	195	292	292	224	224	300	300	321	321	391	391	511	511	418	418	271	271	432	432	356	356	378	378	708	708	312	312	282	282	372	372	413	413	635	635	465	465	422	422	542	542	339	339	347
ENSG00000072694	1492	1492	777	777	752	752	988	988	968	968	863	863	1436	1436	1524	1524	1751	1751	751	750	1117	1117	698	698	767	767	812	812	1210	1210	1236	1236	1125	1125	2375	2375	2038	2038	2152	2152	1645	1645	2125	2125	2617	2617	822	822	738
ENSG00000072736	286	286	245	245	208	208	263	263	201	201	256	256	276	276	344	344	297	297	267	266	350	350	306	306	291	291	199	199	372	372	246	246	402	402	325	324	298	298	273	273	216	216	302	301	541	540	273	273	313
ENSG00000072756	194	194	183	183	159	159	159	159	156	156	137	137	149	149	224	224	276	276	184	184	151	151	174	174	202	202	179	179	284	284	236	236	200	200	194	194	207	207	259	259	211	211	239	239	306	306	164	164	218
ENSG00000072778	12939	12939	9721	9721	10846	10846	11038	11038	11250	11249	11383	11383	11012	11012	12706	12706	14727	14727	12921	12919	10100	10100	10050	10050	8985	8985	9523	9523	12863	12863	14249	14248	16338	16337	13950	13949	10575	10574	14753	14752	13750	13749	15365	15364	18780	18779	10200	10200	11206
ENSG00000072786	1157	1155	1092	1091	1400	1398	1058	1056	1249	1247	1620	1620	1285	1283	1605	1605	2219	2218	1665	1655	1684	1683	1138	1137	1400	1399	1164	1164	1711	1711	1458	1455	1966	1961	1632	1626	1333	1329	1356	1353	1024	1021	1344	1337	2557	2552	1339	1337	1482
ENSG00000072803	552	552	479	479	534	534	514	514	480	480	469	469	466	466	626	626	712	712	573	573	676	676	679	679	711	711	566	566	833	833	622	622	656	656	545	545	510	510	526	526	479	479	586	586	828	828	514	514	600
ENSG00000072818	179	178	123	123	109	108	147	146	137	136	80	80	154	153	148	148	185	184	191	186	127	127	150	149	125	125	89	89	155	155	236	235	227	225	180	177	114	112	215	214	192	190	181	178	320	317	166	165	200
ENSG00000072832	63	63	36	36	40	40	41	41	119	119	83	83	110	110	26	26	95	95	42	42	77	77	33	33	36	36	49	49	53	53	30	30	80	80	189	189	162	162	127	127	95	95	179	179	86	86	70	70	73
ENSG00000072840	95	95	44	44	45	45	59	59	108	108	85	85	83	83	47	47	123	123	53	53	60	60	47	47	43	43	79	79	77	77	43	43	58	58	63	63	79	79	43	43	40	40	75	75	56	56	61	61	57
ENSG00000072849	437	437	475	475	405	405	418	418	342	342	401	401	417	417	425	425	529	529	517	517	463	463	402	402	454	454	409	409	513	513	498	498	589	589	496	496	403	403	494	494	431	431	656	656	659	659	335	335	402
ENSG00000072858	19	19	15	15	24	24	24	24	22	22	14	14	23	23	14	14	24	24	17	17	12	12	15	15	14	14	18	18	26	26	14	14	22	22	21	21	28	28	17	17	9	9	25	25	39	39	15	15	18
ENSG00000072864	108	108	94	94	71	71	78	78	94	94	89	89	113	113	75	75	74	74	56	54	52	52	71	71	46	46	46	46	95	95	132	132	81	80	118	117	112	111	100	100	76	75	149	148	97	96	59	59	57
ENSG00000072952	140	139	137	137	86	85	208	207	149	148	241	241	176	175	212	212	174	174	101	98	138	138	76	76	117	117	103	103	184	184	216	215	116	114	285	283	361	360	269	268	189	188	269	267	240	238	95	94	159
ENSG00000072954	22	22	9	9	6	6	10	10	13	13	9	9	19	19	6	6	9	9	22	22	4	4	5	5	11	11	9	9	9	9	14	14	21	21	15	15	12	12	20	20	14	14	15	15	17	17	8	8	11
ENSG00000072958	587	587	456	456	472	472	529	529	476	475	571	571	500	500	546	546	596	596	491	489	555	555	454	454	465	465	426	426	491	491	730	729	825	824	713	712	558	557	492	491	531	530	751	750	958	957	471	471	529
ENSG00000073008	604	604	470	470	259	259	166	166	716	716	323	323	646	646	281	281	666	666	360	360	567	567	207	207	382	382	429	429	355	355	723	723	617	617	668	668	261	261	452	452	465	465	364	364	643	643	902	902	573
ENSG00000073050	375	375	330	330	375	375	397	397	340	340	333	333	329	329	444	444	468	468	485	485	444	444	383	383	339	339	337	337	434	434	499	499	633	633	405	405	337	337	400	400	330	330	545	545	680	680	316	316	378
ENSG00000073060	9331	9331	4305	4305	6499	6499	6419	6419	3604	3604	5883	5883	6746	6746	6585	6585	9931	9931	7139	7139	8568	8568	5221	5221	6743	6743	6994	6994	6313	6313	6952	6952	7038	7038	9077	9077	5995	5995	8930	8930	9501	9501	8471	8471	11911	11911	8069	8069	8149
ENSG00000073067	10	10	3	3	18	18	11	11	26	26	54	54	18	18	5	5	6	6	6	6	6	6	6	6	0	0	2	2	9	9	12	12	26	26	15	15	11	11	5	5	11	11	28	28	13	13	10	10	18
ENSG00000073111	915	915	889	889	534	534	864	864	993	993	889	889	738	738	966	966	829	829	490	490	772	772	772	772	530	530	454	454	1021	1021	1048	1048	744	744	850	850	932	932	1206	1206	634	634	1412	1412	1005	1005	492	492	552
ENSG00000073146	0	0	4	4	8	8	3	3	4	4	3	3	10	10	0	0	3	3	5	5	2	2	3	3	7	7	2	2	6	6	10	10	11	11	6	6	6	6	6	6	2	2	3	3	10	10	3	3	9
ENSG00000073150	12	12	2	2	7	7	8	8	13	13	4	4	3	3	0	0	2	2	4	4	2	2	3	3	2	2	1	1	6	6	8	8	8	8	9	9	4	4	6	6	4	4	6	6	15	15	3	3	7
ENSG00000073169	414	414	370	370	383	383	345	345	408	408	339	339	362	362	371	371	461	461	395	394	324	324	320	320	284	284	230	230	382	382	599	599	657	657	421	421	372	372	409	409	393	393	489	489	579	579	256	256	410
ENSG00000073282	330	330	304	304	174	174	356	356	418	418	309	309	298	298	371	371	311	311	170	170	337	337	292	292	222	222	258	258	499	499	270	270	232	232	246	246	213	213	254	254	158	158	414	414	283	283	140	140	173
ENSG00000073331	314	313	247	247	278	277	294	293	209	208	285	285	304	303	417	417	327	327	326	323	293	293	324	324	331	331	305	305	444	444	299	298	411	410	266	264	288	287	289	288	260	259	287	285	487	485	254	253	252
ENSG00000073350	264	264	448	448	201	201	264	264	332	332	274	274	429	429	272	272	292	292	220	220	261	261	246	246	204	204	169	169	254	254	687	687	479	479	327	327	418	418	585	585	495	495	346	346	473	473	325	325	334
ENSG00000073417	492	492	537	537	408	408	468	468	429	429	515	515	485	485	711	711	582	582	419	419	472	472	402	402	455	455	450	450	798	798	489	489	471	471	618	618	570	570	591	591	490	490	612	612	740	740	366	366	439
ENSG00000073464	30	30	19	19	40	40	50	50	46	46	32	32	38	38	62	62	48	48	20	20	45	45	20	20	31	31	41	41	68	68	46	46	16	16	21	21	49	49	71	71	41	41	36	36	57	57	14	14	27
ENSG00000073536	85	85	57	57	78	78	63	63	59	59	63	63	69	69	63	63	64	64	35	35	53	53	49	49	32	32	39	39	87	87	99	99	68	68	98	98	70	70	67	67	60	60	100	100	94	94	48	48	67
ENSG00000073578	1635	1635	1206	1206	1125	1125	1257	1257	1063	1063	1181	1181	1177	1177	1431	1431	1561	1561	1379	1378	2037	2037	1442	1442	1325	1325	1206	1206	1513	1513	2029	2029	2009	2009	1652	1651	1372	1372	1798	1798	1630	1630	1832	1831	2704	2703	1286	1286	1338
ENSG00000073584	439	439	339	339	366	366	340	340	316	316	379	379	386	386	521	521	459	459	483	483	475	475	478	478	418	418	394	394	507	507	465	465	492	492	440	440	408	408	408	408	460	460	531	531	587	587	396	396	382
ENSG00000073598	0	0	1	1	0	0	0	0	0	0	0	0	0	0	0	0	0	0	0	0	0	0	0	0	1	1	0	0	0	0	0	0	0	0	0	0	0	0	0	0	0	0	1	1	1	1	1	1	2
ENSG00000073605	467	467	353	353	452	452	444	444	583	583	259	259	413	413	491	491	540	540	479	478	319	319	309	309	236	236	381	381	386	386	499	499	664	664	404	404	344	344	374	374	293	293	390	390	584	584	307	307	245
ENSG00000073614	1430	1429	1137	1137	1049	1048	1074	1073	1020	1019	1031	1031	1239	1239	1242	1242	1413	1413	1177	1174	1289	1289	1124	1124	1102	1102	1002	1002	1567	1567	1303	1302	1695	1694	1564	1562	1167	1166	1430	1429	1277	1276	1447	1445	1899	1897	1032	1032	1038
ENSG00000073670	7	7	9	9	8	8	3	3	6	6	4	4	3	3	6	6	5	5	3	3	6	6	4	4	4	4	2	2	5	5	11	11	8	8	9	9	6	6	8	8	3	3	9	9	15	15	8	8	9
ENSG00000073711	422	422	232	232	393	393	381	381	315	315	333	333	301	301	654	654	478	478	403	403	455	455	369	369	491	491	410	410	586	586	469	469	480	480	304	304	282	282	342	342	352	352	262	262	582	582	428	428	355
ENSG00000073712	1554	1554	1203	1203	1097	1097	1370	1370	1309	1309	1128	1128	1351	1351	1972	1972	1766	1766	1346	1346	1312	1312	1345	1345	1455	1455	1314	1314	1954	1954	1614	1614	1510	1510	1791	1791	1669	1669	2082	2082	1299	1299	1981	1981	2187	2187	1106	1106	1395
ENSG00000073734	1	1	1	1	0	0	1	1	0	0	1	1	0	0	0	0	0	0	1	1	0	0	1	1	1	1	1	1	3	3	0	0	1	1	2	2	1	1	1	1	0	0	0	0	0	0	0	0	1
ENSG00000073737	26	26	35	35	22	22	33	33	12	12	75	75	26	26	30	30	36	36	25	25	44	44	35	35	33	33	39	39	66	66	26	26	45	45	46	46	40	40	57	57	26	26	51	51	40	40	31	31	18
ENSG00000073754	3	3	4	4	1	1	1	1	11	11	2	2	12	12	0	0	7	7	1	1	5	5	1	1	1	1	0	0	18	18	5	5	3	3	0	0	1	1	5	5	6	6	13	13	5	5	2	2	5
ENSG00000073756	17	17	1	1	15	15	26	26	29	29	16	16	10	10	7	7	9	9	5	4	26	26	5	5	9	9	10	10	20	20	13	13	6	5	22	21	4	4	25	25	12	12	6	5	14	13	10	10	12
ENSG00000073792	1957	1955	930	929	1738	1736	1429	1427	1394	1391	984	983	1459	1457	1586	1586	1974	1972	1941	1930	1843	1842	2062	2061	1436	1435	1513	1513	2436	2436	1814	1811	2335	2330	1297	1291	1040	1036	1422	1419	1175	1171	1646	1639	2279	2273	1706	1704	1539
ENSG00000073803	453	453	365	365	313	313	305	305	177	177	520	520	391	391	426	426	499	499	283	283	560	560	198	198	363	363	440	440	338	338	331	331	516	516	358	358	523	523	449	449	342	342	553	553	484	484	319	319	320
ENSG00000073849	273	273	182	182	209	209	294	294	248	247	172	172	304	304	235	235	208	208	113	111	167	167	167	167	150	150	147	147	293	293	294	293	185	184	291	290	298	297	245	244	214	213	285	284	413	412	208	208	214
ENSG00000073861	1	1	4	4	1	1	2	2	3	3	4	4	2	2	4	4	2	2	3	3	1	1	1	1	1	1	0	0	4	4	6	6	3	3	5	5	3	3	1	1	0	0	6	6	6	6	4	4	0
ENSG00000073905	0	0	2	2	1	1	1	1	0	0	0	0	0	0	2	2	1	1	2	2	0	0	1	1	0	0	0	0	4	4	1	1	3	3	3	3	1	1	1	1	2	2	1	1	1	1	1	1	0
ENSG00000073910	129	129	112	112	86	86	114	114	143	143	98	98	114	114	137	137	185	185	56	54	94	94	53	53	88	88	80	80	136	136	121	121	74	73	155	154	161	160	160	160	128	128	167	166	194	193	81	81	103
ENSG00000073921	4105	4103	3580	3579	4123	4121	3708	3706	2980	2978	3742	3742	3312	3311	5005	5005	4713	4712	4308	4299	5716	5715	5558	5557	5324	5323	4808	4808	8224	8224	4712	4710	4828	4824	4213	4208	3529	3526	3867	3865	3581	3578	3864	3858	7222	7217	3739	3738	4251
ENSG00000073969	306	306	313	313	316	316	341	341	270	270	367	367	255	255	309	309	413	413	344	344	436	436	402	402	343	343	333	333	528	528	433	433	495	495	484	484	399	399	509	509	396	396	536	536	669	669	389	389	433
ENSG00000074047	25	25	23	23	42	42	29	29	26	26	30	30	30	30	19	19	24	24	22	22	11	11	5	5	14	14	1	1	30	30	21	21	23	23	23	23	21	21	17	17	23	23	41	41	27	27	20	20	47
ENSG00000074054	669	669	633	633	636	636	769	769	673	673	612	612	809	809	885	885	806	806	716	715	836	836	763	763	750	750	555	555	894	894	643	643	745	744	800	799	700	700	818	818	590	590	819	818	966	965	558	558	701
ENSG00000074071	347	347	323	323	316	316	321	321	270	270	257	257	274	274	347	347	314	314	269	268	327	327	279	279	253	253	215	215	360	360	457	457	533	533	425	425	283	283	389	389	414	414	491	491	554	554	215	215	358
ENSG00000074181	3437	3437	2779	2779	2446	2446	2948	2948	3389	3389	2700	2700	3308	3308	3437	3437	2650	2650	2327	2327	2912	2912	2287	2287	1905	1905	1928	1928	2627	2627	3830	3830	2778	2778	4686	4686	4209	4209	4671	4671	2682	2682	3870	3870	3612	3612	2085	2085	2580
ENSG00000074201	552	552	382	382	382	382	417	417	374	374	396	396	406	406	497	497	521	521	402	401	498	498	468	468	535	535	405	405	710	710	608	608	520	520	481	481	381	381	503	503	546	546	630	630	645	645	467	467	406
ENSG00000074211	5	5	5	5	12	12	3	3	12	12	12	12	1	1	18	18	10	10	8	8	6	6	1	1	59	59	0	0	1	1	30	30	2	2	2	2	2	2	9	9	29	29	1	1	3	3	90	90	2
ENSG00000074219	81	81	86	86	62	62	75	75	99	99	96	96	138	138	88	88	112	112	56	56	54	54	35	35	46	46	38	38	92	92	102	102	59	59	123	123	161	161	137	137	88	88	125	125	141	141	48	48	87
ENSG00000074266	190	190	234	234	167	167	149	149	186	186	157	157	165	165	196	196	284	284	124	124	157	157	153	153	169	169	162	162	228	228	243	243	216	216	274	274	159	159	235	235	163	163	275	275	256	256	114	114	175
ENSG00000074276	10	10	14	14	3	3	17	17	16	16	10	10	15	15	16	16	25	25	11	11	10	10	14	14	16	16	17	17	18	18	21	21	31	31	19	19	8	8	12	12	14	14	18	18	22	22	11	11	12
ENSG00000074317	0	0	0	0	0	0	0	0	0	0	0	0	0	0	0	0	0	0	0	0	0	0	0	0	0	0	0	0	0	0	0	0	0	0	0	0	0	0	0	0	0	0	0	0	0	0	0	0	0
ENSG00000074319	1008	1007	854	854	824	823	790	789	720	719	779	779	791	790	1018	1018	1019	1018	962	958	957	957	999	999	936	936	905	905	1172	1172	972	971	1303	1301	1044	1042	909	908	987	986	1059	1058	1161	1159	1528	1526	785	784	829
ENSG00000074356	1062	1062	909	909	715	715	1006	1006	767	767	1034	1034	1002	1002	1236	1236	1305	1305	800	799	1008	1008	912	912	887	887	856	856	1274	1274	954	954	786	786	866	866	872	872	913	913	661	661	1043	1042	1128	1128	556	556	730
ENSG00000074370	55	54	76	75	59	58	64	63	96	94	141	141	125	124	91	91	106	105	68	61	70	69	24	23	52	51	18	18	75	75	254	252	111	108	174	170	125	123	124	122	71	69	121	116	150	146	40	39	136
ENSG00000074410	2	2	26	26	8	8	9	9	8	8	40	40	12	12	13	13	17	17	7	7	5	5	12	12	3	3	10	10	8	8	32	32	8	8	17	17	4	4	20	20	8	8	18	18	27	27	17	17	15
ENSG00000074416	1152	1152	1104	1104	835	835	1279	1279	1281	1281	1379	1379	1156	1156	1441	1441	1335	1335	1351	1351	1133	1133	1208	1208	1133	1133	884	884	1783	1783	2367	2367	1581	1581	1507	1507	1355	1355	1371	1371	1505	1505	1484	1484	2795	2795	1430	1430	1519
ENSG00000074527	188	188	251	251	100	100	276	276	271	271	187	187	202	202	306	306	209	209	200	200	167	167	224	224	158	158	190	190	247	247	295	295	169	169	296	296	157	157	252	252	200	200	169	169	186	186	286	286	222
ENSG00000074582	186	186	167	167	143	143	167	167	205	205	202	202	177	177	222	222	232	232	137	137	163	163	165	165	109	109	116	116	216	216	258	258	219	219	238	238	175	175	240	240	179	179	296	296	299	299	148	148	194
ENSG00000074590	74	74	61	61	64	64	52	52	69	69	52	52	76	76	62	62	62	62	52	52	46	46	36	36	44	44	23	23	76	76	121	121	46	46	83	83	65	65	88	88	49	49	78	78	75	75	101	101	72
ENSG00000074603	665	665	510	510	492	492	588	588	452	452	480	480	585	585	716	716	764	764	639	638	722	722	611	611	647	647	572	572	912	912	639	639	750	750	648	648	522	522	653	653	609	609	552	551	866	866	515	515	606
ENSG00000074621	231	231	193	193	138	138	223	223	255	255	224	224	217	217	277	277	307	307	168	168	241	241	183	183	202	202	206	206	352	352	253	253	181	181	200	200	199	199	223	223	204	204	257	257	268	268	138	138	177
ENSG00000074657	440	440	416	416	411	411	507	507	529	529	486	486	599	599	729	729	600	600	423	423	412	412	423	423	495	495	419	419	601	601	546	546	506	506	560	560	733	733	425	425	446	446	469	469	978	978	318	318	494
ENSG00000074660	240	240	223	223	178	178	279	279	252	252	236	236	268	268	260	260	294	294	147	146	160	160	119	119	131	131	121	121	172	172	308	308	214	214	364	364	331	331	349	349	257	257	373	372	379	379	170	170	235
ENSG00000074695	1779	1779	1565	1565	1690	1690	1981	1981	1403	1403	1719	1719	1333	1333	2291	2291	2267	2267	2163	2163	2034	2034	2096	2096	2002	2002	2378	2378	3796	3796	1652	1652	2030	2030	1477	1477	1548	1548	1790	1790	1872	1872	1929	1929	2684	2684	1516	1516	1714
ENSG00000074696	1291	1291	1145	1145	1074	1074	1321	1321	1018	1018	1080	1080	1029	1029	1759	1759	1497	1497	1094	1094	1727	1727	1555	1555	1466	1466	1319	1319	1967	1967	1470	1470	2163	2163	1596	1596	1257	1257	1348	1348	1677	1677	1683	1683	2097	2097	1085	1085	1156
ENSG00000074706	79	79	40	40	62	62	60	60	42	42	93	93	144	144	112	112	124	124	99	98	197	197	118	118	136	136	157	157	167	167	98	98	66	66	73	72	65	65	90	90	121	121	99	98	142	141	90	90	129
ENSG00000074755	1944	1944	1320	1320	1371	1371	1767	1767	1449	1449	1372	1372	1740	1740	2331	2331	2719	2719	2072	2070	2219	2219	2090	2090	2105	2105	1828	1828	2936	2936	1590	1590	1800	1799	1334	1333	1367	1366	1502	1502	1210	1209	1622	1621	2419	2418	1324	1324	1773
ENSG00000074771	0	0	0	0	0	0	0	0	0	0	0	0	0	0	0	0	0	0	0	0	0	0	0	0	0	0	0	0	0	0	0	0	0	0	0	0	0	0	0	0	0	0	0	0	0	0	0	0	0
ENSG00000074800	3047	3045	2717	2716	2109	2107	2389	2387	2507	2505	3177	3177	2689	2688	2857	2857	3173	3172	1970	1961	3128	3127	2404	2403	2099	2098	2180	2180	3253	3253	2971	2969	3086	3082	3224	3219	2923	2920	3267	3265	2323	2320	4284	4278	4274	4269	2056	2055	2239
ENSG00000074803	0	0	1	1	0	0	2	2	2	2	0	0	2	2	1	1	1	1	0	0	0	0	1	1	0	0	0	0	5	5	0	0	0	0	3	3	1	1	2	2	0	0	2	2	1	1	1	1	1
ENSG00000074842	999	999	952	952	996	996	888	888	655	655	898	898	629	629	919	919	1399	1399	1025	1025	863	863	951	951	1007	1007	924	924	1242	1242	1165	1165	1514	1514	1098	1098	980	980	1134	1134	1390	1390	1541	1541	1544	1544	814	814	914
ENSG00000074855	301	301	222	222	252	252	237	237	271	271	223	223	224	224	282	282	397	397	186	186	218	218	186	186	124	124	177	177	275	275	361	361	288	288	253	253	178	178	356	356	175	175	270	270	311	311	145	145	223
ENSG00000074935	48	48	49	49	50	50	51	51	59	59	38	38	80	80	106	106	79	79	67	67	97	97	61	61	82	82	52	52	94	94	52	52	67	67	79	79	82	82	76	76	68	68	59	59	114	114	53	53	74
ENSG00000074964	254	254	256	256	267	267	280	280	360	360	320	320	247	247	555	555	485	485	223	223	200	200	180	180	310	310	172	172	346	346	476	476	342	342	323	323	356	356	282	282	154	154	494	494	533	533	187	187	268
ENSG00000074966	497	497	359	359	723	723	327	327	635	635	434	434	639	639	805	805	591	591	1053	1052	742	742	998	998	930	930	627	627	1043	1043	925	925	1090	1090	910	910	325	325	559	559	628	628	469	469	834	834	1083	1083	571
ENSG00000075035	2	2	0	0	4	4	6	6	3	3	5	5	8	8	1	1	1	1	0	0	2	2	0	0	3	3	4	4	0	0	5	5	4	4	2	2	6	6	1	1	1	1	0	0	4	4	3	3	4
ENSG00000075043	2	2	1	1	0	0	0	0	0	0	0	0	1	1	0	0	0	0	0	0	2	2	0	0	1	1	0	0	0	0	3	3	0	0	1	1	1	1	0	0	2	2	0	0	0	0	0	0	0
ENSG00000075073	1	1	5	5	4	4	1	1	3	3	3	3	4	4	13	13	8	8	2	2	6	6	7	7	5	5	2	2	6	6	3	3	6	6	5	5	7	7	7	7	7	7	7	7	17	17	7	7	2
ENSG00000075089	160	160	132	132	115	115	117	117	97	97	136	136	109	109	156	156	141	141	192	192	208	208	158	158	165	165	149	149	235	235	159	159	248	248	148	148	150	150	162	162	198	198	171	171	240	240	133	133	142
ENSG00000075131	21	21	28	28	6	6	22	22	21	21	20	20	15	15	28	28	33	33	13	13	22	22	18	18	15	15	11	11	27	27	16	16	14	14	31	31	27	27	22	22	16	16	19	19	28	28	9	9	14
ENSG00000075142	410	410	362	362	276	276	359	359	255	255	184	184	332	332	448	448	403	403	564	564	590	590	431	431	431	431	433	433	690	690	627	627	788	788	689	689	286	286	489	489	704	704	403	403	1072	1072	505	505	423
ENSG00000075151	372	372	322	322	291	291	361	361	375	375	366	366	406	406	572	572	475	475	238	237	284	284	309	309	328	328	300	300	499	499	302	302	312	312	434	433	515	515	380	380	269	269	457	456	442	441	250	250	278
ENSG00000075188	82	82	79	79	59	59	58	58	63	63	57	57	68	68	70	70	79	79	80	80	61	61	68	68	81	81	71	71	123	123	83	83	89	89	94	94	68	68	104	104	73	73	95	95	133	133	62	62	69
ENSG00000075213	62	62	52	52	36	36	81	81	81	81	80	80	86	86	112	112	130	130	46	46	57	57	46	46	75	75	36	36	112	112	63	63	47	47	163	163	123	123	112	112	58	58	177	177	96	96	36	36	58
ENSG00000075218	85	85	87	87	54	54	78	78	62	62	87	87	78	78	82	82	91	91	45	45	66	66	52	52	37	37	41	41	56	56	103	103	46	46	65	65	79	79	81	81	54	54	138	138	83	83	20	20	50
ENSG00000075223	81	81	55	55	100	100	88	88	278	278	58	58	63	63	119	119	29	29	49	49	59	59	82	82	33	33	44	44	129	129	85	85	28	28	49	49	37	37	72	72	33	33	82	82	43	43	41	41	64
ENSG00000075234	106	106	132	132	88	88	109	109	138	138	128	128	146	146	142	142	140	140	86	86	107	107	104	104	85	85	67	67	154	154	141	141	160	160	151	151	152	152	159	159	87	87	204	204	223	223	86	86	112
ENSG00000075239	169	169	131	131	94	94	113	113	113	113	147	147	168	168	162	162	211	211	117	117	129	129	93	93	133	133	101	101	173	173	164	164	179	179	226	226	190	190	210	210	226	226	237	237	266	266	125	125	120
ENSG00000075240	472	472	303	303	250	250	333	333	422	422	302	302	326	326	530	530	339	339	237	237	285	285	308	308	198	198	217	217	371	371	540	540	392	392	442	442	210	210	365	365	249	249	337	337	327	327	247	247	266
ENSG00000075275	70	70	31	31	18	18	25	25	48	48	27	27	37	37	42	42	46	46	52	52	16	16	23	23	36	36	28	28	46	46	63	63	29	29	52	52	20	20	29	29	17	17	20	20	29	29	75	75	43
ENSG00000075290	2	2	3	3	2	2	1	1	4	4	2	2	2	2	3	3	6	6	2	2	3	3	3	3	1	1	0	0	2	2	0	0	4	4	0	0	0	0	2	2	1	1	1	1	3	3	3	3	6
ENSG00000075292	1579	1579	1171	1171	1353	1353	1281	1281	1277	1277	1310	1310	1527	1527	1667	1667	1747	1747	1536	1534	1572	1572	1530	1530	1485	1485	1422	1422	2250	2250	1435	1434	1630	1629	1288	1287	1137	1136	1412	1411	1363	1362	1556	1555	1852	1851	1129	1129	1144
ENSG00000075303	41	41	55	55	43	43	72	72	42	42	51	51	50	50	81	81	55	55	54	54	75	75	64	64	79	79	38	38	88	88	59	59	57	57	61	61	64	64	79	79	55	55	68	68	86	86	45	45	67
ENSG00000075336	179	179	132	132	129	129	160	160	134	134	131	131	135	135	198	198	155	155	148	148	147	147	147	147	150	150	120	120	200	200	177	177	216	216	187	187	162	162	157	157	161	161	200	200	267	267	134	134	147
ENSG00000075340	4	4	1	1	0	0	4	4	4	4	5	5	2	2	5	5	0	0	5	3	1	1	1	1	0	0	0	0	2	2	2	2	0	0	3	2	4	3	0	0	0	0	2	1	0	0	2	2	2
ENSG00000075388	0	0	0	0	0	0	0	0	0	0	0	0	0	0	0	0	0	0	0	0	0	0	0	0	0	0	0	0	0	0	0	0	0	0	0	0	0	0	0	0	0	0	0	0	0	0	0	0	0
ENSG00000075391	2581	2581	1506	1506	1750	1750	1926	1926	2006	2006	1379	1379	1958	1958	2507	2507	2895	2895	2396	2396	2695	2695	2283	2283	2729	2729	1926	1926	2910	2910	2121	2121	2175	2175	1835	1835	1537	1537	2410	2410	1603	1603	1832	1832	3001	3001	1671	1671	2207
ENSG00000075399	249	249	209	209	150	150	199	199	228	228	234	234	154	154	251	251	262	262	162	162	135	135	139	139	132	132	145	145	244	244	287	287	310	310	259	259	199	199	311	311	237	237	292	292	380	380	201	201	204
ENSG00000075407	207	207	195	195	133	133	176	176	200	200	191	191	232	232	270	270	221	221	170	170	151	151	184	184	147	147	133	133	267	267	196	196	269	269	287	287	227	227	222	222	219	219	293	293	302	302	148	148	156
ENSG00000075413	1058	1056	1052	1051	990	988	971	969	985	982	822	821	1052	1050	1141	1141	1243	1241	1183	1171	1089	1088	1050	1049	1018	1017	942	942	1390	1390	1272	1269	1435	1430	1370	1363	1028	1024	1303	1300	1215	1211	1429	1422	1608	1602	890	888	883
ENSG00000075415	1848	1848	2179	2179	1746	1746	2000	2000	1664	1664	2081	2081	1764	1764	2194	2194	2311	2311	1966	1964	2134	2134	1962	1962	2059	2059	1719	1719	2498	2498	2438	2437	2519	2518	2557	2556	2308	2307	2804	2803	2310	2309	3112	3111	3535	3534	1792	1792	2024
ENSG00000075420	3969	3969	3248	3248	3963	3963	4730	4730	3290	3290	4003	4003	4129	4129	6071	6071	6552	6552	5703	5701	5464	5464	5177	5177	5621	5621	5962	5962	7951	7951	4272	4271	4857	4856	5004	5003	3844	3843	4237	4236	3688	3687	4338	4337	6875	6874	4707	4707	5741
ENSG00000075426	810	809	709	709	642	641	868	867	1035	1034	622	622	848	847	869	869	894	893	793	789	1299	1299	924	924	1043	1043	673	673	1640	1640	1436	1435	834	832	694	692	708	707	797	796	770	769	798	795	1287	1285	770	769	1094
ENSG00000075429	0	0	0	0	0	0	0	0	0	0	0	0	0	0	0	0	0	0	0	0	0	0	0	0	0	0	0	0	0	0	0	0	0	0	0	0	0	0	0	0	0	0	0	0	0	0	0	0	1
ENSG00000075461	49	49	44	44	31	31	108	108	104	104	51	51	75	75	75	75	35	35	71	71	84	84	40	40	71	71	39	39	42	42	183	183	92	92	91	91	41	41	25	25	56	56	75	75	62	62	48	48	26
ENSG00000075539	528	528	387	387	374	374	407	407	378	378	396	396	455	455	609	609	611	611	375	374	611	611	474	474	421	421	514	514	911	911	416	416	423	422	447	446	435	435	486	486	302	302	444	443	656	655	341	341	375
ENSG00000075568	1890	1890	1259	1259	1858	1858	2066	2066	1701	1701	1888	1888	2037	2037	2077	2077	3088	3088	2541	2540	2714	2714	2194	2194	2423	2423	2484	2484	3186	3186	2004	2004	2368	2368	1915	1914	1753	1753	1640	1640	1594	1594	2099	2098	2910	2909	2102	2102	2106
ENSG00000075618	726	726	750	750	630	630	748	748	872	872	595	595	817	817	704	704	655	655	342	342	412	412	373	373	356	356	269	269	562	562	907	907	780	780	1100	1100	1012	1012	895	895	717	717	1121	1121	1073	1073	613	613	707
ENSG00000075624	13661	13623	14566	14546	9567	9526	16468	16431	17448	17401	17264	17254	14597	14564	16462	16453	16089	16061	11857	11654	10683	10667	10798	10775	9351	9332	8111	8104	15134	15130	26711	26657	19136	19044	22527	22411	20804	20734	20738	20686	19081	19015	30159	30028	25907	25798	13032	12999	16672
ENSG00000075643	363	363	330	330	238	238	349	349	115	115	403	403	327	327	360	360	450	450	338	338	316	316	541	541	313	313	529	529	565	565	365	365	605	605	259	259	479	479	366	366	275	275	525	525	716	716	421	421	308
ENSG00000075651	216	216	170	170	128	128	171	171	194	194	142	142	247	247	221	221	229	229	116	116	177	177	116	116	97	97	112	112	278	278	213	213	143	143	211	211	252	252	201	201	99	99	195	195	183	183	115	115	155
ENSG00000075673	36	36	120	120	3	3	36	36	17	17	13	13	27	27	27	27	21	21	12	12	2	2	27	27	19	19	20	20	12	12	42	42	35	35	56	56	77	77	54	54	9	9	142	142	6	6	29	29	15
ENSG00000075702	55	55	57	57	34	34	68	68	63	63	67	67	60	60	78	78	80	80	41	41	46	46	45	45	38	38	35	35	63	63	94	94	65	65	70	70	69	69	72	72	33	33	93	93	75	75	31	31	55
ENSG00000075711	951	951	880	880	711	711	935	935	714	714	852	852	928	928	1126	1126	1070	1070	888	888	1127	1127	887	887	845	845	954	954	1385	1385	871	871	1035	1035	835	835	852	852	901	901	794	794	1009	1009	1252	1252	758	758	902
ENSG00000075785	3483	3482	3053	3052	3616	3614	3279	3278	2574	2572	3355	3355	3018	3017	4028	4028	4227	4226	4141	4133	4523	4522	3940	3939	3864	3863	3340	3340	4339	4339	3648	3646	5987	5984	3780	3776	3334	3331	3230	3228	3620	3618	4146	4141	6921	6917	3240	3239	3845
ENSG00000075790	687	687	374	374	526	526	462	462	451	451	478	478	452	452	611	611	598	598	633	633	631	631	569	569	575	575	519	519	889	889	522	522	745	745	501	501	445	445	608	608	595	595	633	633	992	992	545	545	515
ENSG00000075826	299	299	216	216	216	216	292	292	248	248	219	219	326	326	277	277	380	380	246	246	268	268	217	217	222	222	236	236	344	344	347	347	377	377	250	250	223	223	265	265	291	291	355	355	572	572	213	213	285
ENSG00000075856	863	863	724	724	811	811	757	757	743	743	740	740	745	745	937	937	1032	1032	841	840	860	860	893	893	858	858	716	716	909	909	991	991	1125	1125	884	884	718	718	867	867	827	827	916	915	1242	1242	623	623	770
ENSG00000075884	13	12	15	15	11	10	16	15	21	20	22	22	20	19	7	7	20	20	22	19	7	7	8	8	7	7	9	9	26	26	19	18	8	7	30	28	22	21	17	16	20	19	26	24	38	36	9	8	21
ENSG00000075886	1	1	6	6	0	0	3	3	7	7	3	3	4	4	3	3	3	3	5	5	5	5	1	1	4	4	3	3	3	3	7	7	2	2	10	10	7	7	4	4	5	5	11	11	9	9	5	5	2
ENSG00000075891	0	0	0	0	0	0	1	1	0	0	0	0	0	0	0	0	0	0	0	0	0	0	0	0	0	0	0	0	1	1	0	0	1	1	0	0	0	0	1	1	0	0	0	0	1	1	0	0	0
ENSG00000075914	148	148	138	138	110	110	103	103	126	126	100	100	126	126	154	154	151	151	136	136	138	138	122	122	122	122	114	114	216	216	184	184	224	224	206	206	163	163	212	212	182	182	201	201	238	238	115	115	103
ENSG00000075945	157	157	152	152	110	110	132	132	127	127	159	159	131	131	209	209	161	161	128	128	147	147	142	142	118	118	114	114	194	194	161	161	170	170	203	203	156	156	170	170	127	127	204	204	205	205	125	125	121
ENSG00000075975	260	260	203	203	270	270	243	243	245	245	203	203	242	242	321	321	264	264	238	238	309	309	274	274	233	233	209	209	381	381	284	284	336	336	266	266	232	232	282	282	220	220	296	296	424	424	252	252	252
ENSG00000076003	296	296	299	299	148	148	255	255	247	247	262	262	220	220	298	298	277	277	156	156	245	245	247	247	188	188	152	152	313	313	257	257	194	194	272	272	286	286	398	398	167	167	384	384	260	260	132	132	192
ENSG00000076043	357	357	299	299	268	268	332	332	311	311	243	243	297	297	377	377	387	387	368	366	358	358	331	331	297	297	330	330	489	489	431	430	408	407	351	350	299	298	356	356	363	362	418	417	532	531	307	307	259
ENSG00000076053	163	163	146	146	140	140	137	137	129	129	154	154	144	144	154	154	186	186	154	154	183	183	150	150	190	190	152	152	218	218	178	178	200	200	185	185	142	142	162	162	156	156	186	186	229	229	144	144	168
ENSG00000076067	2230	2230	1805	1805	1805	1805	1920	1920	1806	1806	1797	1797	2362	2362	2480	2480	2695	2695	2089	2089	2536	2536	2295	2295	2193	2193	1853	1853	2837	2837	2267	2267	2820	2820	2340	2340	2230	2230	2470	2470	2118	2118	2426	2426	3592	3592	2018	2018	2556
ENSG00000076108	4076	4075	2811	2811	3455	3454	4157	4156	3798	3797	3518	3518	3866	3865	4559	4559	5392	5391	4286	4282	4779	4779	4815	4815	4115	4115	4240	4240	5616	5616	3748	3747	4406	4404	3095	3093	2991	2990	3665	3664	3268	3267	3256	3254	5311	5309	3049	3048	3791
ENSG00000076201	1683	1683	1376	1376	1660	1660	1812	1812	1615	1615	1695	1695	1682	1682	1921	1921	2330	2330	1723	1722	1907	1907	1718	1718	1622	1622	1647	1647	2032	2032	2339	2339	2847	2847	1702	1702	1647	1647	1714	1714	1445	1445	1903	1903	2870	2870	1490	1490	1844
ENSG00000076242	349	349	258	258	270	270	339	339	348	348	324	324	372	372	429	429	429	429	291	291	316	316	350	350	309	309	270	270	552	552	423	423	376	376	393	393	369	369	443	443	348	348	542	542	471	471	274	274	319
ENSG00000076248	240	240	208	208	160	160	206	206	223	223	193	193	207	207	199	199	209	209	183	183	236	236	183	183	159	159	154	154	239	239	225	225	185	185	259	259	166	166	239	239	171	171	314	314	281	281	160	160	191
ENSG00000076258	39	39	43	43	33	33	60	60	38	38	42	42	46	46	79	79	35	35	31	31	23	23	36	36	37	37	47	47	64	64	40	40	50	50	47	47	39	39	43	43	30	30	52	52	83	83	25	25	26
ENSG00000076321	301	301	239	239	247	247	232	232	234	234	219	219	228	228	313	313	295	295	234	234	255	255	278	278	252	252	205	205	334	334	231	231	299	299	278	278	240	240	263	263	268	268	275	275	417	417	234	234	235
ENSG00000076344	53	53	48	48	36	36	57	57	78	78	60	60	47	47	57	57	67	67	25	25	22	22	16	16	32	32	31	31	44	44	85	85	56	56	90	90	111	111	88	88	48	48	88	88	84	84	18	18	57
ENSG00000076351	87	87	53	53	56	56	60	60	57	57	50	50	81	81	100	100	64	64	50	50	50	50	86	86	52	52	43	43	140	140	107	107	95	95	95	95	73	73	102	102	67	67	94	94	74	74	53	53	63
ENSG00000076356	854	854	968	968	625	625	1343	1343	1607	1607	1200	1200	1349	1349	1559	1559	1694	1694	1145	1145	1448	1448	1373	1373	1085	1085	896	896	2546	2546	1488	1488	1278	1278	1364	1364	1699	1699	1435	1435	1087	1087	1471	1471	1720	1720	1067	1067	1216
ENSG00000076382	168	168	138	138	91	91	147	147	110	110	149	149	147	147	166	166	218	218	79	79	138	138	146	146	148	148	119	119	136	136	156	156	112	112	132	132	132	132	193	193	126	126	178	178	169	169	83	83	131
ENSG00000076513	2257	2256	1890	1890	2075	2074	2716	2715	1846	1845	1912	1912	1666	1665	2955	2955	2738	2737	2575	2571	2941	2941	2875	2875	2591	2591	2826	2826	3685	3685	2361	2360	2802	2800	2159	2157	1932	1931	2412	2411	2224	2223	2591	2588	4477	4475	2448	2447	2379
ENSG00000076554	378	378	416	416	333	333	432	432	316	316	368	368	317	317	586	586	567	567	495	495	462	462	473	473	513	513	484	484	591	591	515	515	635	635	496	496	465	465	654	654	608	608	551	551	936	936	378	378	540
ENSG00000076555	190	190	150	150	104	104	173	173	131	131	108	108	252	252	212	212	179	179	153	153	187	187	112	112	117	117	106	106	215	215	189	189	147	147	237	237	230	230	181	181	146	146	150	150	214	214	147	147	145
ENSG00000076604	443	443	482	482	328	328	662	662	516	516	547	547	444	444	741	741	703	703	381	381	412	412	368	368	362	362	339	339	539	539	767	767	750	750	583	583	627	627	725	725	454	454	820	820	675	675	305	305	407
ENSG00000076641	386	385	450	450	337	336	392	391	346	345	366	366	303	302	963	963	745	744	391	387	405	405	439	439	458	458	294	294	468	468	449	448	523	521	880	878	912	911	807	806	505	504	846	844	659	657	294	293	465
ENSG00000076650	261	261	198	198	236	236	236	236	205	205	245	245	230	230	245	245	299	299	261	261	314	314	273	273	259	259	218	218	270	270	280	280	333	333	228	228	200	200	237	237	251	251	230	230	387	387	204	204	217
ENSG00000076662	2	2	2	2	5	5	3	3	3	3	5	5	2	2	0	0	3	3	5	4	1	1	3	3	1	1	1	1	0	0	3	3	2	1	3	2	2	2	7	7	8	8	3	2	3	2	3	3	2
ENSG00000076685	479	479	360	360	510	510	455	455	389	389	433	433	443	443	597	597	654	654	506	505	632	632	478	478	607	607	516	516	734	734	397	397	384	384	413	412	421	421	469	469	416	416	520	519	693	692	328	328	414
ENSG00000076706	1132	1132	917	917	671	671	1252	1252	1424	1424	1466	1466	1166	1166	1487	1487	1091	1091	674	674	873	873	633	633	655	655	397	397	687	687	1410	1410	795	795	2102	2102	2168	2168	2182	2182	1402	1402	1970	1970	1600	1600	1468	1468	1041
ENSG00000076716	192	192	168	168	299	299	219	219	385	385	163	163	289	289	307	307	332	332	261	261	163	163	219	219	193	193	163	163	401	401	277	277	245	245	475	475	594	594	630	630	415	415	691	691	555	555	322	322	438
ENSG00000076770	6465	6458	4474	4471	4433	4426	5714	5708	3204	3196	5698	5696	5128	5122	7194	7193	7627	7622	4781	4747	7755	7752	7285	7281	7601	7598	7957	7956	12013	12012	4492	4483	4260	4244	4440	4420	3625	3613	6012	6003	4135	4124	4272	4250	7897	7878	4284	4278	6758
ENSG00000076826	559	559	353	353	436	436	266	266	507	507	386	386	520	520	415	415	461	461	589	589	420	420	446	446	347	347	326	326	331	331	805	805	844	844	414	414	331	331	462	462	464	464	608	608	849	849	455	455	427
ENSG00000076864	1757	1755	1357	1356	1688	1686	2287	2286	1878	1876	2364	2364	2001	2000	2073	2073	3012	3011	2267	2259	2532	2531	1815	1814	1872	1871	2088	2088	2326	2326	2923	2921	3311	3307	1541	1536	2080	2077	1548	1546	2440	2437	2230	2225	3680	3676	1824	1823	1875
ENSG00000076924	979	979	860	860	923	923	936	936	868	868	817	817	841	841	1049	1049	1190	1190	1026	1025	973	973	958	958	869	869	726	726	1132	1132	1553	1553	1653	1652	999	998	864	864	1070	1070	1054	1054	1267	1266	1776	1775	896	896	1100
ENSG00000076928	930	928	723	722	864	862	777	775	989	987	747	747	957	955	949	949	990	989	657	647	572	571	574	573	574	573	502	502	939	939	1269	1266	1118	1114	954	948	772	769	1016	1014	731	728	1076	1070	1256	1251	575	573	764
ENSG00000076944	717	716	572	571	535	534	572	571	641	640	692	692	668	667	625	625	864	863	686	680	465	465	580	579	441	440	510	510	760	760	970	968	987	984	713	709	563	561	741	739	745	743	786	782	1127	1124	497	496	694
ENSG00000076984	1117	1116	898	898	850	849	932	931	1017	1016	755	755	977	977	961	961	1264	1264	962	959	898	898	891	891	726	726	717	717	1027	1027	1170	1169	1283	1282	768	766	681	680	882	881	847	846	927	925	1158	1157	754	754	916
ENSG00000077009	4	4	0	0	2	2	4	4	3	3	2	2	4	4	4	4	1	1	3	3	5	5	5	5	2	2	0	0	8	8	5	5	4	4	2	2	0	0	2	2	2	2	1	1	2	2	3	3	11
ENSG00000077044	680	679	636	636	483	482	704	703	612	611	686	686	877	876	752	752	840	840	411	408	684	684	391	391	437	437	556	556	833	833	814	813	495	494	795	793	807	806	846	845	386	385	748	746	952	950	281	280	494
ENSG00000077063	17	17	21	21	4	4	14	14	21	21	16	16	19	19	12	12	24	24	9	9	10	10	8	8	8	8	7	7	35	35	20	20	12	12	14	14	30	30	10	10	20	20	16	16	17	17	4	4	12
ENSG00000077080	0	0	0	0	0	0	0	0	0	0	0	0	0	0	0	0	0	0	1	1	1	1	0	0	0	0	0	0	0	0	0	0	1	1	0	0	0	0	0	0	0	0	0	0	0	0	0	0	1
ENSG00000077092	98	98	85	85	60	60	76	76	89	89	83	83	106	106	120	120	82	82	45	45	81	81	35	35	49	49	43	43	82	82	59	59	70	70	130	130	121	121	117	117	96	96	143	143	122	122	71	71	76
ENSG00000077097	1669	1669	1400	1400	1472	1472	1586	1586	1495	1495	1519	1519	1507	1507	1960	1960	1920	1920	1601	1599	1949	1949	1749	1749	1862	1862	1708	1708	2753	2753	1798	1798	1690	1689	1446	1445	1426	1425	1932	1932	1764	1763	1729	1728	2352	2351	1418	1418	1427
ENSG00000077147	2942	2942	2501	2501	2635	2635	2951	2951	2203	2203	2348	2348	2364	2364	3360	3360	3506	3506	3187	3186	3397	3397	3109	3109	3342	3342	2996	2996	4505	4505	3116	3116	3886	3886	2878	2877	2577	2577	3095	3095	2878	2878	3276	3275	4211	4210	2616	2616	2906
ENSG00000077150	530	529	476	476	464	463	572	571	562	561	570	570	523	522	620	620	654	654	430	427	432	432	456	456	461	461	411	411	509	509	829	828	743	741	572	570	612	611	737	736	486	485	777	775	961	959	451	450	607
ENSG00000077152	72	72	61	61	40	40	68	68	58	58	66	66	63	63	81	81	78	78	33	33	71	71	72	72	47	47	37	37	66	66	68	68	69	69	74	74	68	68	76	76	57	57	74	74	91	91	32	32	47
ENSG00000077157	1235	1235	811	811	729	729	1377	1377	1170	1170	907	907	1130	1130	1799	1799	1592	1592	1121	1120	1588	1588	1228	1228	1160	1160	1063	1063	1934	1934	1353	1353	1083	1083	1086	1086	1397	1397	1374	1374	1137	1137	1436	1436	1229	1229	872	872	978
ENSG00000077232	402	402	466	466	326	326	531	531	421	421	401	401	435	435	623	623	523	523	354	353	431	431	402	402	397	397	363	363	777	777	409	409	463	463	519	519	536	536	491	491	483	483	497	497	659	659	361	361	381
ENSG00000077235	1108	1108	909	909	1036	1036	1129	1129	1010	1010	1132	1132	1041	1041	1288	1288	1478	1478	1145	1144	1414	1414	1254	1254	1116	1116	963	963	1458	1458	1272	1272	1398	1398	1067	1066	906	906	1066	1066	932	932	1164	1163	1445	1445	857	857	1016
ENSG00000077238	964	963	915	914	851	850	926	925	1008	1006	957	957	920	919	1118	1118	1063	1062	597	590	860	859	869	868	960	959	831	831	1193	1193	1702	1700	1212	1209	1334	1330	1255	1252	1495	1493	1556	1554	1288	1283	1657	1653	949	948	880
ENSG00000077254	1321	1321	810	810	1177	1177	1126	1126	1110	1110	1013	1013	1036	1036	1323	1323	1501	1501	1414	1412	1512	1512	1019	1019	1215	1215	1242	1242	1643	1643	1339	1339	1298	1297	1051	1050	1028	1027	1454	1454	1212	1211	1341	1340	1832	1831	1312	1312	1039
ENSG00000077264	480	480	268	268	433	433	342	342	249	249	224	224	431	431	308	308	672	672	692	692	618	618	516	516	653	653	433	433	439	439	390	390	701	701	353	353	243	243	410	410	371	371	308	308	922	922	513	513	423
ENSG00000077274	18070	18070	12043	12043	21410	21410	20375	20375	15322	15322	14650	14650	15896	15896	25422	25422	25751	25751	27244	27244	24913	24913	28882	28882	28543	28543	16583	16583	31069	31069	22446	22446	23571	23571	17480	17480	16909	16909	18867	18867	20068	20068	14893	14893	40768	40768	22465	22465	27292
ENSG00000077279	49	49	40	40	62	62	86	86	42	42	69	69	71	71	88	88	156	156	72	72	104	104	95	95	93	93	102	102	185	185	95	95	110	110	70	70	49	49	53	53	75	75	35	35	133	133	61	61	75
ENSG00000077312	609	609	382	382	461	461	448	448	484	484	519	519	602	602	558	558	775	775	527	527	492	492	513	513	383	383	393	393	540	540	630	630	764	764	540	540	382	382	500	500	559	559	792	792	904	904	391	391	485
ENSG00000077327	0	0	0	0	0	0	0	0	1	1	0	0	0	0	1	1	0	0	1	1	0	0	2	2	2	2	0	0	0	0	0	0	1	1	1	1	0	0	2	2	0	0	0	0	0	0	0	0	0
ENSG00000077348	40	40	38	38	30	30	25	25	39	39	39	39	43	43	49	49	42	42	24	24	28	28	34	34	21	21	25	25	51	51	43	43	60	60	41	41	39	39	56	56	41	41	73	73	60	60	33	33	31
ENSG00000077380	932	932	932	932	712	712	763	763	759	759	746	746	900	900	869	869	926	926	917	916	854	854	889	889	762	762	673	673	1114	1114	1187	1187	1292	1292	1262	1262	986	986	1177	1177	1024	1024	1260	1260	1559	1559	755	755	893
ENSG00000077420	43	41	31	30	33	31	63	61	56	54	42	42	67	65	46	46	48	47	62	52	33	32	34	33	34	33	23	23	79	79	76	73	40	36	53	47	39	36	28	26	38	35	36	30	68	63	56	54	58
ENSG00000077454	595	595	405	405	557	557	725	725	571	571	556	556	563	563	668	668	647	647	576	575	696	696	449	449	476	476	545	545	547	547	549	549	714	713	433	432	443	443	470	470	378	378	537	536	760	759	462	462	589
ENSG00000077458	245	245	221	221	253	253	266	266	251	251	199	199	254	254	309	309	409	409	307	306	296	296	325	325	307	307	325	325	458	458	186	186	234	234	200	200	202	202	206	206	215	215	228	228	385	385	211	211	243
ENSG00000077463	264	264	188	188	211	211	217	217	229	229	234	234	212	212	220	220	291	291	223	223	202	202	192	192	163	163	175	175	236	236	372	372	382	382	291	291	191	191	235	235	231	231	355	355	361	361	185	185	199
ENSG00000077498	0	0	0	0	0	0	0	0	0	0	0	0	0	0	0	0	1	1	0	0	0	0	0	0	0	0	0	0	0	0	0	0	0	0	0	0	0	0	0	0	0	0	1	1	0	0	0	0	0
ENSG00000077514	213	213	139	139	192	192	207	207	179	179	214	214	184	184	244	244	221	221	168	168	197	197	207	207	165	165	167	167	260	260	151	151	214	214	192	192	180	180	198	198	149	149	209	209	246	246	146	146	189
ENSG00000077522	0	0	4	4	8	8	4	4	7	7	9	9	5	5	2	2	9	9	6	6	4	4	4	4	5	5	2	2	3	3	9	9	3	3	9	9	2	2	3	3	2	2	18	18	14	14	13	13	13
ENSG00000077549	1902	1901	1753	1752	1539	1538	1847	1846	1668	1667	1802	1802	1885	1884	1937	1937	2056	2055	1763	1757	1996	1995	1792	1791	1826	1825	1638	1638	2093	2093	2561	2559	2760	2757	2095	2091	1831	1829	2018	2016	1970	1968	2441	2437	3231	3228	1502	1501	1679
ENSG00000077585	122	122	134	134	114	114	117	117	181	181	159	159	158	158	158	158	121	121	87	87	85	85	93	93	115	115	84	84	166	166	172	172	117	117	203	203	177	177	124	124	117	117	171	171	221	221	110	110	113
ENSG00000077616	110	110	121	121	120	120	165	165	237	237	50	50	112	112	196	196	125	125	149	149	196	196	92	92	73	73	68	68	184	184	127	127	159	159	150	150	90	90	202	202	148	148	172	172	175	175	147	147	100
ENSG00000077684	184	184	210	210	149	149	183	183	188	188	193	193	205	205	213	213	201	201	135	134	184	184	173	173	223	223	141	141	263	263	200	200	161	161	185	184	193	193	262	262	177	177	262	261	324	324	188	188	163
ENSG00000077713	151	151	140	140	136	136	187	187	175	175	129	129	151	151	166	166	218	218	132	132	161	161	161	161	124	124	157	157	315	315	205	205	166	166	219	219	258	258	267	267	160	160	315	315	304	304	281	281	183
ENSG00000077721	2279	2279	1508	1508	2478	2478	1672	1672	1672	1672	2012	2012	1621	1621	2604	2604	2292	2292	2849	2848	2355	2355	2299	2299	2559	2559	2320	2320	2344	2344	2161	2161	2750	2750	2065	2065	1865	1865	2244	2244	2083	2083	2616	2616	2837	2837	2412	2412	1895
ENSG00000077782	1100	1100	939	939	935	935	1177	1177	1300	1300	1086	1086	1224	1224	1498	1498	1438	1438	1270	1270	1122	1122	970	970	881	881	523	523	1032	1032	1500	1500	1693	1693	2065	2065	1616	1616	1850	1850	1227	1227	1619	1619	2263	2263	1119	1119	1196
ENSG00000077800	0	0	0	0	0	0	2	2	0	0	1	1	1	1	1	1	1	1	0	0	1	1	0	0	0	0	1	1	2	2	1	1	0	0	0	0	1	1	2	2	0	0	0	0	0	0	1	1	2
ENSG00000077935	5	5	1	1	3	3	3	3	9	9	3	3	6	6	5	5	6	6	5	5	9	9	0	0	3	3	2	2	8	8	6	6	7	7	8	8	7	7	8	8	5	5	17	17	5	5	3	3	6
ENSG00000077942	90275	90275	68336	68336	95802	95802	92759	92759	117122	117122	119680	119680	95411	95411	113795	113795	88484	88484	121147	121147	96071	96071	111300	111300	95089	95089	117965	117965	187843	187843	180244	180244	205596	205596	160965	160965	110202	110202	130589	130589	96434	96434	265054	265054	214941	214941	70212	70212	149694
ENSG00000077943	3	3	1	1	2	2	1	1	3	3	1	1	0	0	5	5	13	13	3	3	4	4	0	0	2	2	0	0	4	4	4	4	4	4	2	2	11	11	5	5	5	5	2	2	5	5	5	5	2
ENSG00000077984	12	11	18	17	15	14	15	14	20	18	19	19	11	10	20	20	22	21	31	24	12	11	13	12	10	9	7	7	28	28	19	17	26	23	15	11	14	12	21	19	21	19	21	16	18	14	19	18	7
ENSG00000078018	11	11	8	8	4	4	14	14	14	14	27	27	19	19	17	17	34	34	14	14	11	11	8	8	24	24	12	12	22	22	14	14	12	12	19	19	22	22	4	4	6	6	29	29	10	10	9	9	7
ENSG00000078043	63	63	53	53	57	57	62	62	89	89	63	63	99	99	49	49	76	76	35	35	46	46	45	45	62	62	35	35	81	81	91	91	78	78	117	117	76	76	64	64	78	78	87	87	135	135	68	68	56
ENSG00000078053	2	2	0	0	1	1	1	1	0	0	3	3	0	0	2	2	1	1	5	5	2	2	1	1	2	2	0	0	3	3	3	3	2	2	3	3	2	2	1	1	2	2	6	6	4	4	2	2	0
ENSG00000078061	1087	1087	1076	1076	1221	1220	1226	1226	1160	1159	1317	1317	1128	1128	1419	1419	1552	1552	1219	1216	1284	1284	1192	1192	1184	1184	967	967	1378	1378	1658	1657	1969	1968	1456	1454	1327	1326	1539	1538	1078	1077	1914	1912	2561	2560	1067	1067	1269
ENSG00000078070	154	154	134	134	145	145	130	130	108	108	175	175	151	151	148	148	188	188	117	117	193	193	145	145	162	162	198	198	222	222	179	179	182	182	138	138	154	154	168	168	110	110	187	187	258	258	105	105	119
ENSG00000078081	23	23	61	61	12	12	30	30	14	14	44	44	38	38	48	48	62	62	20	20	21	21	28	28	33	33	11	11	32	32	13	13	24	24	35	35	29	29	18	18	18	18	29	29	39	39	9	9	14
ENSG00000078098	67	67	50	50	73	73	70	70	61	61	33	33	59	59	79	79	68	68	65	65	92	92	69	69	97	97	108	108	154	154	76	76	78	78	68	68	76	76	76	76	70	70	110	110	107	107	62	62	76
ENSG00000078114	1203	1203	1069	1069	833	833	794	794	745	745	871	871	1061	1061	1288	1288	818	818	898	898	1364	1364	1285	1285	1188	1188	932	932	1829	1829	1043	1043	1114	1114	935	935	721	721	931	931	1001	1001	1042	1042	1510	1510	1136	1136	961
ENSG00000078124	2138	2138	1796	1796	1930	1930	1691	1691	1474	1474	1935	1935	1663	1663	2418	2418	2166	2166	2294	2294	2632	2632	2278	2278	3456	3456	2233	2233	3686	3686	2297	2297	2589	2589	2054	2054	1652	1652	2178	2178	2385	2385	2343	2343	3599	3599	2207	2207	2575
ENSG00000078140	848	848	800	800	680	680	671	671	617	617	697	697	774	774	835	835	903	903	891	890	940	940	889	889	823	823	785	785	1010	1010	860	860	889	888	881	880	637	636	861	861	772	772	814	813	1081	1080	701	701	741
ENSG00000078142	373	373	341	341	318	318	347	347	318	318	305	305	325	325	436	436	410	410	336	335	349	349	360	360	396	396	329	329	588	588	357	357	408	408	380	380	335	335	361	361	368	368	422	421	507	507	324	324	318
ENSG00000078177	607	607	341	341	333	333	450	450	305	305	449	449	436	436	509	509	493	493	524	524	637	637	483	483	493	493	580	580	813	813	290	290	326	326	293	293	292	292	374	374	331	331	403	403	416	416	353	353	299
ENSG00000078237	148	148	118	118	123	123	121	121	130	130	125	125	151	151	142	142	173	173	122	122	140	140	188	188	210	210	173	173	190	190	110	110	207	207	158	158	146	146	151	151	140	140	163	163	208	208	117	117	122
ENSG00000078246	367	367	295	295	322	322	320	320	382	382	314	314	336	336	344	344	374	374	358	358	413	413	395	395	280	280	291	291	419	419	401	401	548	548	417	417	365	365	343	343	369	369	437	437	593	593	292	292	324
ENSG00000078269	587	587	503	503	558	558	621	621	516	516	464	464	515	515	782	782	810	810	668	668	794	794	879	879	683	683	688	688	1150	1150	565	565	540	540	476	476	379	379	614	614	626	626	535	535	1073	1073	515	515	605
ENSG00000078295	42	42	50	50	55	55	84	84	36	36	96	96	86	86	95	95	138	138	37	37	8	8	45	45	89	89	78	78	82	82	59	59	40	40	59	59	109	109	77	77	53	53	84	84	114	114	67	67	58
ENSG00000078304	541	541	501	501	395	395	499	499	446	445	500	500	485	485	621	621	561	561	398	396	434	434	366	366	464	464	389	389	728	728	554	553	450	449	537	536	538	537	524	523	465	464	693	691	740	739	375	375	401
ENSG00000078319	54	54	51	51	34	34	37	37	38	38	41	41	29	29	66	66	45	45	35	35	48	48	29	29	42	42	40	40	70	70	47	47	40	40	56	56	48	48	57	57	52	52	68	68	53	53	32	32	30
ENSG00000078328	0	0	0	0	0	0	0	0	1	1	0	0	1	1	1	1	2	2	0	0	0	0	0	0	1	1	0	0	0	0	0	0	1	1	0	0	1	1	0	0	0	0	0	0	0	0	2	2	0
ENSG00000078369	2518	2517	2164	2163	2044	2042	2441	2440	2422	2420	2400	2400	2502	2501	3060	3060	2740	2739	2570	2562	2481	2480	2492	2491	2496	2495	1925	1925	2740	2740	3595	3593	3552	3548	3301	3297	2843	2840	3107	3105	2616	2613	3308	3303	4487	4483	2413	2412	2845
ENSG00000078399	9	9	7	7	8	8	10	10	17	17	7	7	12	12	6	6	6	6	5	5	6	6	5	5	7	7	3	3	8	8	12	12	10	10	10	10	16	16	8	8	11	11	16	16	9	9	9	9	18
ENSG00000078401	172	172	86	86	81	81	112	112	153	153	113	113	108	108	134	134	150	150	93	93	113	113	61	61	129	129	76	76	135	135	103	103	142	142	272	272	106	106	97	97	144	144	102	102	127	127	80	80	48
ENSG00000078403	930	930	755	755	768	768	843	843	940	940	736	736	905	905	1011	1011	1102	1102	927	926	1032	1032	1009	1009	1041	1041	853	853	1254	1254	865	865	1246	1246	814	814	723	723	731	731	823	823	1064	1064	1479	1479	735	735	835
ENSG00000078487	40	40	38	38	21	21	38	38	35	35	34	34	48	48	37	37	41	41	41	41	40	40	33	33	31	31	27	27	48	48	46	46	43	43	41	41	34	34	57	57	52	52	58	58	63	63	43	43	43
ENSG00000078549	0	0	7	7	0	0	3	3	14	14	2	2	0	0	3	3	5	5	0	0	1	1	0	0	0	0	0	0	1	1	1	1	1	1	11	11	5	5	3	3	1	1	6	6	1	1	1	1	1
ENSG00000078579	1	1	2	2	1	1	5	5	1	1	0	0	6	6	0	0	2	2	5	5	2	2	2	2	5	5	3	3	5	5	1	1	5	5	3	3	0	0	0	0	2	2	2	2	12	12	3	3	1
ENSG00000078589	0	0	0	0	0	0	1	1	1	1	2	2	1	1	0	0	1	1	3	3	1	1	0	0	1	1	0	0	1	1	0	0	0	0	0	0	2	2	0	0	0	0	1	1	1	1	0	0	0
ENSG00000078596	54	54	42	42	40	40	85	85	66	66	69	69	94	94	96	96	106	106	28	27	45	45	58	58	59	59	70	70	69	69	83	83	52	52	74	74	169	169	103	103	60	60	185	184	128	128	53	53	37
ENSG00000078618	1903	1902	1766	1765	1869	1868	1772	1771	1605	1603	1701	1701	1860	1859	2390	2390	2312	2311	2056	2049	1992	1991	2241	2240	2151	2150	1906	1906	3099	3099	2192	2190	2780	2777	1996	1992	1843	1841	2295	2293	2059	2057	2417	2412	3350	3346	1733	1732	2109
ENSG00000078668	404	404	437	437	345	345	327	327	327	327	385	385	350	350	401	401	403	403	307	306	367	367	314	314	304	304	254	254	530	530	502	502	505	505	574	574	522	522	570	570	446	446	700	700	577	577	301	301	341
ENSG00000078674	1691	1690	1202	1202	1282	1281	1322	1321	1233	1232	1358	1358	1466	1466	1896	1896	1830	1830	1792	1789	1957	1957	1596	1596	1674	1674	1641	1641	2410	2410	1410	1409	1684	1683	1407	1405	1189	1188	1496	1495	1430	1429	1335	1333	2294	2292	1199	1199	1263
ENSG00000078687	53	53	56	56	61	61	64	64	64	64	44	44	73	73	42	42	45	45	44	43	39	39	35	35	20	20	21	21	50	50	73	73	80	79	92	91	99	98	53	53	71	71	57	56	96	95	48	48	81
ENSG00000078699	896	896	784	784	590	590	854	854	843	843	806	806	867	867	989	989	1042	1042	940	940	918	918	832	832	856	856	551	551	925	925	1060	1060	1124	1124	895	895	701	701	869	869	776	776	1050	1050	1336	1336	684	684	926
ENSG00000078725	1	1	0	0	0	0	1	1	2	2	0	0	1	1	1	1	1	1	0	0	0	0	0	0	1	1	0	0	1	1	0	0	0	0	1	1	0	0	0	0	3	3	2	2	1	1	0	0	0
ENSG00000078747	516	516	464	464	461	461	477	477	405	405	433	433	439	439	604	604	672	672	530	529	631	631	652	652	589	589	615	615	838	838	456	456	585	585	478	478	485	485	551	551	507	507	577	577	681	681	407	407	526
ENSG00000078795	5	5	8	8	3	3	11	11	6	6	6	6	14	14	7	7	13	13	12	12	7	7	5	5	6	6	9	9	7	7	6	6	6	6	4	4	2	2	4	4	14	14	10	10	13	13	8	8	5
ENSG00000078804	259	259	590	590	233	233	420	420	227	227	374	374	265	265	434	434	425	425	242	242	357	357	245	245	531	531	352	352	285	285	410	410	415	415	394	394	626	626	367	367	304	304	524	524	639	639	220	220	288
ENSG00000078808	2792	2792	2536	2536	2981	2981	2662	2662	1936	1936	2399	2399	2338	2338	2774	2774	3478	3478	3276	3274	2825	2825	2753	2753	2602	2602	2388	2388	2837	2837	4472	4472	4705	4704	3011	3010	2435	2434	3456	3456	2970	2969	3682	3681	4948	4947	2773	2773	3127
ENSG00000078814	159	159	105	105	104	104	164	164	108	108	117	117	167	167	140	140	201	201	117	117	116	116	91	91	108	108	101	101	146	146	189	189	173	173	119	119	131	131	177	177	118	118	152	152	170	170	96	96	119
ENSG00000078898	0	0	0	0	0	0	0	0	0	0	0	0	0	0	0	0	0	0	0	0	0	0	0	0	0	0	0	0	0	0	0	0	0	0	0	0	0	0	0	0	0	0	0	0	0	0	0	0	0
ENSG00000078900	33	33	1	1	3	3	3	3	4	4	1	1	4	4	6	6	12	12	11	11	2	2	8	8	10	10	4	4	6	6	12	12	34	34	6	6	7	7	7	7	13	13	18	18	15	15	12	12	18
ENSG00000078902	944	944	870	870	842	841	914	914	817	816	926	926	854	854	999	999	1137	1137	1231	1229	1126	1126	1083	1083	997	997	777	777	907	907	1574	1573	1742	1741	980	979	836	835	1019	1018	913	912	1180	1178	1725	1724	842	842	1156
ENSG00000078967	85	85	90	90	85	85	65	65	92	92	75	75	92	92	82	82	98	98	69	69	89	89	90	90	81	81	78	78	112	112	115	115	175	175	135	135	105	105	136	136	118	118	117	117	208	208	99	99	95
ENSG00000079101	3	3	1	1	1	1	4	4	1	1	1	1	2	2	5	5	2	2	0	0	3	3	1	1	6	6	1	1	5	5	8	8	0	0	5	5	0	0	2	2	2	2	5	5	5	5	0	0	0
ENSG00000079102	86	86	78	78	66	66	93	93	127	127	86	86	153	153	109	109	105	105	62	62	54	54	57	57	65	65	53	53	103	103	72	72	104	104	180	180	149	149	111	111	135	135	184	184	159	159	50	50	118
ENSG00000079112	0	0	2	2	1	1	1	1	1	1	0	0	2	2	3	3	3	3	1	1	1	1	0	0	0	0	1	1	0	0	0	0	0	0	0	0	0	0	2	2	0	0	2	2	2	2	1	1	0
ENSG00000079134	297	297	178	178	176	176	210	210	233	233	196	196	258	258	234	234	265	265	220	220	245	245	208	208	203	203	200	200	321	321	193	193	259	259	245	245	198	198	235	235	218	218	287	287	332	332	163	163	184
ENSG00000079150	50	50	37	37	19	19	45	45	36	36	40	40	38	38	41	41	45	45	19	19	23	23	35	35	18	18	24	24	43	43	42	42	31	31	65	65	54	54	36	36	34	34	53	53	52	52	27	27	40
ENSG00000079156	9	9	9	9	7	7	7	7	8	8	5	5	9	9	8	8	6	6	5	5	7	7	8	8	3	3	6	6	17	17	13	13	6	6	10	10	10	10	7	7	4	4	17	17	3	3	3	3	8
ENSG00000079215	273	273	270	270	302	302	291	291	290	290	306	306	326	326	406	406	366	366	209	209	369	369	267	267	258	258	199	199	655	655	346	346	212	212	246	246	236	236	302	302	193	193	350	350	354	354	388	388	309
ENSG00000079246	1938	1937	1695	1695	1786	1785	2043	2042	1636	1635	1848	1848	1910	1909	2355	2355	2479	2478	1923	1919	2525	2525	2482	2482	2250	2250	1910	1910	3143	3143	2481	2480	2746	2744	2266	2264	2113	2112	2381	2380	2147	2146	2766	2763	3172	3170	1916	1915	2003
ENSG00000079257	85	85	54	54	33	33	37	37	38	38	53	53	67	67	63	63	67	67	52	52	64	64	67	67	51	51	28	28	53	53	39	39	29	29	57	57	76	76	53	53	40	40	60	60	58	58	62	62	60
ENSG00000079263	6	6	3	3	10	10	10	10	4	4	10	10	12	12	8	8	6	6	12	11	7	7	8	8	2	2	7	7	9	9	8	8	14	14	7	7	6	6	9	9	8	8	16	16	12	12	6	6	12
ENSG00000079277	505	505	450	450	376	376	496	496	507	506	490	490	446	446	621	621	569	569	332	330	416	416	440	440	399	399	365	365	555	555	696	695	501	500	609	608	569	568	528	527	475	474	699	698	711	710	407	407	492
ENSG00000079308	3219	3212	3237	3233	2534	2526	3758	3751	3155	3146	3990	3988	4703	4697	5020	5018	5177	5172	3260	3221	3582	3579	2949	2945	4159	4155	2933	2932	3639	3638	3420	3410	3384	3367	4111	4089	4336	4323	3928	3918	3046	3034	3908	3883	5409	5388	2668	2662	4021
ENSG00000079313	946	946	832	832	924	924	1177	1177	1092	1092	1032	1032	1123	1123	1128	1128	1207	1207	1170	1170	1146	1146	1142	1142	963	963	769	769	1220	1220	1758	1758	1866	1866	1205	1205	1002	1002	1245	1245	1076	1076	1315	1315	1847	1847	1006	1006	1285
ENSG00000079332	1826	1826	1477	1477	1599	1599	1501	1501	1350	1350	1342	1342	1472	1472	1779	1779	1662	1662	1726	1725	1649	1649	1567	1567	1774	1774	1534	1534	2367	2367	1888	1888	1933	1933	1878	1877	1582	1582	1862	1862	1741	1741	1997	1996	2292	2292	1296	1296	1494
ENSG00000079335	150	150	95	95	90	90	142	142	93	93	85	85	138	138	146	146	172	172	121	121	151	151	126	126	143	143	117	117	205	205	103	103	89	89	119	119	106	106	180	180	93	93	156	156	173	173	90	90	111
ENSG00000079337	585	585	327	327	569	569	587	587	631	631	594	594	641	641	736	736	982	982	468	468	669	669	433	433	417	417	599	599	951	951	669	669	545	545	435	435	597	597	766	766	607	607	662	662	944	944	461	461	705
ENSG00000079385	370	370	199	199	212	212	276	276	297	297	303	303	416	416	394	394	372	372	256	255	358	358	249	249	286	286	193	193	374	374	218	218	212	211	462	461	554	554	496	496	506	506	391	390	618	617	338	338	285
ENSG00000079387	252	252	210	210	213	213	247	247	218	218	229	229	256	256	296	296	288	288	315	315	388	388	334	334	293	293	266	266	393	393	231	231	383	383	263	263	295	295	255	255	254	254	273	273	437	437	256	256	261
ENSG00000079393	1	1	2	2	0	0	2	2	0	0	1	1	1	1	0	0	1	1	0	0	1	1	1	1	0	0	1	1	0	0	1	1	1	1	2	2	1	1	1	1	0	0	2	2	3	3	1	1	1
ENSG00000079432	1466	1466	931	931	1321	1321	1645	1645	1599	1598	1422	1422	1565	1565	1679	1679	2010	2010	1512	1510	1604	1604	1493	1493	1202	1202	1282	1282	1570	1570	1949	1948	1930	1929	1409	1408	1405	1404	1474	1473	1046	1045	1641	1640	2033	2032	1177	1177	1506
ENSG00000079435	42	42	21	21	44	44	48	48	29	29	30	30	55	55	43	43	52	52	38	38	29	29	19	19	24	24	19	19	32	32	56	56	55	55	55	55	71	71	58	58	52	52	56	56	88	88	26	26	30
ENSG00000079459	1406	1405	922	922	1149	1148	849	848	1187	1186	1309	1309	1256	1255	1385	1385	1655	1654	1464	1460	1368	1368	1277	1277	1331	1331	1055	1055	1169	1169	1587	1586	1706	1704	1408	1406	1908	1907	1529	1528	1115	1114	1460	1457	1941	1939	1110	1109	1014
ENSG00000079462	33	33	19	19	11	11	37	37	38	38	23	23	17	17	35	35	31	31	22	22	33	33	15	15	16	16	21	21	26	26	41	41	43	43	33	33	30	30	26	26	24	24	54	54	29	29	15	15	6
ENSG00000079482	1355	1355	1029	1029	1019	1019	1384	1384	976	976	1666	1666	871	871	1966	1966	1810	1810	1354	1354	1580	1580	1236	1236	2208	2208	1912	1912	2373	2373	788	788	1519	1519	1047	1047	1145	1145	1500	1500	1151	1151	1187	1187	2015	2015	1201	1201	1444
ENSG00000079557	0	0	0	0	0	0	0	0	0	0	0	0	0	0	0	0	0	0	0	0	1	1	1	1	0	0	0	0	0	0	0	0	0	0	0	0	0	0	0	0	0	0	1	1	0	0	0	0	0
ENSG00000079616	674	674	551	551	545	545	511	511	559	559	483	483	585	585	709	709	629	629	616	616	632	632	570	570	669	669	384	384	609	609	652	652	719	719	445	445	442	442	539	539	492	492	683	683	779	779	405	405	628
ENSG00000079689	4	4	8	8	6	6	4	4	2	2	0	0	12	12	2	2	0	0	0	0	1	1	0	0	3	3	4	4	4	4	19	19	2	2	3	3	10	10	7	7	6	6	7	7	8	8	2	2	1
ENSG00000079691	204	204	206	206	178	178	226	226	196	196	193	193	195	195	280	280	232	232	107	107	206	206	170	170	208	208	132	132	270	270	209	209	187	187	208	208	155	155	208	208	166	166	289	289	242	242	122	122	172
ENSG00000079739	865	865	846	846	879	879	1147	1147	821	821	1470	1470	1030	1030	1576	1576	1546	1546	1715	1714	2027	2027	2003	2003	1246	1246	1362	1362	1486	1486	1336	1336	1583	1583	1287	1287	1437	1437	1168	1168	1240	1240	1975	1974	2745	2745	1054	1054	1455
ENSG00000079785	949	949	778	778	888	888	865	865	776	776	903	903	895	895	1109	1109	1031	1031	1079	1079	1131	1131	1072	1072	945	945	977	977	1695	1695	1005	1005	1261	1261	1107	1107	832	832	1112	1112	1007	1007	1118	1118	1417	1417	823	823	911
ENSG00000079805	2851	2850	2032	2031	2397	2396	2538	2537	2616	2614	2548	2548	2339	2338	2791	2791	3285	3284	2669	2662	3510	3509	2586	2585	2451	2450	2236	2236	3160	3160	3307	3305	3675	3672	2592	2588	2463	2461	2865	2863	2678	2676	2944	2939	4079	4075	2631	2630	2650
ENSG00000079819	1037	1037	724	724	941	941	815	815	812	812	725	725	779	779	958	958	1279	1279	892	892	1044	1044	666	666	1126	1126	575	575	800	800	584	584	657	657	803	803	852	852	948	948	953	953	1370	1370	1738	1738	817	817	582
ENSG00000079841	0	0	0	0	0	0	0	0	0	0	1	1	0	0	1	1	0	0	1	1	0	0	1	1	2	2	1	1	0	0	0	0	1	1	0	0	1	1	0	0	1	1	5	5	0	0	1	1	0
ENSG00000079931	56	56	105	105	81	81	75	75	47	47	72	72	51	51	142	142	104	104	58	58	30	30	71	71	84	84	147	147	93	93	109	109	126	126	83	83	58	58	92	92	35	35	160	160	118	118	48	48	85
ENSG00000079950	1456	1455	1105	1105	1153	1152	1142	1141	1120	1119	1083	1083	1017	1016	1526	1526	1369	1369	1397	1394	1391	1391	1610	1610	1497	1497	1290	1290	2263	2263	1525	1524	1528	1526	778	776	1164	1163	1245	1244	1276	1275	1439	1437	1928	1926	1154	1153	1196
ENSG00000079974	188	188	155	155	148	148	154	154	167	167	160	160	182	182	228	228	174	174	156	156	178	178	171	171	114	114	135	135	194	194	265	265	330	330	242	242	211	211	185	185	227	227	271	271	329	329	198	198	161
ENSG00000079999	755	755	678	678	800	800	702	702	651	651	963	963	669	669	931	931	950	950	962	962	761	761	896	896	835	835	588	588	901	901	1322	1322	1331	1331	897	897	781	781	881	881	846	846	994	994	1454	1454	810	810	967
ENSG00000080007	4	4	33	33	29	29	45	45	2	2	45	45	22	22	43	43	25	25	28	28	20	20	34	34	35	35	31	31	51	51	18	18	42	42	38	38	47	47	19	19	36	36	60	60	5	5	30	30	44
ENSG00000080031	1	1	1	1	0	0	0	0	4	4	0	0	3	3	1	1	2	2	1	1	3	3	1	1	0	0	4	4	1	1	1	1	4	4	2	2	2	2	0	0	1	1	1	1	0	0	2	2	7
ENSG00000080166	4	4	2	2	2	2	3	3	3	3	3	3	2	2	5	5	1	1	2	2	2	2	1	1	6	6	4	4	8	8	1	1	3	3	3	3	1	1	4	4	3	3	3	3	5	5	3	3	3
ENSG00000080189	1493	1493	1213	1213	1366	1366	1468	1468	1235	1235	1246	1246	1373	1373	1579	1579	1823	1823	1616	1615	1524	1524	1553	1553	1415	1415	1323	1323	1758	1758	1641	1641	2228	2228	1473	1472	1265	1265	1517	1517	1536	1536	1927	1926	2482	2481	1176	1176	1406
ENSG00000080200	334	334	201	201	203	203	246	246	263	263	220	220	281	281	334	334	334	334	190	190	321	321	269	269	222	222	281	281	489	489	131	131	139	139	218	218	296	296	238	238	163	163	205	205	262	262	133	133	161
ENSG00000080224	0	0	1	1	0	0	0	0	0	0	1	1	1	1	0	0	0	0	0	0	0	0	0	0	0	0	0	0	0	0	0	0	0	0	2	2	1	1	0	0	0	0	1	1	2	2	1	1	1
ENSG00000080293	12	12	6	6	2	2	18	18	20	20	12	12	13	13	1	1	11	11	7	7	8	8	3	3	5	5	3	3	17	17	13	13	7	7	12	12	10	10	8	8	7	7	9	9	7	7	3	3	9
ENSG00000080298	109	109	59	59	79	79	89	89	89	89	67	67	94	94	82	82	122	122	85	84	90	90	93	93	67	67	67	67	135	135	82	82	89	89	103	103	79	79	81	81	61	61	81	81	125	125	63	63	71
ENSG00000080345	923	923	705	705	693	693	720	720	716	716	737	737	869	869	1071	1071	1183	1183	1048	1047	1128	1128	937	937	870	870	921	921	1569	1569	751	751	950	950	717	717	696	696	762	762	831	831	842	841	1034	1034	578	578	589
ENSG00000080371	669	669	756	756	612	612	548	548	511	511	557	557	510	510	733	733	671	671	723	721	709	709	788	788	624	624	582	582	999	999	762	762	886	885	686	685	560	559	764	764	759	758	701	700	960	959	587	587	656
ENSG00000080493	51	51	111	111	41	41	75	75	30	30	63	63	43	43	130	130	149	149	21	21	41	41	83	83	51	51	132	132	183	183	53	53	17	17	57	57	108	108	85	85	46	46	135	135	126	126	50	50	58
ENSG00000080503	1987	1987	2030	2030	1309	1309	1988	1988	1900	1899	2011	2011	1823	1823	2443	2443	2040	2040	1287	1285	1772	1772	1729	1729	1472	1472	1238	1238	2612	2612	1807	1806	1408	1407	1882	1881	1532	1531	1915	1914	1335	1334	2083	2082	2325	2324	1066	1066	1464
ENSG00000080511	0	0	0	0	0	0	0	0	0	0	0	0	0	0	0	0	0	0	0	0	0	0	1	1	1	1	0	0	0	0	0	0	0	0	0	0	0	0	0	0	0	0	0	0	0	0	0	0	0
ENSG00000080546	632	632	606	606	534	534	494	494	492	492	367	367	540	540	612	612	764	764	639	639	700	700	738	738	716	716	582	582	1044	1044	836	836	684	684	682	682	517	517	781	781	795	795	793	793	950	950	537	537	675
ENSG00000080561	21	21	17	17	28	28	16	16	20	20	17	17	27	27	28	28	18	18	9	9	7	7	18	18	19	19	12	12	20	20	13	13	22	22	26	26	19	19	17	17	5	5	20	20	19	19	19	19	15
ENSG00000080572	0	0	0	0	0	0	0	0	0	0	0	0	0	0	0	0	0	0	0	0	0	0	0	0	0	0	0	0	0	0	0	0	0	0	0	0	0	0	0	0	0	0	0	0	0	0	0	0	0
ENSG00000080573	499	499	573	573	375	375	501	501	773	773	645	645	508	508	713	713	531	531	243	243	171	171	229	229	243	243	187	187	416	416	616	616	397	397	985	985	811	811	743	743	618	618	857	857	589	589	370	370	414
ENSG00000080603	196	196	157	157	167	167	190	190	180	180	166	166	175	175	166	166	248	248	184	184	157	157	161	161	155	155	156	156	211	211	232	232	236	236	160	160	145	145	140	140	142	142	176	176	237	237	130	130	131
ENSG00000080608	266	266	210	210	261	261	231	231	285	285	242	242	295	295	342	342	291	291	261	261	275	275	282	282	233	233	220	220	424	424	331	331	374	374	311	311	254	254	328	328	327	327	378	378	491	491	242	242	232
ENSG00000080618	0	0	0	0	1	1	1	1	0	0	1	1	0	0	3	3	3	3	0	0	2	2	0	0	0	0	0	0	0	0	0	0	1	1	1	1	1	1	2	2	1	1	2	2	1	1	0	0	0
ENSG00000080644	0	0	3	3	1	1	0	0	0	0	0	0	2	2	0	0	2	2	1	1	0	0	1	1	1	1	1	1	1	1	3	3	7	7	0	0	1	1	1	1	1	1	0	0	4	4	3	3	0
ENSG00000080709	0	0	0	0	0	0	0	0	0	0	0	0	1	1	0	0	0	0	0	0	0	0	0	0	0	0	0	0	0	0	0	0	0	0	0	0	0	0	0	0	0	0	0	0	1	1	0	0	0
ENSG00000080802	365	365	285	285	326	326	373	373	301	301	342	342	373	373	405	405	480	480	379	379	438	438	412	412	418	418	376	376	502	502	351	351	469	469	381	381	352	352	310	310	289	289	361	361	616	616	337	337	358
ENSG00000080815	1438	1438	1153	1153	1432	1432	1241	1241	1163	1162	1275	1275	1146	1146	1539	1539	1735	1735	1507	1505	1727	1727	1662	1662	1598	1598	1429	1429	2150	2150	1660	1659	1965	1964	1432	1431	1319	1318	1482	1481	1468	1467	1631	1629	2152	2151	1452	1452	1442
ENSG00000080819	205	205	156	156	128	128	134	134	184	184	155	155	156	156	201	201	219	219	128	127	222	222	141	141	128	128	108	108	189	189	236	236	169	169	192	191	156	156	316	316	201	201	192	191	209	208	145	145	166
ENSG00000080822	469	469	406	406	437	437	424	424	420	420	426	426	444	444	580	580	506	506	508	508	518	518	557	557	515	515	432	432	662	662	516	516	643	643	608	608	519	519	607	607	492	492	685	685	811	811	480	480	544
ENSG00000080823	120	120	53	53	83	83	78	78	71	71	59	59	96	96	72	72	67	67	74	74	108	108	85	85	60	60	76	76	72	72	87	87	154	154	135	135	83	83	56	56	90	90	93	93	109	109	68	68	75
ENSG00000080824	8594	8592	9723	9722	8139	8137	8114	8112	7650	7648	9638	9638	8961	8959	10570	10570	10869	10868	10707	10698	9324	9323	12365	12364	9403	9402	7620	7620	14399	14399	14463	14460	16782	16778	12051	12046	8089	8086	12232	12230	12510	12507	11679	11673	16526	16521	9316	9314	9345
ENSG00000080839	242	242	212	212	190	190	222	222	183	183	200	200	172	172	222	222	273	273	265	265	241	241	278	278	191	191	208	208	397	397	163	163	277	277	170	170	163	163	234	234	155	155	224	224	270	270	124	124	177
ENSG00000080845	982	982	747	747	802	802	931	931	857	857	1040	1040	863	863	1159	1159	1246	1246	1312	1312	1089	1089	1060	1060	1056	1056	903	903	999	999	1563	1563	1635	1635	828	828	1077	1077	908	908	956	956	1226	1226	1584	1584	998	998	1289
ENSG00000080854	9	9	11	11	3	3	12	12	24	24	27	27	35	35	35	35	15	15	8	8	21	21	10	10	7	7	8	8	23	23	13	13	3	3	19	19	25	25	6	6	16	16	13	13	16	16	2	2	4
ENSG00000080910	0	0	0	0	0	0	0	0	0	0	0	0	0	0	0	0	0	0	0	0	0	0	0	0	0	0	0	0	0	0	0	0	0	0	0	0	0	0	0	0	0	0	0	0	0	0	0	0	0
ENSG00000080947	87	87	62	62	116	116	76	76	89	89	102	102	83	83	99	99	111	111	81	81	69	69	37	37	49	49	38	38	87	87	139	139	66	66	126	126	128	128	105	105	80	80	106	106	116	116	80	80	84
ENSG00000080986	64	64	72	72	45	45	47	47	50	50	38	38	79	79	58	58	75	75	47	47	52	52	44	44	40	40	48	48	70	70	55	55	36	36	79	79	83	83	82	82	57	57	81	81	75	75	31	31	56
ENSG00000081014	404	404	315	315	343	343	330	330	234	234	279	279	246	246	475	475	460	460	358	358	357	357	352	352	370	370	340	340	551	551	294	294	322	322	256	256	262	262	384	384	251	251	392	392	510	510	269	269	250
ENSG00000081019	240	240	217	217	227	227	202	202	175	175	179	179	226	226	211	211	270	270	241	240	268	268	258	258	229	229	232	232	263	263	264	264	289	289	207	207	199	199	231	231	253	253	218	217	296	296	187	187	210
ENSG00000081026	248	248	243	243	155	155	227	227	224	224	234	234	217	217	286	286	267	267	161	161	180	180	163	163	193	193	103	103	278	278	178	178	177	177	259	259	267	267	263	263	153	153	296	296	234	234	97	97	132
ENSG00000081041	18	18	14	14	2	2	16	16	18	18	12	12	18	18	11	11	13	13	6	6	1	1	3	3	12	12	15	15	11	11	28	28	6	6	5	5	26	26	9	9	4	4	16	16	12	12	3	3	5
ENSG00000081051	0	0	0	0	1	1	0	0	0	0	0	0	1	1	0	0	0	0	0	0	1	1	0	0	0	0	0	0	0	0	1	1	0	0	0	0	0	0	0	0	0	0	0	0	0	0	1	1	0
ENSG00000081052	4	4	3	3	40	40	9	9	5	5	4	4	4	4	7	7	11	11	1	1	2	2	1	1	6	6	4	4	2	2	16	16	18	18	14	14	4	4	2	2	3	3	17	17	8	8	6	6	0
ENSG00000081059	138	137	124	123	94	93	114	113	115	114	120	120	132	131	142	142	149	148	137	131	133	133	138	137	93	92	74	74	129	129	104	102	129	126	144	141	134	132	91	90	135	133	113	109	210	207	88	87	65
ENSG00000081087	552	552	572	572	697	697	491	491	432	432	582	582	447	447	673	673	803	803	776	775	686	686	687	687	701	701	639	639	736	736	548	548	818	818	556	556	496	496	713	713	503	503	588	587	920	920	560	560	675
ENSG00000081138	0	0	1	1	0	0	0	0	0	0	0	0	0	0	0	0	1	1	0	0	0	0	0	0	0	0	0	0	0	0	1	1	0	0	2	2	0	0	0	0	0	0	0	0	0	0	0	0	0
ENSG00000081148	1	1	5	5	1	1	6	6	1	1	5	5	2	2	6	6	5	5	1	1	2	2	1	1	3	3	2	2	3	3	2	2	5	5	1	1	4	4	4	4	3	3	3	3	1	1	5	5	3
ENSG00000081154	893	893	738	738	812	812	710	710	677	677	557	557	729	729	824	824	898	898	1019	1017	1079	1079	850	850	923	923	820	820	1258	1258	772	771	983	982	750	749	651	650	731	731	894	893	909	908	1086	1085	692	692	863
ENSG00000081177	164	164	135	135	110	110	140	140	150	150	137	137	157	157	198	198	190	190	127	127	151	151	142	142	104	104	107	107	179	179	152	152	169	169	176	176	138	138	193	193	128	128	213	213	213	213	107	107	122
ENSG00000081181	42	42	58	58	25	25	45	45	15	15	49	49	39	39	43	43	72	72	39	39	38	38	43	43	33	33	44	44	49	49	48	48	44	44	43	43	50	50	36	36	25	25	39	39	52	52	22	22	32
ENSG00000081189	309	309	289	289	240	240	317	317	317	317	288	288	498	498	416	416	359	359	186	185	291	291	236	236	216	216	206	206	438	438	370	370	250	250	459	459	441	441	416	416	336	336	479	479	500	500	207	207	327
ENSG00000081237	128	121	98	94	113	105	126	119	182	173	164	162	199	193	191	189	177	172	178	139	104	101	100	95	147	143	109	108	343	342	170	160	106	88	198	176	172	158	137	127	158	145	175	150	240	219	104	98	173
ENSG00000081248	0	0	3	3	1	1	5	5	4	4	2	2	1	1	0	0	7	7	3	3	1	1	0	0	0	0	3	3	1	1	9	9	3	3	2	2	2	2	1	1	1	1	0	0	3	3	4	4	1
ENSG00000081277	289	289	112	112	747	747	446	446	329	329	205	205	534	534	120	120	247	247	235	235	284	284	43	43	132	132	113	113	243	243	270	270	451	451	175	175	258	258	171	171	192	192	120	120	256	256	350	350	159
ENSG00000081307	281	281	218	218	174	174	206	206	205	205	198	198	228	228	248	248	234	234	212	212	259	259	214	214	177	177	176	176	358	358	227	227	218	218	277	277	234	234	298	298	250	250	256	256	305	305	165	165	224
ENSG00000081320	177	176	235	234	132	131	154	153	172	171	187	187	211	210	308	308	245	244	149	144	128	128	153	152	251	251	150	150	399	399	295	294	203	201	229	226	313	311	280	279	135	133	222	219	298	295	121	120	142
ENSG00000081377	103	103	117	117	74	74	116	116	79	79	110	110	100	100	90	90	110	110	79	79	103	103	58	58	82	82	65	65	154	154	99	99	81	81	116	116	110	110	81	81	85	85	141	141	117	117	66	66	86
ENSG00000081386	98	98	76	76	78	78	91	91	73	73	72	72	72	72	106	106	96	96	76	76	94	94	76	76	81	81	89	89	130	130	58	58	90	90	74	74	72	72	74	74	66	66	97	97	102	102	54	54	64
ENSG00000081479	2467	2467	1796	1796	941	941	1838	1838	1698	1698	1545	1545	1529	1529	2349	2349	2132	2132	1069	1069	1834	1834	1376	1376	1066	1066	1443	1443	3136	3136	1721	1721	1096	1096	1781	1781	1481	1481	1614	1614	907	907	1884	1884	1146	1146	766	766	801
ENSG00000081665	322	322	296	296	261	261	280	280	288	288	256	256	329	329	347	347	376	376	323	323	278	278	221	221	276	276	227	227	383	383	395	395	350	350	365	365	304	304	338	338	302	302	401	401	516	516	274	274	309
ENSG00000081692	43	43	49	49	42	42	27	27	38	38	36	36	35	35	36	36	43	43	32	32	38	38	35	35	34	34	37	37	40	40	59	59	66	66	57	57	57	57	43	43	60	60	45	45	65	65	35	35	44
ENSG00000081721	150	150	118	118	107	107	95	95	112	112	96	96	121	121	152	152	187	187	158	158	163	163	183	183	144	144	130	130	186	186	191	191	204	204	156	156	134	134	152	152	222	222	197	197	250	250	140	140	160
ENSG00000081760	348	348	368	368	361	361	393	393	341	341	352	352	337	337	355	355	564	564	419	419	413	413	396	396	362	362	366	366	497	497	387	387	605	605	508	508	441	441	445	445	457	457	390	390	814	814	442	442	479
ENSG00000081791	1215	1215	950	950	1078	1078	1203	1203	1163	1163	1050	1050	1141	1141	1349	1349	1703	1703	1335	1334	1314	1314	1160	1160	1137	1137	971	971	1522	1522	1312	1312	1402	1402	1186	1186	1182	1182	1219	1219	1187	1187	1433	1433	1826	1826	1047	1047	1175
ENSG00000081800	0	0	0	0	0	0	0	0	0	0	0	0	0	0	0	0	0	0	0	0	0	0	0	0	0	0	0	0	0	0	0	0	0	0	0	0	0	0	0	0	0	0	0	0	0	0	0	0	0
ENSG00000081803	52	52	51	51	21	21	55	55	61	61	39	39	45	45	61	61	33	33	40	40	49	49	39	39	37	37	24	24	60	60	44	44	33	33	71	71	92	92	83	83	42	42	85	85	75	75	33	33	34
ENSG00000081818	0	0	0	0	1	1	0	0	0	0	0	0	1	1	2	2	2	2	0	0	1	1	1	1	1	1	0	0	3	3	1	1	1	1	1	1	0	0	1	1	0	0	0	0	1	1	0	0	0
ENSG00000081842	0	0	0	0	0	0	0	0	0	0	0	0	0	0	0	0	0	0	0	0	0	0	0	0	0	0	0	0	0	0	0	0	0	0	0	0	0	0	0	0	0	0	0	0	2	2	0	0	0
ENSG00000081853	4	4	7	7	18	18	11	11	7	7	9	9	13	13	20	20	7	7	6	6	11	11	9	9	19	19	5	5	11	11	11	11	8	8	8	8	12	12	10	10	9	9	10	10	12	12	6	6	7
ENSG00000081870	194	194	142	142	157	157	164	164	184	184	154	154	134	134	210	210	192	192	197	197	180	180	183	183	179	179	149	149	253	253	162	162	209	209	190	190	152	152	165	165	136	136	186	186	245	245	130	130	132
ENSG00000081913	857	857	869	869	919	919	886	886	817	817	865	865	746	746	1177	1177	1168	1168	1061	1061	1219	1219	1385	1385	1015	1015	1116	1116	1735	1735	1164	1164	1155	1155	979	979	816	816	1001	1001	851	851	1130	1130	1404	1404	946	946	969
ENSG00000081923	238	238	253	253	150	150	201	201	220	220	269	269	182	182	295	295	287	287	175	175	197	197	199	199	229	229	184	184	303	303	236	236	185	185	255	255	226	226	306	306	167	167	287	287	296	296	120	120	190
ENSG00000081985	70	70	76	76	83	83	114	114	93	93	61	61	111	111	90	90	71	71	28	28	43	43	71	71	65	65	34	34	147	147	80	80	86	86	107	107	114	114	77	77	66	66	85	85	111	111	58	58	101
ENSG00000082014	50	50	54	54	42	42	46	46	65	65	59	59	79	79	69	69	69	69	33	33	50	50	30	30	38	38	23	23	69	69	106	106	72	72	97	97	130	130	85	85	76	76	132	132	121	121	43	43	69
ENSG00000082068	329	329	251	251	191	191	233	233	268	268	229	229	262	262	276	276	271	271	224	224	253	253	213	213	226	226	170	170	317	317	358	358	365	365	330	330	217	217	294	294	242	242	386	386	365	365	234	234	239
ENSG00000082074	282	278	283	281	166	162	340	336	364	359	354	353	389	386	218	217	236	233	233	213	167	165	206	204	169	167	124	123	406	406	344	339	365	356	421	410	377	370	329	324	250	244	436	423	421	410	219	216	279
ENSG00000082126	3	3	1	1	3	3	2	2	4	4	1	1	2	2	1	1	6	6	5	5	4	4	2	2	1	1	3	3	1	1	3	3	2	2	2	2	1	1	1	1	1	1	1	1	7	7	3	3	5
ENSG00000082146	252	234	209	200	206	187	267	250	226	204	273	268	240	224	290	286	297	284	359	265	247	240	292	281	276	267	191	188	397	395	250	225	326	283	339	285	231	198	279	255	269	238	329	268	449	398	240	224	265
ENSG00000082153	889	889	959	959	941	941	779	779	669	669	810	810	725	725	954	954	1052	1052	924	923	1292	1292	1146	1146	1123	1123	939	939	1278	1278	1085	1085	1058	1058	1031	1030	930	930	1291	1291	1351	1351	1143	1142	1735	1735	922	922	954
ENSG00000082175	31	31	16	16	7	7	17	17	22	22	17	17	29	29	21	21	12	12	9	9	10	10	9	9	15	15	9	9	25	25	15	15	20	20	44	44	25	25	24	24	12	12	33	33	36	36	20	20	14
ENSG00000082196	34	34	10	10	21	21	30	30	24	24	16	16	22	22	32	32	33	33	24	24	19	19	20	20	24	24	36	36	36	36	37	37	39	39	27	27	24	24	18	18	49	49	33	33	33	33	27	27	33
ENSG00000082212	153	153	141	141	132	132	176	176	217	217	157	157	171	171	254	254	166	166	147	146	162	162	158	158	156	156	119	119	273	273	218	218	163	162	238	237	178	178	201	201	154	154	271	270	245	244	153	153	163
ENSG00000082213	281	281	207	207	295	295	282	282	258	258	311	311	273	273	400	400	368	368	389	388	360	360	334	334	330	330	363	363	548	548	284	284	390	390	246	246	281	281	244	244	257	257	336	336	465	465	298	298	306
ENSG00000082258	669	669	539	539	615	615	611	611	522	522	506	506	607	607	795	795	773	773	651	650	776	776	741	741	705	705	752	752	1177	1177	556	556	675	675	491	491	514	514	501	501	557	557	540	540	837	837	429	429	658
ENSG00000082269	678	678	464	464	538	538	339	339	285	285	363	363	358	358	549	549	864	864	608	608	726	726	654	654	693	693	757	757	1008	1008	478	478	685	685	399	399	409	409	400	400	454	454	500	500	726	726	474	474	519
ENSG00000082293	2	2	0	0	0	0	0	0	1	1	1	1	0	0	2	2	2	2	0	0	0	0	0	0	0	0	0	0	0	0	2	2	0	0	0	0	0	0	0	0	1	1	0	0	0	0	1	1	1
ENSG00000082397	1578	1578	1550	1550	1068	1068	1604	1604	1334	1334	1310	1310	1219	1219	1900	1900	1622	1622	1315	1315	1431	1431	1539	1539	1066	1066	1465	1465	2211	2211	1574	1574	1386	1386	1812	1812	1402	1402	1597	1597	1220	1220	2043	2043	2084	2084	1234	1234	1030
ENSG00000082438	10179	10179	7122	7122	9580	9580	9574	9574	8534	8534	9695	9695	9643	9643	13217	13217	15563	15563	14918	14918	16552	16552	14611	14611	14692	14692	13759	13759	18719	18719	10686	10686	12365	12365	9161	9161	7918	7918	9727	9727	10306	10306	9225	9225	18134	18134	10689	10689	11323
ENSG00000082458	417	417	371	371	414	414	401	401	310	310	397	397	352	352	356	356	385	385	461	461	487	487	421	421	420	420	301	301	384	384	476	476	518	518	513	513	389	389	514	514	311	311	428	428	705	705	294	294	422
ENSG00000082482	0	0	3	3	0	0	0	0	2	2	0	0	0	0	0	0	2	2	0	0	0	0	0	0	0	0	0	0	0	0	0	0	0	0	0	0	0	0	0	0	0	0	0	0	0	0	1	1	0
ENSG00000082497	288	288	211	211	313	313	195	195	183	183	106	106	203	203	298	298	186	186	340	340	474	474	280	280	301	301	184	184	384	384	238	238	254	254	183	183	112	112	139	139	197	197	165	165	454	454	177	177	180
ENSG00000082512	76	76	77	77	50	50	118	118	97	97	91	91	86	86	118	118	110	110	65	64	70	70	68	68	79	79	63	63	130	130	124	124	59	59	122	122	134	134	139	139	112	112	131	131	127	127	67	67	84
ENSG00000082515	170	170	164	164	140	140	128	128	123	123	145	145	121	121	192	192	166	166	179	179	195	195	157	157	156	156	115	115	236	236	178	178	223	223	168	168	132	132	153	153	151	151	189	189	245	245	144	144	130
ENSG00000082516	208	208	167	167	199	199	199	199	202	202	196	196	205	205	279	279	222	222	199	199	184	184	204	204	228	228	183	183	312	312	236	236	251	251	187	187	211	211	213	213	152	152	229	229	350	350	173	173	182
ENSG00000082556	394	394	240	240	264	264	349	349	252	252	189	189	336	336	199	199	224	224	394	394	593	593	451	451	520	520	513	513	577	577	591	591	274	274	148	148	16	16	300	300	209	209	493	493	996	996	505	505	433
ENSG00000082641	2962	2962	2729	2729	3091	3091	3323	3323	3086	3086	2604	2604	2917	2917	3258	3258	3102	3102	3382	3381	3065	3065	3042	3042	2641	2641	2514	2514	3903	3903	3680	3680	3984	3984	2884	2883	2836	2836	3054	3054	2573	2573	2961	2960	3968	3967	2377	2377	2851
ENSG00000082684	20	20	36	36	24	24	45	45	58	58	86	86	42	42	33	33	42	42	11	11	21	21	16	16	17	17	13	13	26	26	104	104	24	24	53	53	94	94	59	59	61	61	54	54	33	33	15	15	50
ENSG00000082701	980	980	1003	1003	999	999	1090	1090	844	844	969	969	890	890	1314	1314	1491	1491	1211	1210	1357	1357	1141	1141	1200	1200	1116	1116	1539	1539	1067	1067	1225	1224	917	916	1024	1024	1022	1022	876	876	1067	1066	1473	1472	921	921	1067
ENSG00000082781	1804	1804	2407	2407	1351	1351	2102	2102	1938	1938	2405	2405	1795	1795	2659	2659	2515	2515	1619	1619	1659	1659	1793	1793	1461	1461	1267	1267	2248	2248	2724	2724	2463	2463	2860	2860	2494	2494	2617	2617	2208	2208	3138	3138	2677	2677	1411	1411	1296
ENSG00000082805	1388	1388	1325	1325	1102	1102	1318	1318	1062	1062	1635	1635	1359	1359	1845	1845	2353	2353	1401	1401	1919	1919	1683	1683	1636	1636	1467	1467	2449	2449	1308	1308	1208	1208	1110	1110	1283	1283	1478	1478	1070	1070	1236	1236	2043	2043	979	979	1076
ENSG00000082898	1558	1558	1393	1393	1359	1359	1336	1336	1236	1236	1128	1128	1408	1408	1891	1891	1856	1856	1484	1483	1446	1446	1628	1628	1478	1478	1190	1190	2361	2361	1510	1510	1715	1714	1275	1274	1208	1208	1719	1719	1393	1393	1522	1521	2122	2121	1139	1139	1582
ENSG00000082929	3	3	0	0	1	1	1	1	0	0	3	3	0	0	1	1	1	1	1	1	1	1	3	3	0	0	0	0	1	1	0	0	0	0	4	4	3	3	2	2	0	0	1	1	1	1	2	2	1
ENSG00000082996	866	866	728	728	699	699	846	846	725	725	779	779	713	713	922	922	913	913	904	902	970	970	879	879	927	927	842	842	1312	1312	1026	1025	1201	1200	998	997	755	754	913	912	944	943	1062	1061	1327	1326	884	884	803
ENSG00000083067	0	0	0	0	3	3	0	0	1	1	3	3	4	4	1	1	1	1	2	2	0	0	0	0	4	4	1	1	5	5	5	5	2	2	1	1	2	2	1	1	2	2	2	2	2	2	1	1	3
ENSG00000083093	75	75	62	62	52	52	69	69	77	77	58	58	73	73	84	84	53	53	91	91	54	54	73	73	71	71	61	61	104	104	58	58	77	77	76	76	56	56	75	75	60	60	95	95	93	93	62	62	67
ENSG00000083097	386	386	288	288	303	303	327	327	245	245	229	229	276	276	488	488	457	457	323	323	421	421	370	370	348	348	321	321	551	551	275	275	235	235	262	262	220	220	323	323	188	188	245	245	442	442	233	233	251
ENSG00000083099	402	402	435	435	338	338	318	318	339	339	393	393	372	372	455	455	446	446	450	450	454	454	403	403	475	475	372	372	533	533	542	542	738	738	582	582	423	423	589	589	621	621	582	582	703	703	396	396	367
ENSG00000083123	125	125	234	234	277	277	183	183	157	157	178	178	154	154	409	409	195	195	279	279	332	332	238	238	248	248	225	225	318	318	193	193	400	400	240	240	192	192	250	250	235	235	218	218	310	310	127	127	124
ENSG00000083168	1924	1923	1347	1347	1734	1733	1743	1742	1466	1465	1542	1542	1670	1669	2446	2446	2723	2722	1982	1977	2571	2571	2357	2356	2246	2246	2223	2223	3278	3278	1653	1652	2056	2054	1350	1347	1360	1358	1444	1443	1433	1431	1484	1481	2406	2403	1506	1505	1617
ENSG00000083223	939	938	762	762	990	989	1035	1034	809	808	995	995	779	778	1269	1269	1628	1627	1169	1165	1267	1267	1255	1254	1068	1068	1542	1542	2189	2189	792	791	983	981	714	711	848	846	868	867	793	792	895	892	1190	1188	708	707	771
ENSG00000083290	235	235	186	186	137	137	194	194	175	175	193	193	194	194	215	215	163	163	90	90	150	150	103	103	146	146	135	135	251	251	178	178	130	130	211	211	181	181	195	195	147	147	217	217	211	211	129	129	138
ENSG00000083307	2081	2081	1605	1605	1751	1751	1960	1960	1828	1828	1779	1779	1696	1696	2523	2523	2699	2699	2196	2196	2982	2982	2621	2621	2134	2134	2082	2082	3553	3553	2387	2387	3245	3245	1807	1807	1501	1501	1887	1887	1554	1554	1984	1984	3323	3323	1916	1916	1840
ENSG00000083312	2142	2142	1681	1681	1757	1757	1805	1805	1680	1680	1855	1855	1849	1849	2642	2642	2692	2692	2133	2132	2793	2793	2489	2489	2370	2370	2204	2204	4078	4078	1776	1776	2134	2133	1482	1481	1595	1595	1777	1777	1925	1925	1773	1772	2591	2590	1787	1787	1558
ENSG00000083444	957	957	1022	1022	747	747	1128	1128	1290	1290	1090	1090	1156	1156	1184	1184	1380	1380	863	862	850	850	888	888	733	733	690	690	1113	1113	1351	1351	1071	1070	1411	1410	1388	1388	1543	1543	879	879	1532	1531	1573	1572	1177	1177	895
ENSG00000083454	2	2	2	2	1	1	2	2	1	1	2	2	3	3	4	4	4	4	6	6	0	0	2	2	1	1	0	0	1	1	5	5	4	4	7	7	3	3	9	9	3	3	7	7	7	7	4	4	2
ENSG00000083457	63	63	60	60	57	57	48	48	48	48	46	46	48	48	46	46	61	61	46	46	44	44	40	40	46	46	46	46	54	54	62	62	63	63	76	76	43	43	63	63	40	40	65	65	70	70	36	36	43
ENSG00000083520	466	466	415	415	416	416	486	486	337	337	462	462	429	429	630	630	582	582	526	525	556	556	484	484	541	541	492	492	817	817	523	523	586	586	461	461	485	485	508	508	492	492	500	500	768	768	410	410	420
ENSG00000083535	199	199	164	164	162	162	171	171	141	141	161	161	193	193	199	199	184	184	208	208	204	204	170	170	178	178	178	178	239	239	145	145	224	224	169	169	151	151	139	139	187	187	196	196	255	255	122	122	126
ENSG00000083544	171	171	134	134	127	127	120	120	151	151	144	144	172	172	191	191	178	178	162	162	165	165	151	151	122	122	145	145	213	213	136	136	181	181	161	161	138	138	121	121	131	131	186	186	203	203	125	125	122
ENSG00000083622	0	0	0	0	0	0	1	1	0	0	0	0	0	0	0	0	0	0	0	0	0	0	0	0	0	0	0	0	0	0	0	0	0	0	0	0	0	0	0	0	0	0	0	0	0	0	0	0	0
ENSG00000083635	38	38	28	28	39	39	38	38	39	39	37	37	25	25	44	44	40	40	34	34	40	40	36	36	29	29	24	24	71	71	45	45	41	41	48	48	31	31	44	44	46	46	53	53	70	70	28	28	35
ENSG00000083642	437	437	363	363	393	393	441	441	432	432	367	367	476	476	599	599	586	586	478	477	576	576	483	483	493	493	399	399	796	796	451	451	484	484	438	438	398	398	454	454	399	399	510	509	679	679	359	359	412
ENSG00000083720	40	40	28	28	76	76	59	59	36	36	34	34	42	42	44	44	66	66	38	38	47	47	36	36	35	35	44	44	49	49	52	52	68	68	57	57	47	47	47	47	35	35	67	67	37	37	44	44	31
ENSG00000083750	178	178	126	126	131	131	145	145	140	140	133	133	145	145	63	63	165	165	142	142	147	147	130	130	131	131	119	119	181	181	177	177	188	188	162	162	143	143	139	139	156	156	202	202	204	204	115	115	109
ENSG00000083782	1	1	0	0	0	0	0	0	0	0	0	0	0	0	2	2	0	0	1	1	1	1	0	0	0	0	0	0	0	0	1	1	1	1	0	0	1	1	1	1	0	0	1	1	5	5	0	0	2
ENSG00000083799	254	253	234	234	195	194	266	265	249	248	244	244	232	232	285	285	275	275	259	256	307	307	260	260	222	222	207	207	352	352	267	266	300	299	307	305	271	270	300	299	284	283	306	304	424	422	211	211	236
ENSG00000083807	42	42	27	27	39	39	27	27	27	27	25	25	19	19	28	28	47	47	39	39	27	27	36	36	25	25	31	31	52	52	49	49	48	48	31	31	33	33	12	12	35	35	47	47	40	40	38	38	30
ENSG00000083812	130	130	125	125	114	114	122	122	127	127	106	106	109	109	151	151	151	151	139	139	154	154	134	134	107	107	97	97	161	161	208	208	237	237	195	195	114	114	163	163	170	170	240	240	194	194	146	146	164
ENSG00000083814	184	184	166	166	159	159	188	188	219	219	184	184	204	204	205	205	223	223	214	214	226	226	229	229	178	178	155	155	219	219	247	247	326	326	259	259	181	181	269	269	194	194	289	289	334	334	189	189	225
ENSG00000083817	57	57	49	49	54	54	56	56	48	48	52	52	69	69	63	63	64	64	88	88	80	80	83	83	60	60	60	60	97	97	91	91	125	125	67	67	67	67	104	104	78	78	104	104	110	110	50	50	72
ENSG00000083828	380	380	218	218	242	242	241	241	247	247	197	197	292	292	288	288	351	351	274	273	295	295	237	237	196	196	174	174	304	304	355	355	417	417	299	299	197	197	272	272	283	283	318	318	472	472	256	256	202
ENSG00000083838	32	32	31	31	37	37	31	31	28	28	40	40	30	30	46	46	39	39	45	45	43	43	38	38	32	32	24	24	42	42	50	50	63	63	51	51	32	32	41	41	41	41	46	46	42	42	26	26	37
ENSG00000083844	425	425	351	351	276	276	306	306	273	273	202	202	306	306	331	331	338	338	370	370	350	350	270	270	295	295	260	260	380	380	436	436	432	432	383	383	341	341	353	353	317	317	383	383	447	447	253	253	333
ENSG00000083845	3065	3063	2922	2921	2230	2228	2373	2371	2402	2400	2435	2435	2387	2385	3036	3036	3228	3227	2321	2311	2981	2980	2681	2680	2440	2439	2068	2068	3386	3386	4362	4359	4652	4648	4007	4002	3012	3009	3521	3519	3791	3788	5147	5141	5273	5268	2306	2304	2927
ENSG00000083857	562	562	365	365	190	190	616	616	764	764	648	648	520	520	868	868	661	661	202	202	563	563	399	399	387	387	516	516	926	926	592	592	281	281	1139	1139	672	672	683	683	358	358	842	842	623	623	553	553	292
ENSG00000083896	2782	2781	2163	2163	2470	2469	2071	2071	1936	1935	1662	1662	2211	2211	2345	2345	2641	2641	2520	2517	2326	2326	2422	2422	2288	2288	1982	1982	3416	3416	2582	2581	3108	3107	1909	1907	1683	1682	2061	2060	2189	2188	2417	2415	3384	3383	1857	1857	2371
ENSG00000083937	840	840	666	666	724	724	643	643	560	560	569	569	607	607	851	851	815	815	1093	1092	1108	1108	920	920	934	934	713	713	1278	1278	817	817	1128	1128	653	653	616	616	777	777	849	849	860	860	1289	1289	744	744	914
ENSG00000084070	326	323	300	298	281	278	311	308	362	358	311	310	392	389	294	293	279	277	277	260	229	228	245	243	249	247	177	176	452	452	415	410	313	305	422	412	330	324	318	314	217	211	383	372	448	439	270	267	287
ENSG00000084072	340	340	381	381	349	349	175	175	328	328	323	323	198	198	496	496	462	462	189	189	323	323	208	208	327	327	136	136	424	424	413	413	350	350	392	392	344	344	373	373	551	551	368	368	594	594	304	304	203
ENSG00000084073	380	380	345	345	332	332	340	340	241	241	337	337	280	280	418	418	338	338	366	365	365	365	346	346	346	346	321	321	571	571	336	336	458	458	370	370	318	318	393	393	358	358	439	439	546	546	318	318	320
ENSG00000084090	701	701	659	659	533	533	665	665	622	622	691	691	618	618	779	779	722	722	677	676	726	726	679	679	636	636	570	570	923	923	842	842	1065	1065	949	949	738	738	916	916	752	752	930	930	1154	1154	627	627	657
ENSG00000084092	254	254	256	256	250	250	283	283	222	222	244	244	200	200	310	310	339	339	269	269	279	279	265	265	285	285	205	205	423	423	345	345	379	379	279	279	238	238	308	308	254	254	372	372	465	465	242	242	269
ENSG00000084093	501	501	479	479	383	383	457	457	430	430	581	581	500	500	538	538	531	531	553	552	507	507	530	530	502	502	409	409	647	647	515	515	638	637	570	569	512	512	572	572	489	489	648	647	785	784	397	397	357
ENSG00000084110	5	5	2	2	1	1	6	6	1	1	0	0	3	3	2	2	2	2	5	4	1	1	2	2	2	2	1	1	8	8	8	8	2	1	6	5	8	8	3	3	4	4	1	0	2	1	4	4	5
ENSG00000084112	528	528	430	430	364	364	477	477	505	505	452	452	574	574	630	630	647	647	420	419	496	496	483	483	479	479	333	333	632	632	547	547	461	461	492	491	506	506	475	475	397	397	509	508	645	644	396	396	420
ENSG00000084207	6113	6113	5659	5659	5503	5503	5062	5062	4160	4160	6455	6455	4642	4642	7192	7192	6959	6959	7129	7127	6258	6258	6097	6097	5670	5670	5661	5661	6641	6641	8366	8365	10703	10702	7915	7914	5302	5301	6423	6422	5178	5177	10231	10230	10329	10328	3997	3997	6084
ENSG00000084234	7744	7743	8847	8846	6695	6694	8131	8130	6410	6408	7646	7646	6846	6845	8252	8252	9190	9189	5978	5971	7479	7478	6953	6952	7334	7333	7076	7076	11284	11284	9702	9700	8675	8672	8190	8186	8195	8192	8202	8200	7980	7978	10595	10590	11945	11941	5477	5476	6636
ENSG00000084444	740	740	820	820	1477	1477	1323	1323	669	669	592	592	758	758	1711	1711	597	597	797	797	1207	1207	923	923	1369	1369	2040	2040	887	887	627	627	820	820	804	804	1450	1450	977	977	2163	2163	851	851	1340	1340	561	561	1199
ENSG00000084453	1	1	4	4	3	3	4	4	3	3	0	0	2	2	2	2	12	12	1	1	7	7	3	3	2	2	1	1	4	4	3	3	2	2	4	4	1	1	6	6	6	6	6	6	3	3	1	1	0
ENSG00000084463	999	999	892	892	983	983	1012	1012	845	845	899	899	973	973	1262	1262	1117	1117	1037	1036	1192	1192	1235	1235	1211	1211	966	966	1436	1436	1111	1111	1502	1502	1113	1113	1029	1029	1008	1008	1079	1079	1163	1162	1822	1822	901	901	1052
ENSG00000084623	868	868	801	801	724	724	826	826	704	704	889	889	727	727	1027	1027	1001	1001	784	783	906	906	928	928	798	798	716	716	1130	1130	1190	1190	1308	1308	1168	1168	1058	1058	1143	1143	1085	1085	1433	1433	1543	1543	768	768	884
ENSG00000084628	6	6	6	6	5	5	12	12	18	18	7	7	13	13	16	16	21	21	10	10	13	13	11	11	4	4	8	8	15	15	13	13	11	11	5	5	19	19	6	6	19	19	13	13	12	12	18	18	10
ENSG00000084636	312	312	228	228	443	443	276	276	404	404	425	425	425	425	148	148	225	225	204	204	114	114	116	116	140	140	103	103	274	274	418	418	382	382	357	357	300	300	243	243	241	241	398	398	306	306	244	244	427
ENSG00000084652	1025	1025	837	837	966	966	965	965	954	954	1015	1015	904	904	1175	1175	1312	1312	1089	1088	1168	1168	1139	1139	930	930	785	785	1273	1273	1504	1504	1576	1576	1330	1330	1128	1128	1320	1320	1182	1182	1390	1390	1946	1946	1089	1089	1183
ENSG00000084674	7	7	1	1	26	26	5	5	5	5	3	3	7	7	18	18	3	3	21	21	9	9	19	19	295	295	13	13	10	10	66	66	2	2	1	1	15	15	3	3	28	28	2	2	34	34	48	48	10
ENSG00000084676	617	616	503	502	495	494	564	563	634	633	527	527	662	661	808	808	646	645	619	613	758	758	519	518	574	573	452	452	674	674	716	714	676	673	760	756	685	683	559	557	524	522	708	704	900	897	545	544	565
ENSG00000084693	425	425	304	304	350	350	344	344	348	348	377	377	348	348	481	481	398	398	399	398	434	434	377	377	372	372	335	335	463	463	477	477	547	547	390	390	378	378	374	374	350	350	437	437	661	661	358	358	313
ENSG00000084710	69	69	52	52	61	61	48	48	68	68	49	49	103	103	79	79	103	103	50	50	46	46	34	34	73	73	33	33	84	84	80	80	71	71	125	125	123	123	137	137	131	131	120	120	163	163	53	53	47
ENSG00000084731	27	27	41	41	17	17	38	38	38	38	34	34	44	44	33	33	31	31	20	20	15	15	25	25	20	20	15	15	31	31	31	31	25	25	49	49	45	45	36	36	24	24	43	43	40	40	51	51	33
ENSG00000084733	862	861	775	775	836	835	878	877	722	721	800	800	802	801	1001	1001	934	934	763	760	861	861	994	994	910	910	859	859	1365	1365	1086	1085	995	994	922	920	713	712	887	886	859	858	947	945	1370	1368	792	791	972
ENSG00000084734	0	0	0	0	0	0	1	1	3	3	0	0	0	0	0	0	0	0	1	1	0	0	1	1	1	1	1	1	1	1	0	0	0	0	0	0	0	0	2	2	1	1	3	3	1	1	2	2	1
ENSG00000084754	2253	2252	2249	2249	2098	2097	2472	2471	2431	2430	2115	2115	2233	2232	2817	2817	2609	2609	2682	2679	2327	2327	2570	2570	2236	2236	2179	2179	3105	3105	2960	2959	3220	3219	2955	2953	2487	2486	3203	3202	2779	2778	3095	3093	3878	3876	2158	2157	1939
ENSG00000084764	1356	1356	1668	1668	1053	1053	587	587	1148	1148	1394	1394	1250	1250	1251	1251	1271	1271	1076	1076	656	656	711	711	1066	1066	1245	1245	1092	1092	1123	1123	1661	1661	1719	1719	751	751	798	798	1226	1226	1415	1415	1840	1840	903	903	642
ENSG00000084774	1034	1034	742	742	704	704	771	771	901	901	743	743	999	999	914	914	1222	1222	859	858	823	823	771	771	624	624	611	611	900	900	1227	1227	988	988	856	856	717	717	901	901	728	728	1051	1051	1214	1214	718	718	761
ENSG00000085063	17459	17458	20273	20273	18395	18394	15431	15430	8591	8590	12289	12289	13423	13422	21585	21585	14769	14768	25412	25408	17271	17271	23654	23654	21901	21901	24445	24445	17601	17601	26461	26460	22300	22298	17352	17350	19393	19392	17696	17695	21467	21466	21417	21414	35828	35826	17721	17720	22689
ENSG00000085117	196	196	144	144	152	152	143	143	226	225	181	181	208	208	156	156	202	202	308	306	206	206	155	155	77	77	201	201	172	172	280	279	227	226	284	283	221	220	326	325	257	256	239	238	343	342	221	221	228
ENSG00000085185	2813	2813	2247	2247	2799	2799	2559	2559	1955	1955	2602	2602	2099	2099	2342	2342	3595	3595	2851	2851	2944	2944	3238	3238	1994	1994	2107	2107	3812	3812	2925	2925	4276	4276	2121	2121	1773	1773	3124	3124	2117	2117	2969	2969	4767	4767	2125	2125	2793
ENSG00000085224	1487	1486	1259	1259	993	992	1118	1117	1264	1263	1386	1386	1670	1669	1561	1561	1488	1487	1567	1562	1366	1366	1245	1244	1314	1314	1072	1072	1795	1795	1336	1335	1567	1565	1485	1482	1199	1197	1372	1371	1277	1276	1616	1613	1729	1727	973	972	961
ENSG00000085231	81	81	63	63	67	67	56	56	56	56	54	54	58	58	68	68	53	53	86	86	55	55	67	67	63	63	52	52	99	99	93	93	103	103	113	113	62	62	77	77	93	93	95	95	114	114	54	54	64
ENSG00000085265	22	20	12	11	8	6	30	28	63	60	47	46	36	34	34	33	22	20	118	106	34	33	30	29	33	32	13	13	42	42	60	57	23	18	62	55	55	51	50	47	46	42	79	71	74	68	46	44	53
ENSG00000085274	140	140	128	128	126	126	130	130	114	114	125	125	112	112	148	148	184	184	179	179	148	148	157	157	128	128	114	114	208	208	142	142	203	203	172	172	123	123	138	138	148	148	121	121	210	210	147	147	139
ENSG00000085276	229	229	200	200	151	151	250	250	246	246	243	243	325	325	276	276	309	309	142	142	175	175	122	122	188	188	121	121	219	219	230	230	159	159	301	301	309	309	253	253	227	227	280	280	329	329	163	163	221
ENSG00000085365	188	188	180	180	150	150	178	178	153	153	179	179	184	184	239	239	178	178	165	165	208	208	206	206	168	168	157	157	314	314	137	137	160	160	187	187	157	157	228	228	127	127	217	217	261	261	170	170	174
ENSG00000085377	279	279	277	277	279	279	343	343	344	344	332	332	275	275	431	431	355	355	200	200	472	472	281	281	297	297	379	379	608	608	366	366	315	315	469	469	421	421	493	493	408	408	560	560	681	681	291	291	258
ENSG00000085382	651	651	662	662	429	429	594	594	596	596	504	504	679	679	814	814	767	767	383	383	463	463	447	447	447	447	472	472	950	950	477	477	474	474	691	691	791	791	764	764	558	558	651	651	885	885	383	383	400
ENSG00000085415	180	180	188	188	155	155	168	168	154	154	161	161	148	148	166	166	191	191	121	121	140	140	168	168	153	153	125	125	257	257	171	171	179	179	197	197	180	180	195	195	168	168	187	187	258	258	111	111	162
ENSG00000085433	103	103	119	119	106	106	94	94	84	84	101	101	104	104	125	125	116	116	91	91	92	92	87	87	113	113	90	90	137	137	78	78	127	127	111	111	114	114	120	120	89	89	103	103	172	172	88	88	96
ENSG00000085449	928	928	623	623	707	707	893	893	623	623	773	773	713	713	894	894	1013	1013	734	733	873	873	897	897	804	804	730	730	1168	1168	646	646	677	677	707	707	712	712	847	847	570	570	860	860	1152	1152	614	614	692
ENSG00000085465	106	106	129	129	196	196	144	144	50	50	169	169	74	74	115	115	211	211	128	128	226	226	212	212	166	166	166	166	307	307	130	130	200	200	168	168	155	155	129	129	158	158	162	162	277	277	86	86	169
ENSG00000085491	243	243	225	225	205	205	266	266	269	269	176	176	197	197	297	297	287	287	236	236	228	228	157	157	342	342	223	223	299	299	141	141	195	195	266	266	225	225	238	238	247	247	248	248	362	362	251	251	225
ENSG00000085511	652	652	517	517	635	635	672	672	497	497	901	901	745	745	837	837	754	754	946	946	710	710	959	959	459	459	575	575	912	912	664	664	714	714	1004	1004	609	609	802	802	747	747	996	996	1000	1000	599	599	549
ENSG00000085514	46	45	22	22	33	32	32	31	43	42	45	45	57	56	21	21	26	25	29	25	27	27	20	19	19	19	18	18	35	35	41	40	60	58	41	38	43	41	22	21	29	28	37	34	62	60	34	33	37
ENSG00000085552	75	75	52	52	50	50	51	51	84	84	73	73	75	75	89	89	71	71	105	105	95	95	49	49	54	54	48	48	84	84	108	108	150	150	94	94	72	72	74	74	61	61	77	77	119	119	54	54	89
ENSG00000085563	259	259	1735	1735	771	771	1441	1441	302	302	2898	2898	630	630	2768	2768	2887	2887	720	720	1194	1194	1352	1352	1936	1936	2175	2175	581	581	1299	1299	985	985	910	910	2161	2161	1224	1224	843	843	1528	1528	2383	2383	419	419	1417
ENSG00000085644	142	142	222	222	108	108	202	202	164	164	180	180	152	152	235	235	144	144	169	168	174	174	146	146	103	103	139	139	172	172	227	227	285	285	165	164	212	212	181	181	162	162	231	230	329	328	120	120	203
ENSG00000085662	3150	3150	2763	2763	2872	2872	3350	3350	2573	2573	3594	3594	2422	2422	2870	2870	2252	2252	2913	2913	3764	3764	3366	3366	3153	3153	3140	3140	4025	4025	3517	3517	5138	5138	2760	2760	3533	3533	4027	4027	4201	4201	5523	5523	6712	6712	3006	3006	2905
ENSG00000085719	635	635	582	582	492	492	590	590	506	506	562	562	535	535	734	734	614	614	562	561	648	648	563	563	655	655	556	556	923	923	561	561	594	593	531	530	563	562	580	580	500	500	571	570	869	868	539	539	560
ENSG00000085721	241	241	237	237	244	244	238	238	276	276	249	249	203	203	294	294	305	305	291	291	213	213	261	261	227	227	176	176	484	484	271	271	302	302	274	274	285	285	286	286	311	311	329	329	385	385	246	246	270
ENSG00000085733	2849	2849	2287	2287	2098	2098	2451	2451	2399	2399	2380	2380	2383	2383	2872	2872	3225	3225	2145	2145	2281	2281	2275	2275	1842	1842	2074	2074	2779	2779	3421	3421	3242	3242	3230	3230	2764	2764	3182	3182	2604	2604	3361	3361	4088	4088	1942	1942	2141
ENSG00000085741	27	27	22	22	21	21	30	30	22	22	13	13	32	32	19	19	12	12	13	13	3	3	6	6	3	3	12	12	16	16	21	21	24	24	24	24	24	24	28	28	18	18	43	43	20	20	18	18	46
ENSG00000085760	219	219	220	220	180	180	211	211	174	174	207	207	191	191	269	269	254	254	192	192	224	224	201	201	220	220	157	157	333	333	223	223	265	265	244	244	174	174	249	249	226	226	286	286	353	353	144	144	176
ENSG00000085788	311	311	293	293	213	213	280	280	311	311	293	293	302	302	415	415	350	350	190	190	285	285	223	223	323	323	202	202	363	363	345	345	305	305	369	369	250	250	352	352	283	283	405	405	386	386	221	221	223
ENSG00000085831	55	55	87	87	51	51	52	52	87	87	58	58	64	64	62	62	73	73	66	66	99	99	94	94	77	77	51	51	107	107	121	121	126	126	60	60	48	48	72	72	101	101	55	55	87	87	75	75	93
ENSG00000085832	794	794	710	710	672	672	779	779	708	708	746	746	750	750	997	997	1057	1057	736	735	840	840	823	823	796	796	768	768	1404	1404	793	793	757	756	805	804	772	772	853	853	651	651	878	877	1210	1209	686	686	752
ENSG00000085840	50	50	50	50	30	30	38	38	47	47	58	58	43	43	40	40	42	42	31	31	40	40	47	47	34	34	34	34	54	54	44	44	36	36	40	40	51	51	52	52	18	18	66	66	52	52	24	24	33
ENSG00000085871	210	210	159	159	160	160	139	139	185	185	192	192	168	168	250	250	220	220	138	138	168	168	194	194	181	181	135	135	287	287	172	172	173	173	259	259	213	213	247	247	203	203	304	304	320	320	152	152	127
ENSG00000085872	602	602	449	449	637	637	678	678	562	562	609	609	632	632	688	688	808	808	668	668	709	709	666	666	602	602	576	576	799	799	830	830	872	872	503	503	516	516	549	549	503	503	654	654	1041	1041	543	543	672
ENSG00000085978	299	299	238	238	274	274	274	274	283	283	231	231	240	240	328	328	335	335	296	296	274	274	287	287	270	270	246	246	336	336	299	299	375	375	282	282	226	226	355	355	196	196	356	356	517	517	248	248	248
ENSG00000085982	991	991	825	825	661	661	877	877	837	837	1009	1009	890	890	899	899	1158	1158	698	698	882	882	825	825	716	716	797	797	1087	1087	1119	1119	1233	1233	941	941	708	708	846	846	758	758	1000	1000	1272	1272	655	655	816
ENSG00000085998	1232	1232	868	868	1231	1231	1402	1402	1293	1293	1283	1283	1306	1306	1727	1727	1866	1866	1762	1762	1971	1971	1770	1770	1361	1361	1219	1219	1410	1410	1848	1848	2272	2272	1462	1462	1222	1222	1533	1533	1576	1576	1852	1852	2593	2593	1252	1252	1357
ENSG00000085999	47	47	38	38	17	17	54	54	58	58	24	24	45	45	43	43	36	36	25	25	27	27	43	43	30	30	18	18	34	34	36	36	45	45	51	51	47	47	46	46	31	31	67	67	55	55	24	24	24
ENSG00000086015	719	719	568	568	588	588	683	683	754	754	801	801	777	777	970	970	972	972	781	781	962	962	967	967	798	798	605	605	1169	1169	1037	1037	1024	1024	773	773	748	748	894	894	752	752	909	909	1412	1412	739	739	775
ENSG00000086061	2867	2866	2057	2057	2711	2710	2283	2282	2139	2138	2274	2274	2121	2120	2753	2753	2981	2980	3133	3129	2838	2838	3140	3139	2839	2839	2312	2312	3337	3337	3543	3542	3978	3976	2794	2791	1948	1946	2982	2981	2593	2592	2989	2986	4063	4061	2729	2728	2511
ENSG00000086062	6246	6245	6419	6419	7164	7163	7895	7894	5036	5035	7820	7820	5478	5478	9913	9913	9243	9243	8648	8645	7771	7771	8773	8773	9185	9185	7167	7167	10460	10460	9791	9790	10531	10530	8101	8099	7009	7008	9475	9474	7185	7184	9085	9083	13684	13683	7361	7361	9602
ENSG00000086065	861	861	779	779	777	777	724	724	597	597	687	687	633	633	1007	1007	958	958	920	918	980	980	932	932	937	937	779	779	1226	1226	907	907	1043	1042	828	827	736	735	894	894	851	851	1000	999	1266	1265	723	723	832
ENSG00000086102	674	674	539	539	556	556	578	578	513	513	493	493	533	533	658	658	733	733	624	623	602	602	636	636	622	622	553	553	884	884	666	666	952	952	650	650	606	606	589	589	622	622	715	715	1043	1043	540	540	668
ENSG00000086159	0	0	0	0	0	0	0	0	0	0	0	0	1	1	0	0	0	0	0	0	1	1	0	0	1	1	0	0	0	0	1	1	0	0	2	2	0	0	0	0	1	1	0	0	0	0	0	0	0
ENSG00000086189	412	412	346	346	373	373	275	275	243	243	352	352	311	311	405	405	431	431	529	529	483	483	370	370	440	440	447	447	410	410	371	371	510	510	487	487	316	316	403	403	422	422	408	408	821	821	389	389	392
ENSG00000086200	209	209	215	215	162	162	172	172	182	182	169	169	190	190	234	234	215	215	152	152	218	218	202	202	183	183	195	195	252	252	156	156	188	188	217	217	146	146	232	232	155	155	232	232	254	254	127	127	154
ENSG00000086205	0	0	1	1	0	0	0	0	1	1	0	0	1	1	0	0	0	0	4	4	1	1	2	2	1	1	0	0	3	3	1	1	0	0	0	0	0	0	10	10	0	0	7	7	1	1	1	1	3
ENSG00000086232	2261	2255	2200	2197	1793	1786	2222	2216	1954	1946	2244	2242	2024	2018	2677	2676	2794	2789	2450	2416	2319	2316	2329	2325	2223	2220	2022	2021	3046	3045	2397	2388	2858	2843	2373	2354	2035	2023	2199	2190	2028	2017	2978	2956	3451	3433	1838	1832	1939
ENSG00000086288	4	4	1	1	1	1	10	10	8	8	2	2	7	7	3	3	7	7	5	5	1	1	1	1	2	2	5	5	16	16	7	7	1	1	56	56	2	2	1	1	1	1	5	5	34	34	4	4	5
ENSG00000086289	10	10	12	12	12	12	9	9	17	17	6	6	13	13	6	6	1	1	8	8	10	10	3	3	3	3	5	5	16	16	15	15	5	5	9	9	19	19	14	14	20	20	18	18	14	14	3	3	15
ENSG00000086300	351	351	265	265	358	358	232	232	249	248	237	237	245	245	359	359	369	369	510	508	480	480	481	481	360	360	374	374	573	573	351	350	474	473	266	265	177	176	356	355	329	328	352	350	700	699	430	430	324
ENSG00000086475	416	416	421	421	340	340	384	384	354	354	385	385	360	360	482	482	458	458	376	376	418	418	422	422	388	388	310	310	434	434	472	472	538	538	476	476	406	406	483	483	409	409	534	534	667	667	297	297	388
ENSG00000086504	264	264	259	259	228	228	223	223	207	207	266	266	227	227	254	254	281	281	222	221	207	207	233	233	189	189	177	177	244	244	322	322	433	433	330	330	228	228	272	272	290	290	402	402	389	389	211	211	217
ENSG00000086506	8	5	0	0	4	1	7	4	2	0	7	6	1	0	1	0	3	1	17	2	2	1	2	0	1	0	1	0	1	1	5	1	12	5	11	2	5	0	5	1	7	2	5	0	9	1	2	0	4
ENSG00000086544	1063	1063	952	952	956	956	858	858	962	962	801	801	794	794	1084	1084	1212	1212	1130	1130	1067	1067	1288	1288	967	967	802	802	1245	1245	1660	1660	1687	1687	985	985	916	916	1274	1274	1335	1335	1401	1401	1905	1905	1072	1072	994
ENSG00000086548	0	0	2	2	0	0	3	3	1	1	1	1	0	0	1	1	0	0	3	3	1	1	0	0	1	1	1	1	0	0	5	5	2	2	1	1	4	4	0	0	4	4	2	2	4	4	3	3	0
ENSG00000086570	26	26	5	5	12	12	9	9	28	28	15	15	33	33	19	19	17	17	51	51	69	69	22	22	27	27	17	17	16	16	34	34	22	22	12	12	14	14	23	23	19	19	17	17	20	20	135	135	23
ENSG00000086589	1347	1347	630	630	1323	1323	1066	1066	946	946	1076	1076	1080	1080	1629	1629	1140	1140	1615	1614	1356	1356	1839	1839	1574	1574	1351	1351	1289	1289	1100	1100	2280	2279	1424	1423	881	881	1261	1261	1790	1790	1196	1195	1917	1916	1206	1206	775
ENSG00000086598	1292	1292	1349	1349	1340	1340	1427	1427	1204	1204	1311	1311	1384	1384	1637	1637	1918	1918	1866	1865	1751	1751	1680	1680	1807	1807	1598	1598	2361	2361	1549	1549	2182	2182	1708	1707	1567	1567	1687	1687	1803	1803	2023	2022	2739	2738	1629	1629	1532
ENSG00000086619	117	117	154	154	95	95	102	102	90	90	90	90	88	88	151	151	123	123	122	122	72	72	115	115	107	107	110	110	155	155	94	94	110	110	147	147	104	104	116	116	107	107	100	100	137	137	103	103	89
ENSG00000086666	616	616	563	563	628	628	584	584	476	476	555	555	500	500	634	634	736	736	750	749	767	767	726	726	677	677	668	668	951	951	588	588	804	804	625	624	587	587	534	534	630	630	663	662	1025	1024	513	513	599
ENSG00000086696	1701	1701	1018	1018	1094	1094	1200	1200	1256	1256	861	861	1540	1540	1683	1683	1529	1529	831	831	1000	1000	849	849	1000	1000	672	672	1225	1225	1203	1203	1369	1369	2342	2342	2274	2274	1985	1985	1984	1984	2417	2417	2416	2416	1041	1041	1199
ENSG00000086712	150	150	171	171	185	185	119	119	129	129	165	165	167	167	182	182	155	155	165	165	163	163	158	158	179	179	134	134	205	205	140	140	201	201	155	155	199	199	186	186	136	136	203	203	263	263	141	141	134
ENSG00000086717	5	5	2	2	5	5	2	2	6	6	6	6	8	8	12	12	9	9	2	2	5	5	5	5	5	5	8	8	12	12	6	6	8	8	7	7	19	19	4	4	15	15	13	13	16	16	7	7	3
ENSG00000086730	180	179	99	99	124	123	79	78	114	113	96	96	143	142	95	95	203	203	131	128	89	89	111	111	99	99	76	76	141	141	211	210	178	176	140	138	115	114	188	187	147	146	175	173	235	233	140	139	257
ENSG00000086758	5365	5364	4054	4054	3383	3382	4783	4782	3947	3946	3802	3802	4061	4060	7487	7487	7302	7301	4291	4286	6793	6793	5532	5531	5671	5671	5150	5150	10177	10177	3932	3931	4990	4988	3014	3011	3706	3704	4159	4158	2957	2955	4016	4013	6183	6180	3379	3378	4253
ENSG00000086827	125	125	113	113	85	85	126	126	97	97	109	109	103	103	138	138	135	135	108	108	127	127	115	115	113	113	113	113	186	186	127	127	141	141	139	139	113	113	113	113	113	113	150	150	188	188	96	96	107
ENSG00000086848	82	82	66	66	83	83	73	73	58	58	96	96	70	70	101	101	91	91	89	89	107	107	104	104	86	86	81	81	170	170	86	86	100	100	90	90	84	84	95	95	72	72	114	114	156	156	81	81	77
ENSG00000086967	3	3	2	2	4	4	3	3	0	0	5	5	1	1	1	1	1	1	3	3	1	1	1	1	1	1	2	2	1	1	1	1	2	2	1	1	1	1	5	5	0	0	8	8	7	7	1	1	1
ENSG00000086991	9	9	14	14	8	8	14	14	25	25	20	20	17	17	41	41	23	23	5	5	20	20	29	29	8	8	13	13	12	12	28	28	5	5	26	26	34	34	38	38	17	17	138	138	28	28	7	7	15
ENSG00000087008	1173	1173	801	801	818	818	1205	1205	788	788	970	970	936	936	1336	1336	1171	1171	1060	1060	1168	1168	792	792	1086	1086	932	932	1279	1279	1312	1312	1335	1335	754	754	807	807	994	994	941	941	1042	1042	1739	1739	807	807	931
ENSG00000087053	283	283	212	212	201	201	271	271	275	275	209	209	306	306	343	343	265	265	210	210	239	239	244	244	230	230	211	211	356	356	242	242	255	255	301	301	292	292	282	282	264	264	279	279	368	368	218	218	212
ENSG00000087074	2403	2402	2680	2679	2355	2354	2689	2688	2636	2635	2373	2373	1983	1982	2163	2163	2236	2235	3104	3098	2340	2340	2719	2718	1964	1963	2731	2731	2621	2621	3195	3193	4216	4213	2429	2426	1412	1410	2963	2962	2360	2358	2945	2941	3725	3722	1602	1601	2198
ENSG00000087076	127	127	132	132	174	174	39	39	152	152	238	238	68	68	138	138	152	152	209	209	134	134	99	99	64	64	103	103	68	68	117	117	236	236	123	123	92	92	103	103	149	149	147	147	207	207	108	108	115
ENSG00000087077	395	395	371	371	248	248	372	372	352	352	411	411	360	360	362	362	425	425	240	240	237	237	195	195	215	215	212	212	341	341	465	465	387	387	530	530	348	348	349	349	322	322	539	539	512	512	146	146	277
ENSG00000087085	20	20	19	19	14	14	13	13	19	19	11	11	19	19	31	31	30	30	17	17	16	16	5	5	12	12	13	13	26	26	47	47	35	35	17	17	22	22	28	28	22	22	31	31	20	20	17	17	24
ENSG00000087086	7831	7731	7570	7518	7821	7714	6064	5967	8882	8759	8124	8098	8794	8707	7347	7324	8181	8107	6986	6457	5040	4998	5589	5528	6249	6201	4399	4380	9198	9188	10352	10210	13971	13732	12605	12302	7888	7704	7762	7626	7687	7516	12230	11888	12096	11812	5852	5765	7524
ENSG00000087087	2436	2436	1811	1811	2271	2271	2077	2077	2187	2187	2077	2077	2401	2401	2071	2071	2454	2454	1998	1997	2126	2126	2112	2112	1758	1758	1641	1641	2769	2769	2782	2782	3340	3339	2053	2052	1614	1614	2086	2086	2028	2028	2495	2494	3098	3097	1695	1695	2223
ENSG00000087088	332	332	400	400	331	331	314	314	323	323	315	315	292	292	367	367	464	464	302	301	326	326	339	339	320	320	273	273	430	430	422	422	596	596	506	506	316	316	365	365	394	394	406	406	508	508	204	204	312
ENSG00000087095	241	241	212	212	177	177	176	176	240	240	208	208	240	240	232	232	267	267	217	216	214	214	227	227	194	194	200	200	274	274	209	209	219	219	226	226	246	246	215	215	200	200	253	253	312	312	165	165	199
ENSG00000087111	567	567	553	553	505	505	619	619	501	501	651	651	477	477	660	660	819	819	533	532	683	683	602	602	495	495	507	507	640	640	689	689	821	820	637	636	708	707	636	636	564	564	855	854	977	976	512	512	517
ENSG00000087116	367	367	309	309	376	376	313	313	447	447	486	486	460	460	313	313	342	342	143	143	175	175	170	170	193	193	160	160	405	405	539	539	347	347	551	551	572	572	369	369	324	324	559	559	434	434	230	230	421
ENSG00000087128	0	0	2	2	0	0	0	0	0	0	0	0	0	0	7	7	2	2	0	0	1	1	3	3	2	2	4	4	1	1	2	2	2	2	0	0	5	5	3	3	1	1	4	4	2	2	0	0	0
ENSG00000087152	1393	1393	1080	1080	1075	1075	1302	1302	1162	1162	1184	1184	1265	1265	1393	1393	1615	1615	1549	1547	1475	1475	1403	1403	1280	1280	1106	1106	1532	1532	1547	1547	1908	1907	1407	1406	1187	1186	1590	1590	1165	1164	1722	1721	2053	2052	1225	1225	1422
ENSG00000087157	648	648	441	441	464	464	653	653	627	627	473	473	543	543	702	702	806	806	522	520	643	643	615	615	523	523	458	458	725	725	689	688	773	772	564	563	552	551	631	630	526	525	615	614	1056	1055	505	505	592
ENSG00000087191	1208	1208	1081	1081	1105	1105	1165	1165	914	914	1177	1177	1068	1068	1249	1249	1453	1453	1191	1190	1262	1262	1064	1064	935	935	852	852	1467	1467	1382	1382	2016	2016	1307	1307	1165	1165	1248	1248	1422	1422	1570	1570	1936	1936	958	958	1098
ENSG00000087206	255	255	220	220	232	231	191	191	225	224	253	253	244	244	267	267	271	271	236	233	223	223	250	250	245	245	181	181	326	326	267	266	298	297	255	254	193	192	277	276	237	236	315	313	286	285	176	176	185
ENSG00000087237	508	508	164	164	160	160	178	178	83	83	119	119	173	173	136	136	129	129	176	176	142	142	110	110	134	134	85	85	108	108	188	188	219	219	260	260	282	282	472	472	247	247	279	279	232	232	96	96	128
ENSG00000087245	752	752	575	575	1126	1126	534	534	836	836	432	432	1012	1012	311	311	436	436	558	558	678	678	341	341	263	263	208	208	660	660	1120	1120	1110	1110	793	793	877	877	533	533	476	476	902	902	1116	1116	676	676	1089
ENSG00000087250	0	0	0	0	0	0	0	0	0	0	0	0	0	0	0	0	0	0	0	0	0	0	0	0	0	0	0	0	0	0	0	0	0	0	0	0	0	0	0	0	1	1	0	0	0	0	0	0	0
ENSG00000087253	68	68	65	65	84	84	65	65	79	79	107	107	118	118	98	98	88	88	71	69	80	80	32	32	73	73	102	102	122	122	94	93	81	80	141	140	198	197	47	46	110	109	140	139	111	110	57	57	109
ENSG00000087258	8	8	14	14	6	6	28	28	16	16	13	13	14	14	26	26	13	13	23	23	10	10	8	8	5	5	1	1	5	5	26	26	13	13	30	30	28	28	12	12	8	8	59	59	9	9	11	11	6
ENSG00000087263	123	123	147	147	135	135	132	132	130	130	134	134	133	133	159	159	148	148	130	130	130	130	159	159	141	141	117	117	202	202	146	146	223	223	199	199	154	154	156	156	157	157	186	186	236	236	113	113	124
ENSG00000087266	3088	3087	2487	2487	2776	2775	2865	2864	2758	2757	2745	2745	2837	2836	2953	2953	3496	3495	3406	3402	2689	2689	3523	3523	2715	2715	2077	2077	3797	3797	3553	3552	3489	3487	1914	1912	2042	2041	2738	2737	2231	2230	2744	2741	4398	4396	2362	2361	4298
ENSG00000087269	274	274	226	226	236	236	224	224	279	279	243	243	266	266	301	301	271	271	194	194	263	263	278	278	233	233	207	207	346	346	330	330	361	361	247	247	210	210	302	302	271	271	300	300	362	362	174	174	237
ENSG00000087274	2619	2616	2263	2261	2047	2043	2452	2449	2509	2505	2421	2420	2501	2498	2777	2776	2876	2873	2281	2263	2523	2522	2364	2362	2328	2326	1794	1793	2953	2953	3225	3220	3311	3303	3092	3082	2721	2715	2810	2805	2384	2378	2981	2969	3943	3933	2030	2027	2397
ENSG00000087299	52	52	56	56	36	36	40	40	32	32	58	58	35	35	44	44	61	61	45	45	53	53	31	31	36	36	28	28	68	68	52	52	62	62	57	57	51	51	64	64	43	43	61	61	88	88	41	41	39
ENSG00000087301	41	41	43	43	46	46	40	40	50	50	32	32	36	36	45	45	59	59	26	26	37	37	32	32	29	29	24	24	40	40	31	31	36	36	51	51	48	48	44	44	21	21	40	40	38	38	29	29	33
ENSG00000087302	470	470	468	468	335	335	407	407	353	353	425	425	414	414	543	543	485	485	464	463	467	467	464	464	458	458	367	367	696	696	548	548	603	603	727	727	534	534	535	535	539	539	786	786	798	798	334	334	452
ENSG00000087303	478	478	432	432	342	342	616	616	675	675	337	337	512	512	668	668	480	480	213	213	257	257	258	258	213	213	165	165	447	447	475	475	321	321	738	738	946	946	604	604	482	482	836	836	456	456	384	384	372
ENSG00000087338	514	514	278	278	399	399	369	369	430	430	272	272	456	456	465	465	450	450	464	463	695	695	521	521	483	483	361	361	605	605	548	548	692	692	443	443	334	334	486	486	524	524	523	522	544	544	535	535	419
ENSG00000087365	2867	2866	2317	2317	2576	2575	2672	2671	2545	2544	2525	2525	2469	2468	3036	3036	3119	3118	2958	2954	3204	3204	3078	3078	2700	2700	2335	2335	3535	3535	3357	3356	4304	4302	2900	2898	2335	2334	2883	2882	3115	3114	3469	3467	4429	4427	2263	2262	2731
ENSG00000087448	410	410	462	462	293	293	452	452	380	380	383	383	403	403	565	565	402	402	362	362	406	406	521	521	489	489	333	333	679	679	549	549	452	452	492	492	445	445	553	553	408	408	588	588	548	548	325	325	403
ENSG00000087460	9244	9225	8457	8447	5003	4983	8918	8900	7554	7531	8063	8058	8434	8418	8864	8860	8836	8822	6362	6262	7344	7336	6770	6758	6476	6467	6319	6315	8117	8115	10493	10466	10355	10310	11910	11853	9831	9796	11315	11289	8035	8003	15958	15893	13161	13107	6863	6847	6461
ENSG00000087470	636	636	542	542	550	550	607	607	569	569	690	690	702	702	885	885	856	856	712	712	755	755	618	618	762	762	697	697	1016	1016	876	876	875	875	895	895	701	701	860	860	718	718	836	836	1185	1185	645	645	700
ENSG00000087494	1	1	2	2	0	0	1	1	0	0	5	5	3	3	2	2	1	1	0	0	0	0	0	0	3	3	1	1	0	0	2	2	0	0	1	1	1	1	4	4	2	2	3	3	3	3	4	4	0
ENSG00000087495	6	6	5	5	2	2	1	1	3	3	1	1	4	4	4	4	11	11	3	3	3	3	6	6	1	1	3	3	1	1	3	3	3	3	0	0	1	1	4	4	3	3	7	7	9	9	0	0	2
ENSG00000087502	465	465	424	424	417	417	445	445	396	396	437	437	435	435	620	620	576	576	590	589	495	495	496	496	513	513	534	534	730	730	552	552	786	786	558	558	515	515	563	563	542	542	665	665	806	806	440	440	409
ENSG00000087510	1052	1052	1058	1058	928	928	1224	1224	1088	1088	1119	1119	1062	1062	1362	1362	1377	1377	1029	1029	1399	1399	1133	1133	1120	1120	1012	1012	1501	1501	1510	1510	1724	1724	1192	1192	1079	1079	1227	1227	1047	1047	1599	1599	1698	1698	961	961	1241
ENSG00000087586	98	98	111	111	84	84	103	103	62	62	112	112	103	103	98	98	118	118	78	78	116	116	80	80	77	77	59	59	113	113	99	99	99	99	110	110	94	94	102	102	61	61	146	146	131	131	62	62	73
ENSG00000087589	32	32	29	29	18	18	38	38	46	46	47	47	36	36	33	33	42	42	18	17	26	26	19	19	18	18	9	9	33	33	27	27	23	22	91	90	55	55	46	46	20	20	67	66	48	47	21	21	25
ENSG00000087842	115	115	150	150	104	104	133	133	102	102	268	268	119	119	130	130	117	117	112	112	161	161	169	169	108	108	88	88	223	223	110	110	174	174	146	146	157	157	164	164	120	120	162	162	201	201	91	91	72
ENSG00000087884	27	27	19	19	7	7	12	12	14	14	14	14	22	22	16	16	18	18	15	15	10	10	15	15	15	15	14	14	18	18	16	16	17	17	16	16	10	10	12	12	10	10	14	14	23	23	12	12	8
ENSG00000087903	188	188	159	159	158	158	137	137	138	138	115	115	179	179	172	172	255	255	213	212	194	194	149	149	153	153	141	141	127	127	180	180	321	320	147	146	143	143	163	163	184	184	197	196	339	338	135	135	166
ENSG00000087995	151	151	109	109	100	100	102	102	125	125	142	142	141	141	160	160	160	160	119	119	164	164	121	121	135	135	107	107	155	155	193	193	168	168	155	155	110	110	151	151	124	124	174	174	231	231	91	91	103
ENSG00000088002	614	614	278	278	339	339	279	279	329	329	464	464	379	379	346	346	755	755	602	602	710	710	416	416	340	340	319	319	289	289	630	630	1001	1001	520	520	235	235	173	173	261	261	324	324	564	564	591	591	537
ENSG00000088035	139	139	144	144	123	123	149	149	107	107	137	137	107	107	164	164	180	180	150	150	153	153	161	161	182	182	169	169	222	222	179	179	206	206	141	141	128	128	172	172	153	153	222	222	252	252	127	127	139
ENSG00000088038	1196	1196	940	940	1171	1171	1325	1325	1180	1180	1177	1177	1212	1212	1301	1301	1615	1615	1104	1103	1219	1219	1232	1232	1005	1005	1108	1108	1437	1437	1609	1609	1648	1647	1108	1107	1108	1108	1160	1160	881	881	1524	1523	1837	1836	994	994	1283
ENSG00000088053	204	204	86	86	37	37	207	207	39	39	41	41	84	84	51	51	71	71	54	54	116	116	65	65	484	484	77	77	51	51	94	94	99	99	98	98	44	44	477	477	166	166	106	106	215	215	119	119	715
ENSG00000088179	150	150	114	114	109	109	131	131	110	110	125	125	112	112	172	172	159	159	124	122	154	154	128	128	185	185	133	133	181	181	105	105	120	119	150	149	103	102	131	131	117	116	127	126	201	200	111	111	109
ENSG00000088205	507	507	419	419	411	411	445	445	444	444	420	420	480	480	614	614	545	545	446	445	466	466	487	487	460	460	358	358	765	765	565	565	660	660	535	535	491	491	556	556	548	548	629	628	836	836	416	416	521
ENSG00000088247	2136	2136	1795	1795	2006	2006	2064	2064	2025	2025	1982	1982	2028	2028	2019	2019	2240	2240	1974	1973	2068	2068	1955	1955	1784	1784	1572	1572	2175	2175	2542	2542	3145	3145	1896	1895	1844	1844	2089	2089	1723	1723	2487	2486	3209	3209	1658	1658	2048
ENSG00000088256	1009	1009	892	892	861	861	926	926	1026	1026	1098	1098	990	990	1162	1162	1101	1101	1142	1142	1122	1122	991	991	835	835	724	724	1134	1134	1545	1545	1793	1793	1023	1023	1085	1085	1259	1259	1088	1088	1646	1646	1852	1852	898	898	1265
ENSG00000088280	394	394	229	229	313	313	429	429	434	434	379	379	506	506	416	416	421	421	539	539	438	438	251	251	365	365	236	236	426	426	429	429	548	548	384	384	366	366	332	332	331	331	403	403	657	657	845	845	588
ENSG00000088298	663	663	613	613	626	626	651	651	504	504	862	862	606	606	844	844	877	877	703	702	789	789	750	750	712	712	664	664	839	839	939	939	1038	1038	963	963	712	712	972	972	737	737	1125	1125	1441	1441	690	690	697
[truncated: 56,224 more rows]
[truncated: 81 more columns]
