# Supplementary material for: Distinct placental molecular processes associated with early-onset and late-onset preeclampsia
Source: Theranostics. 2021 Mar 5;11(10):5028–44. doi: 10.7150/thno.56141 (PMC7978310; doi:10.7150/thno.56141)
Supplement: Supplementary file 5 — Supplementary table 3. [file thnov11p5028s5.xlsx]

## Sheet: Sheet1
Table S3. Differentially expressed genes (DEGs).
Sheet1: Gene biotypes and direction of difference of DEGs
Gene Types	All Disease		EOSPE		LOSPE		LOMPE*
	UP	DOWN	UP	DOWN	UP	DOWN	UP	DOWN
Protein_coding	700	336	1431	867	247	75	24	15
Long_ncRNA	58	89	151	241	8	19	0	1
Small_ncRNA	6	3	20	11	0	1	0	0
Others	39	60	98	158	5	20	1	1
Total	803	488	1700	1277	260	115	25	17
Overlapping DEGs	1291		2977		375		42
	All Disease		EOSPE		LOSPE		LOMPE*
	DESeq2	edgeR	DESeq2	edgeR	DESeq2	edgeR	DESeq2	edgeR
Genes in dataset	18494	18995	19010	18467	18967	18608	19166	18427
Differentially expressed genes	1647	1456	3614	3203	509	462	40	4
Overlapping DEGs	1291		2977		375		42
Overlapping ratio	0.783849	0.886676	0.823741	0.929441	0.736739	0.811688	--	--
* In this comparison, union of differential expression genes from two methods were used as the final result.

## Sheet: Sheet2
Table S3. Differentially expressed genes (DEGs).
Sheet2: DEGs of All PE
gene_id	symbol	entrezid	gene_biotype	seqnames	strand	start	end	width	DESeq2.log2FoldChange	baseMean	lfcSE	stat	DESeq2.pvalue	DESeq2.padj	weight	edgeR.logFC	logCPM	edgeR.PValue	edgeR.FDR
ENSG00000174697	LEP	3952	protein_coding	7	+	128241284	128257628	16345	4.77221	4542.87	0.560174	8.51915	1.60724e-17	2.88713e-13	1.02955	4.7507	8.1235	1.97148e-14	1.24828e-10
ENSG00000070404	FSTL3	10272	protein_coding	19	+	676365	683399	7035	3.3627	6689.52	0.420391	7.999	1.25436e-15	1.12661e-11	1.02955	3.34391	8.68737	1.62134e-14	1.24828e-10
ENSG00000169495	HTRA4	203100	protein_coding	8	+	38974164	38988662	14499	3.2219	3853.41	0.405294	7.94954	1.87202e-15	1.2222e-11	0.944227	3.20915	7.89546	1.31442e-14	1.24828e-10
ENSG00000136002	ARHGEF4	50649	protein_coding	2	+	130836916	131047263	210348	2.52092	88.4515	0.380191	6.63068	3.3415e-11	8.09264e-08	1.52726	2.49296	2.47309	3.74445e-11	1.18543e-07
ENSG00000012223	LTF	4057	protein_coding	3	-	46435645	46485234	49590	2.48183	133.332	0.456724	5.43397	5.51134e-08	2.31101e-05	0.9793	2.44684	3.0471	8.13552e-08	3.15376e-05
ENSG00000142623	PADI1	29943	protein_coding	1	+	17205126	17246005	40880	2.29333	51.517	0.440141	5.21044	1.88397e-07	4.43774e-05	1.26634	2.27222	1.73887	1.79336e-07	5.16136e-05
ENSG00000224658	RP11-631F7.1		antisense	6	-	148237585	148283408	45824	2.25649	16.3345	0.378802	5.95691	2.57054e-09	2.81028e-06	0.884105	2.21626	0.185899	2.30141e-09	2.10116e-06
ENSG00000102755	FLT1	2321	protein_coding	13	-	28300344	28495128	194785	2.13546	28858.2	0.31401	6.8006	1.04181e-11	4.08011e-08	1.18056	2.12085	10.7993	6.11945e-12	2.90597e-08
ENSG00000115602	IL1RL1	9173	protein_coding	2	+	102311502	102352037	40536	2.04991	1485.96	0.415696	4.93128	8.16937e-07	0.000126825	1.27246	2.04589	6.53179	5.6184e-07	0.00010954
ENSG00000118849	RARRES1	5918	protein_coding	3	-	158696892	158732696	35805	2.01662	41.7886	0.332475	6.06549	1.31554e-09	1.61591e-06	1.15818	1.99154	1.44475	1.04236e-09	1.31997e-06
ENSG00000165810	BTNL9	153579	protein_coding	5	+	181040225	181061523	21299	1.95982	388.807	0.325359	6.02356	1.70625e-09	2.18927e-06	1.02955	1.94859	4.59865	9.11874e-10	1.29276e-06
ENSG00000211448	DIO2	1734	protein_coding	14	-	80197527	80387757	190231	1.89526	117.933	0.40035	4.73402	2.20115e-06	0.00026591	1.23459	1.88133	2.90348	1.44418e-06	0.000221227
ENSG00000243836	WDR86-AS1	100131176	processed_transcript	7	+	151409161	151413354	4194	1.84039	166.386	0.379974	4.84346	1.27598e-06	0.000241547	0.814128	1.82212	3.37538	7.51901e-07	0.000134739
ENSG00000150722	PPP1R1C	151242	protein_coding	2	+	181954241	182131398	177158	1.83364	19.6819	0.281272	6.51909	7.07331e-11	1.66729e-07	0.871768	1.80584	0.432627	1.27941e-10	3.03781e-07
ENSG00000181458	TMEM45A	55076	protein_coding	3	+	100492619	100577444	84826	1.78813	129.985	0.271488	6.58638	4.50665e-11	8.72715e-08	1.19378	1.77092	3.03426	1.77423e-11	6.74031e-08
ENSG00000159399	HK2	3099	protein_coding	2	+	74833981	74893359	59379	1.72074	293.404	0.309753	5.5552	2.77291e-08	1.78135e-05	0.814128	1.70159	4.18908	1.30119e-08	7.72377e-06
ENSG00000207751	MIR130B	406920	processed_transcript	22	+	21652270	21670237	17968	1.7108	40.2025	0.258662	6.61403	3.73985e-11	8.34553e-08	1.18395	1.70111	1.39188	5.94011e-11	1.61189e-07
ENSG00000279393	RP11-95G6.1		TEC	13	+	28495633	28497267	1635	1.71072	195.896	0.310995	5.5008	3.78076e-08	2.27457e-05	0.698648	1.69126	3.60804	1.80425e-08	1.02299e-05
ENSG00000237514	PTP4A1P7		processed_pseudogene	1	-	176616273	176616786	514	1.68754	39.6724	0.312663	5.39731	6.76491e-08	2.31101e-05	1.15818	1.66929	1.36653	3.8684e-08	1.66833e-05
ENSG00000247095	MIR210HG		lincRNA	11	-	565660	568457	2798	1.68158	103.136	0.270087	6.22606	4.78324e-10	5.971e-07	1.23459	1.66199	2.69824	1.77535e-10	3.74698e-07
ENSG00000169994	MYO7B	4648	protein_coding	2	+	127535802	127637729	101928	1.67092	487.689	0.286404	5.83414	5.40701e-09	4.41488e-06	1.02955	1.65261	4.91843	2.06657e-09	2.06603e-06
ENSG00000130822	PNCK	139728	protein_coding	X	-	153669730	153689010	19281	1.54554	55.9486	0.281229	5.49566	3.89244e-08	1.77799e-05	1.19378	1.5261	1.84517	1.83713e-08	1.02299e-05
ENSG00000104827	CGB3	1082	protein_coding	19	-	49022869	49024333	1465	1.51387	6166.09	0.320701	4.7205	2.35262e-06	0.000326804	0.944227	1.50528	8.57888	1.13655e-06	0.000184519
ENSG00000198910	L1CAM	3897	protein_coding	X	-	153861514	153909223	47710	1.49808	232.358	0.275711	5.43353	5.52511e-08	2.51021e-05	0.814128	1.48499	3.86099	2.01652e-08	1.02299e-05
ENSG00000116183	PAPPA2	60676	protein_coding	1	+	176463171	176845605	382435	1.48875	85068.4	0.299736	4.96689	6.8036e-07	0.000119752	1.16747	1.47998	12.3644	1.96944e-07	5.34742e-05
ENSG00000189052	CGB5	93659	protein_coding	19	+	49043884	49045311	1428	1.48168	9140.68	0.347598	4.26263	2.02033e-05	0.00126598	1.18056	1.47297	9.14671	3.83112e-06	0.000441043
ENSG00000224081	LINC01057	101928079	transcribed_processed_pseudogene	1	-	94613814	94855426	241613	1.46556	66.1951	0.255875	5.72767	1.01821e-08	6.12888e-06	1.26634	1.45246	2.08616	1.12195e-08	7.10379e-06
ENSG00000169245	CXCL10	3627	protein_coding	4	-	76021117	76023497	2381	1.4531	27.946	0.402795	3.60754	0.000309118	0.00830575	1.17457	1.4385	0.914579	0.000214699	0.00809168
ENSG00000145708	CRHBP	1393	protein_coding	5	+	76952713	76981158	28446	1.44043	152.657	0.314248	4.58375	4.5672e-06	0.000472077	1.07786	1.43772	3.26887	2.32897e-06	0.000330141
ENSG00000237596	RP13-143G15.4		antisense	6	-	135991936	136225751	233816	1.43983	8.77951	0.328875	4.37803	1.19759e-05	0.00158916	0.503142	1.40079	-0.572255	1.50286e-05	0.00121476
ENSG00000166961	MS4A15	219995	protein_coding	11	+	60756953	60776732	19780	1.42161	14.4593	0.330796	4.29754	1.72705e-05	0.00155135	0.751404	1.39033	0.0139904	2.29397e-05	0.0016443
ENSG00000064886	CHI3L2	1117	protein_coding	1	+	111200771	111243440	42670	1.41277	34.3031	0.300923	4.6948	2.66874e-06	0.000315666	1.15818	1.38697	1.16931	1.7592e-06	0.000259039
ENSG00000213030	CGB8	94115	protein_coding	19	-	49047638	49049106	1469	1.38968	6171.11	0.358251	3.87906	0.00010486	0.00475425	0.944227	1.38005	8.57922	5.99346e-05	0.00329988
ENSG00000065618	COL17A1	100126326;1308	protein_coding	10	-	104031286	104086002	54717	1.38395	911.876	0.338818	4.08465	4.41432e-05	0.00211045	1.27246	1.36699	5.81956	2.55706e-05	0.0017923
ENSG00000186862	PDZD7	79955	protein_coding	10	-	101007683	101031157	23475	1.36898	50.1589	0.275131	4.97575	6.49949e-07	0.000113211	1.23459	1.34594	1.69004	3.44593e-07	7.70064e-05
ENSG00000188338	SLC38A3	10991	protein_coding	3	+	50205246	50221486	16241	1.35343	23.4719	0.224763	6.02159	1.72716e-09	2.44271e-06	0.871768	1.32979	0.654208	2.32294e-09	2.10116e-06
ENSG00000101187	SLCO4A1	28231	protein_coding	20	+	62642445	62685785	43341	1.34603	223	0.310664	4.33276	1.4725e-05	0.00131176	0.814128	1.32838	3.7962	7.9432e-06	0.000769801
ENSG00000131370	SH3BP5	9467	protein_coding	3	-	15254853	15341368	86516	1.34378	266.544	0.271864	4.94283	7.69955e-07	0.000137615	1.07786	1.32481	4.05213	3.09417e-07	7.25602e-05
ENSG00000104419	NDRG1	10397	protein_coding	8	-	133237171	133302022	64852	1.33879	3828.21	0.247231	5.41514	6.12404e-08	2.26836e-05	1.16747	1.31663	7.88344	1.99924e-08	1.02299e-05
ENSG00000124731	TREM1	54210	protein_coding	6	-	41267926	41286719	18794	1.33085	602.807	0.396111	3.3598	0.000779995	0.0160128	1.02955	1.32036	5.22691	0.000505594	0.0136802
ENSG00000061656	SPAG4	6676	protein_coding	20	+	35615892	35621049	5158	1.30742	105.632	0.208383	6.27413	3.51589e-10	4.67005e-07	1.26634	1.29219	2.73564	3.22287e-10	5.56531e-07
ENSG00000149596	JPH2	57158	protein_coding	20	-	44111695	44187578	75884	1.29406	160.93	0.225058	5.74989	8.92999e-09	6.12888e-06	1.07786	1.27797	3.33701	8.24979e-09	5.40361e-06
ENSG00000129521	EGLN3	112399	protein_coding	14	-	33924231	34462774	538544	1.28745	86.0594	0.402538	3.19834	0.0013822	0.0201055	1.26634	1.26925	2.44397	0.000976077	0.021311
ENSG00000096060	FKBP5	2289	protein_coding	6	-	35573585	35728583	154999	1.26913	230.587	0.286838	4.42454	9.66473e-06	0.000840873	0.993292	1.2696	3.86116	4.53174e-06	0.000512611
ENSG00000186352	ANKRD37	353322	protein_coding	4	+	185396021	185400628	4608	1.2568	35.325	0.254253	4.9431	7.68902e-07	0.000129242	1.15818	1.23187	1.20256	8.71791e-07	0.000150543
ENSG00000268655	CTB-60B18.10	101059948	protein_coding	19	-	49017496	49020523	3028	1.24503	19.7692	0.247873	5.02285	5.09112e-07	0.000117888	0.899451	1.22998	0.43114	5.6355e-07	0.00010954
ENSG00000172379	ARNT2	9915;100847042	protein_coding	15	+	80404350	80597937	193588	1.2292	219.598	0.292674	4.19988	2.67058e-05	0.00174468	0.993292	1.21092	3.77443	1.4042e-05	0.00115218
ENSG00000130821	SLC6A8	6535	protein_coding	X	+	153688099	153696593	8495	1.2154	1238.29	0.204037	5.95676	2.5729e-09	2.71988e-06	1.04102	1.19855	6.26095	1.71255e-09	1.80721e-06
ENSG00000277494	GPIHBP1	338328	protein_coding	8	+	143213193	143217170	3978	1.20528	70.9174	0.219331	5.49523	3.90211e-08	1.77799e-05	1.19378	1.19317	2.17588	3.95235e-08	1.66833e-05
ENSG00000115828	QPCT	25797	protein_coding	2	+	37344574	37373322	28749	1.19012	83.5751	0.301454	3.94795	7.8824e-05	0.00327796	1.19378	1.179	2.41266	4.8007e-05	0.00279018
ENSG00000134107	BHLHE40	8553	protein_coding	3	+	4979116	4985323	6208	1.17881	1216.96	0.246747	4.77738	1.77593e-06	0.000217394	1.29128	1.1621	6.23565	6.69195e-07	0.000125855
ENSG00000163082	SGPP2	130367	protein_coding	2	+	222424517	222560948	136432	1.17562	17.1208	0.24778	4.7446	2.08921e-06	0.000318999	0.884105	1.15715	0.246012	2.65887e-06	0.000358193
ENSG00000244161	FLNB-AS1	105377105	antisense	3	-	58162547	58170636	8090	1.16822	29.9109	0.245728	4.75411	1.99324e-06	0.00025143	1.19465	1.14799	0.981007	2.46794e-06	0.000342178
ENSG00000196337	CGB7	94027	protein_coding	19	-	49054275	49058860	4586	1.16244	97.0179	0.306739	3.78966	0.000150852	0.00587181	0.9793	1.15071	2.61561	8.96411e-05	0.00436598
ENSG00000230439	RP11-488P3.1		sense_intronic	1	-	93752924	93775444	22521	1.1441	110.431	0.333077	3.43494	0.000592675	0.0121121	1.23459	1.13326	2.80205	0.00037512	0.0114491
ENSG00000111961	SASH1	23328	protein_coding	6	+	148272304	148552050	279747	1.12632	1229.16	0.206957	5.44231	5.25939e-08	1.96e-05	1.27246	1.1132	6.25429	3.94221e-08	1.66833e-05
ENSG00000166473	PKD1L2	114780	polymorphic_pseudogene	16	-	81100875	81220370	119496	1.12535	202.823	0.308262	3.65063	0.000261601	0.00810205	1.02955	1.09948	3.65918	0.00017652	0.00702933
ENSG00000230317	LINC01284	101926971	lincRNA	X	-	51095844	51171400	75557	1.12095	18.4324	0.251851	4.45086	8.55274e-06	0.000839949	0.884105	1.10103	0.335034	9.28388e-06	0.000856055
ENSG00000149256	TENM4	26011	protein_coding	11	-	78652831	79440948	788118	1.11669	32.5773	0.2379	4.69392	2.68017e-06	0.000325063	1.09701	1.09985	1.09514	2.85181e-06	0.000366804
ENSG00000204389	HSPA1A	3303	protein_coding	6	+	31815464	31817946	2483	1.11135	476.3	0.274568	4.04763	5.17397e-05	0.00261105	1.07786	1.08865	4.8831	2.66381e-05	0.00182668
ENSG00000248323	LUCAT1	100505994	lincRNA	5	-	91303029	91314402	11374	1.10981	23.9885	0.277945	3.99293	6.52607e-05	0.00355514	0.871768	1.09615	0.683271	7.06093e-05	0.0037153
ENSG00000105492	SIGLEC6	946	protein_coding	19	-	51519525	51531856	12332	1.0931	3447.69	0.223151	4.89847	9.65856e-07	0.000152834	1.18056	1.07896	7.73975	7.63727e-07	0.000135579
ENSG00000165105	RASEF	158158	protein_coding	9	-	82979585	83063177	83593	1.0885	173.617	0.226634	4.80291	1.56377e-06	0.000278302	0.814128	1.07483	3.44387	1.36301e-06	0.000212217
ENSG00000186806	VSIG10L	147645	protein_coding	19	-	51331536	51342124	10589	1.06611	26.9294	0.224706	4.74446	2.09067e-06	0.000278302	1.09701	1.04548	0.837844	2.49653e-06	0.000343635
ENSG00000162433	AK4	205	protein_coding	1	+	65147549	65232145	84597	1.05064	47.0412	0.200172	5.2487	1.53177e-07	3.89021e-05	1.19378	1.03531	1.60338	1.74103e-07	5.08782e-05
ENSG00000136068	FLNB	2317	protein_coding	3	+	58008400	58172251	163852	1.04372	2556.48	0.185748	5.619	1.9207e-08	1.006e-05	1.18056	1.02854	7.30799	1.20791e-08	7.40138e-06
ENSG00000236675	MTX1P1		unprocessed_pseudogene	1	+	155230975	155234325	3351	1.017	63.68	0.19114	5.32071	1.03365e-07	2.9215e-05	1.23459	1.00342	2.02594	1.04572e-07	3.57915e-05
ENSG00000223401	RP11-211G3.2		protein_coding	3	+	187743686	187746028	2343	1.00951	68.2653	0.238933	4.22507	2.38861e-05	0.00138686	1.23459	0.998226	2.12198	2.26744e-05	0.00163876
ENSG00000234292	RP11-213H15.1		lincRNA	5	-	91280097	91281142	1046	1.00427	11.0452	0.212294	4.73053	2.23931e-06	0.000355871	0.791654	0.982066	-0.316368	3.08119e-06	0.00038253
ENSG00000227188	MGAT3-AS1	104502417	antisense	22	-	39475807	39476822	1016	0.999589	19.828	0.23151	4.31769	1.5767e-05	0.00130724	0.884105	0.978313	0.426202	1.80603e-05	0.00138889
ENSG00000229781	AC013444.1		processed_pseudogene	2	+	142854095	142855998	1904	0.992365	11.1722	0.31687	3.13177	0.00173755	0.0317871	0.791654	0.976793	-0.288488	0.00193053	0.032596
ENSG00000178150	ZNF114	163071	protein_coding	19	+	48172318	48287608	115291	0.989764	95.3598	0.238654	4.14728	3.36449e-05	0.00150895	1.52726	0.979354	2.5963	2.99028e-05	0.00198603
ENSG00000205488	CALML3-AS1		antisense	10	-	5514244	5526246	12003	0.988763	68.6387	0.218135	4.53281	5.82036e-06	0.000456642	1.47032	0.977188	2.12954	5.85894e-06	0.000618281
ENSG00000122641	INHBA	3624	protein_coding	7	-	41667168	41705834	38667	0.98407	18741.6	0.220953	4.45375	8.43826e-06	0.0007505	1.02955	0.971409	10.1811	6.52252e-06	0.000666104
ENSG00000131773	KHDRBS3	10656	protein_coding	8	+	135457457	135656722	199266	0.982102	14.7566	0.266066	3.6912	0.000223198	0.00871936	0.791654	0.958774	0.0545659	0.000272129	0.00928025
ENSG00000168743	NPNT	255743	protein_coding	4	+	105894775	106004027	109253	0.977949	123.874	0.247585	3.94995	7.81678e-05	0.00312762	1.26634	0.964185	2.96503	7.10915e-05	0.00373034
ENSG00000166123	GPT2	84706	protein_coding	16	+	46884378	46931297	46920	0.977003	295.052	0.186664	5.23401	1.65874e-07	5.46094e-05	0.814128	0.962147	4.20251	1.25735e-07	3.79102e-05
ENSG00000180875	GREM2	64388	protein_coding	1	-	240489573	240612149	122577	0.970858	653.723	0.190694	5.09117	3.55863e-07	8.19424e-05	1.02955	0.962343	5.34663	2.22266e-07	5.48305e-05
ENSG00000250129	RP11-265F19.1		antisense	3	-	131053317	131072339	19023	0.968859	69.8041	0.245544	3.94576	7.95461e-05	0.00283442	1.47032	0.954003	2.15832	7.39667e-05	0.00383879
ENSG00000128422	KRT17	3872	protein_coding	17	-	41619437	41624842	5406	0.967563	27.3127	0.331862	2.91556	0.0035505	0.0391429	1.15818	0.951282	0.87168	0.00285699	0.0418265
ENSG00000237330	RNF223	401934	protein_coding	1	-	1070966	1074307	3342	0.965403	24.8041	0.286215	3.373	0.00074355	0.0169207	0.903989	0.947116	0.725088	0.000796447	0.0185171
ENSG00000101000	PROCR	10544	protein_coding	20	+	35172073	35216240	44168	0.964847	731.632	0.185496	5.20143	1.97756e-07	5.22403e-05	1.02955	0.95256	5.50675	1.17208e-07	3.71059e-05
ENSG00000106991	ENG	2022	protein_coding	9	-	127815012	127854756	39745	0.963524	9757.81	0.216041	4.45992	8.1992e-06	0.000778009	0.942237	0.951728	9.24064	6.33837e-06	0.000651364
ENSG00000205221	VIT	5212	protein_coding	2	+	36696690	36814792	118103	0.951954	17.462	0.295375	3.22286	0.00126917	0.0237654	0.903989	0.934117	0.274018	0.00141918	0.0267568
ENSG00000279412	RP11-394B2.5		TEC	16	+	70713987	70716890	2904	0.94927	37.6881	0.201401	4.71334	2.4369e-06	0.0002929	1.17457	0.933584	1.29571	2.72805e-06	0.000363292
ENSG00000099194	SCD	6319	protein_coding	10	+	100347124	100364834	17711	0.941955	273.908	0.207457	4.54049	5.61231e-06	0.000566378	1.02955	0.926435	4.09545	4.69733e-06	0.000521788
ENSG00000184502	GAST	2520	protein_coding	17	+	41712326	41715969	3644	0.940315	19.0007	0.215603	4.36133	1.29276e-05	0.00113624	0.884105	0.929001	0.386155	1.35114e-05	0.00113107
ENSG00000258424	RP11-471B22.2		antisense	14	-	90402523	90405235	2713	0.936943	38.6649	0.179954	5.20658	1.92357e-07	4.79937e-05	1.15818	0.922269	1.33622	2.69253e-07	6.474e-05
ENSG00000157404	KIT	3815	protein_coding	4	+	54657918	54740715	82798	0.931897	103.627	0.179937	5.17903	2.23048e-07	5.17379e-05	1.19378	0.923236	2.71588	2.13768e-07	5.34742e-05
ENSG00000146242	TPBG	7162	protein_coding	6	+	82363206	82370828	7623	0.922646	783.663	0.175801	5.24823	1.53565e-07	3.51219e-05	1.37055	0.910015	5.6064	8.61282e-08	3.20785e-05
ENSG00000273066	RP11-216L13.19		processed_transcript	9	+	136799223	136810042	10820	0.918025	77.2335	0.176898	5.18956	2.10795e-07	3.89021e-05	1.66297	0.904109	2.29781	2.06528e-07	5.34742e-05
ENSG00000116147	TNR	7143	protein_coding	1	-	175315194	175743770	428577	0.916246	21.5591	0.256063	3.5782	0.000345969	0.0105121	0.891166	0.901509	0.55527	0.000382661	0.0116015
ENSG00000166033	HTRA1	5654	protein_coding	10	+	122461525	122514908	53384	0.915168	17206.5	0.272774	3.35504	0.000793537	0.014852	1.18056	0.905998	10.0587	0.000675246	0.0167937
ENSG00000053438	NNAT	4826	protein_coding	20	+	37521215	37523693	2479	0.912669	718.397	0.167895	5.43596	5.45017e-08	2.26836e-05	1.09903	0.903775	5.48547	3.44537e-08	1.59622e-05
ENSG00000233208	LINC00642	400238	lincRNA	14	+	90455230	90458905	3676	0.911234	21.1923	0.268862	3.38922	0.000700907	0.0165483	0.884105	0.889021	0.517219	0.000795132	0.0185092
ENSG00000107984	DKK1	22943	protein_coding	10	+	52314296	52318042	3747	0.908259	82.2097	0.276639	3.28319	0.0010264	0.0169518	1.23459	0.895192	2.3854	0.000695908	0.0171046
ENSG00000249715	FER1L5	90342	protein_coding	2	+	96642737	96704887	62151	0.906403	320.37	0.222737	4.06939	4.71372e-05	0.00253514	1.02955	0.89739	4.32321	3.8186e-05	0.00239387
ENSG00000107957	SH3PXD2A	9644	protein_coding	10	-	103594027	103855543	261517	0.893624	4250.03	0.157435	5.67616	1.37748e-08	8.83715e-06	1.02955	0.882898	8.04315	6.73531e-09	4.73841e-06
ENSG00000196526	AFAP1	60312	protein_coding	4	-	7758714	7939926	181213	0.893603	268.167	0.213673	4.18211	2.88812e-05	0.00180766	1.02955	0.879251	4.06769	2.57421e-05	0.00179769
ENSG00000235162	C12orf75	387882	protein_coding	12	+	105235290	105396097	160808	0.889226	112.344	0.174988	5.08164	3.7419e-07	7.52851e-05	1.19378	0.877118	2.82612	3.25318e-07	7.44507e-05
ENSG00000187605	TET3	200424	protein_coding	2	+	73986404	74108176	121773	0.88722	619.727	0.180295	4.92094	8.61283e-07	0.000147891	1.09903	0.8737	5.26816	5.47817e-07	0.000109535
ENSG00000170323	FABP4	2167	protein_coding	8	-	81478419	81483263	4845	0.882505	876.455	0.154817	5.70033	1.19578e-08	8.05158e-06	1.02955	0.874419	5.77102	6.98929e-09	4.74148e-06
ENSG00000279390	AF127577.13		TEC	21	+	15050189	15052379	2191	0.881362	10.3085	0.22787	3.86783	0.000109807	0.00549298	0.791654	0.859143	-0.393133	0.000140188	0.00606575
ENSG00000184697	CLDN6	9074	protein_coding	16	-	3014712	3020071	5360	0.880073	18.8249	0.237224	3.70988	0.000207359	0.00767245	0.871768	0.864006	0.381654	0.000282291	0.00951252
ENSG00000280587	LINC01348		lincRNA	1	-	235065479	235074220	8742	0.875493	8.43213	0.274469	3.18977	0.00142384	0.0372499	0.503142	0.850731	-0.640497	0.00184126	0.0317165
ENSG00000268108	CTB-60B18.12		antisense	19	+	49060613	49061132	520	0.867836	53.1834	0.254887	3.40479	0.000662149	0.0126276	1.26634	0.858504	1.77835	0.000642044	0.0161531
ENSG00000112715	VEGFA	7422	protein_coding	6	+	43770184	43786487	16304	0.867206	237.241	0.197653	4.38752	1.14651e-05	0.000923545	1.02955	0.854673	3.89284	9.84673e-06	0.000894922
ENSG00000106785	TRIM14	9830	protein_coding	9	-	98069275	98119212	49938	0.866709	142.733	0.159568	5.43158	5.58567e-08	2.26836e-05	1.07786	0.854419	3.16851	4.43237e-08	1.83028e-05
ENSG00000261114	RP11-325K4.2		sense_intronic	16	+	56941028	56941726	699	0.865515	6.45358	0.204695	4.22832	2.35445e-05	0.00591928	0.150076	0.840529	-0.920637	5.416e-05	0.00305273
ENSG00000240583	AQP1	358	protein_coding	7	+	30911855	30925516	13662	0.865291	113.414	0.215879	4.00823	6.11756e-05	0.00232223	1.52726	0.847972	2.84023	6.19126e-05	0.00338515
ENSG00000000005	TNMD	64102	protein_coding	X	+	100584802	100599885	15084	0.863108	16.8362	0.157971	5.46371	4.66286e-08	2.26836e-05	0.884105	0.851528	0.224586	1.00392e-07	3.53139e-05
ENSG00000103723	AP3B2	8120	protein_coding	15	-	82659281	82709914	50634	0.858463	17.6259	0.223356	3.84348	0.000121303	0.00540082	0.903989	0.844462	0.279328	0.000144524	0.00619691
ENSG00000168754	FAM178B	51252	protein_coding	2	-	96875882	96986592	110711	0.857961	10.4719	0.272209	3.15184	0.00162244	0.0315178	0.751404	0.831014	-0.379317	0.00199079	0.0333172
ENSG00000093100	XXbac-B461K10.4		processed_transcript	22	-	17787652	17811497	23846	0.857536	11.4904	0.211374	4.05696	4.97161e-05	0.00317264	0.785382	0.837245	-0.260378	6.36831e-05	0.00345618
ENSG00000143333	RGS16	6004	protein_coding	1	-	182598623	182604408	5786	0.851431	78.7054	0.268153	3.17516	0.00149752	0.0211305	1.26634	0.838165	2.3287	0.00106588	0.0223717
ENSG00000113916	BCL6	604	protein_coding	3	-	187721377	187745727	24351	0.849318	1500.23	0.176565	4.81023	1.50756e-06	0.000209486	1.16747	0.839211	6.54247	9.18469e-07	0.000154867
ENSG00000117154	IGSF21	84966	protein_coding	1	+	18107746	18378483	270738	0.843975	15.9084	0.245492	3.43789	0.000586275	0.0158819	0.791654	0.824908	0.152765	0.000697301	0.0171046
ENSG00000236304	AP001189.4	107984360	antisense	11	+	76657056	76663866	6811	0.841178	33.4695	0.207798	4.04806	5.16434e-05	0.00259226	1.09701	0.82413	1.13524	6.20181e-05	0.00338515
ENSG00000196549	MME	4311	protein_coding	3	+	155024124	155183729	159606	0.841166	1411.6	0.168704	4.98605	6.16267e-07	0.00012165	1.02955	0.833936	6.45794	3.87892e-07	8.37274e-05
ENSG00000145287	PLAC8	51316	protein_coding	4	-	83090048	83137075	47028	0.835032	79.1419	0.246073	3.39343	0.000690242	0.0109974	1.66297	0.825262	2.33128	0.000631959	0.0159628
ENSG00000144452	ABCA12	26154	protein_coding	2	-	214931542	215138428	206887	0.835014	73.7314	0.20542	4.06492	4.80492e-05	0.00222064	1.26634	0.827829	2.23384	4.59704e-05	0.00274392
ENSG00000167210	LOXHD1	125336	protein_coding	18	-	46476972	46657033	180062	0.831244	25.5193	0.203046	4.09386	4.24244e-05	0.0025971	0.891166	0.822533	0.779974	5.06637e-05	0.00290742
ENSG00000185518	SV2B	9899	protein_coding	15	+	91099950	91301309	201360	0.828976	83.2182	0.237581	3.48923	0.000484416	0.0123624	0.9793	0.825072	2.40813	0.000450426	0.012713
ENSG00000262454	MIR193BHG		lincRNA	16	+	14301389	14326744	25356	0.822424	227.442	0.229025	3.59098	0.000329441	0.0108126	0.814128	0.809432	3.83029	0.000285026	0.00951252
ENSG00000241219	RP11-572M11.1		lincRNA	3	-	113050912	113063443	12532	0.822046	11.2342	0.247118	3.32653	0.000879338	0.0201055	0.806197	0.803739	-0.281182	0.00104354	0.0221368
ENSG00000177628	GBA	2629	protein_coding	1	-	155234452	155244699	10248	0.820714	3407.32	0.166691	4.92355	8.49868e-07	0.000163539	0.942237	0.808387	7.72289	4.53386e-07	9.46382e-05
ENSG00000175592	FOSL1	8061	protein_coding	11	-	65892049	65900573	8525	0.820361	18.0788	0.22076	3.71608	0.000202341	0.00756665	0.871768	0.805811	0.32592	0.000224158	0.00829997
ENSG00000167434	CA4	762	protein_coding	17	+	60149936	60170899	20964	0.818729	61.8719	0.192869	4.24501	2.18585e-05	0.00130453	1.23459	0.807157	1.98751	2.26898e-05	0.00163876
ENSG00000125845	BMP2	650	protein_coding	20	+	6767664	6780280	12617	0.815315	60.1551	0.232091	3.51292	0.000443218	0.00912631	1.47032	0.806633	1.95718	0.000449087	0.012713
ENSG00000134333	LDHA	3939	protein_coding	11	+	18394388	18408425	14038	0.81137	1344.54	0.14144	5.7365	9.66547e-09	6.12888e-06	1.16747	0.799168	6.38488	5.5452e-09	4.05119e-06
ENSG00000172461	FUT9	10690	protein_coding	6	+	96015984	96215612	199629	0.806913	9.83184	0.233525	3.45537	0.000549545	0.0149588	0.806197	0.792	-0.442996	0.000774691	0.018212
ENSG00000198618	PPIAP22		processed_pseudogene	21	+	18857779	18858276	498	0.805165	403.78	0.179319	4.49013	7.11797e-06	0.000703914	0.962325	0.796727	4.65826	5.61909e-06	0.000599633
ENSG00000099998	GGT5	2687	protein_coding	22	-	24219654	24245142	25489	0.805055	79.1691	0.277735	2.89865	0.00374776	0.0350225	1.47032	0.797441	2.33805	0.00268554	0.0402301
ENSG00000162729	IGSF8	93185	protein_coding	1	-	160091340	160098943	7604	0.800623	842.303	0.161566	4.95538	7.21893e-07	0.000117888	1.27246	0.788574	5.7103	4.05545e-07	8.65542e-05
ENSG00000254750	CASP1P2		unprocessed_pseudogene	11	-	105063345	105071541	8197	0.798628	16.2977	0.253852	3.14604	0.00165499	0.0287598	0.884105	0.787828	0.192897	0.00177056	0.0310542
ENSG00000106789	CORO2A	7464	protein_coding	9	-	98120975	98192640	71666	0.792643	138.749	0.230522	3.43846	0.000585025	0.0170366	0.698648	0.780106	3.12631	0.000522325	0.0139544
ENSG00000180448	ARHGAP45	23526	protein_coding	19	+	1065923	1086628	20706	0.788361	1352.19	0.206419	3.81922	0.000133872	0.00487512	1.16747	0.774359	6.3906	0.000110535	0.00520557
ENSG00000185339	TCN2	6948	protein_coding	22	+	30606838	30627278	20441	0.787461	102.569	0.17223	4.57214	4.82778e-06	0.000459387	1.19378	0.775012	2.69885	4.83207e-06	0.00053055
ENSG00000169499	PLEKHA2	59339	protein_coding	8	+	38901235	38973909	72675	0.786156	203.374	0.152302	5.16183	2.44547e-07	8.19424e-05	0.698648	0.775029	3.67395	2.00645e-07	5.34742e-05
ENSG00000171368	TPPP	11076	protein_coding	5	-	659862	693395	33534	0.777575	99.5883	0.27009	2.87894	0.00399008	0.0473914	0.9793	0.753631	2.64899	0.00313966	0.0444342
ENSG00000225032	RP11-228B15.4	102723566	antisense	9	+	127816066	127822520	6455	0.777142	153.744	0.153208	5.07245	3.92732e-07	0.000117888	0.698648	0.765182	3.27187	3.19005e-07	7.38963e-05
ENSG00000267265	CTC-550B14.7		antisense	19	+	55006193	55048086	41894	0.775752	275.017	0.180123	4.30678	1.6565e-05	0.00143625	0.814128	0.760212	4.09968	1.21052e-05	0.00105476
ENSG00000056291	NPFFR2	10886	protein_coding	4	+	72031804	72148067	116264	0.771083	281.822	0.222291	3.46881	0.000522775	0.0126738	0.993292	0.759661	4.13731	0.000447249	0.0126932
ENSG00000184979	USP18	11274	protein_coding	22	+	18149899	18177397	27499	0.7683	35.8579	0.175397	4.38036	1.18484e-05	0.000853126	1.19465	0.754016	1.23733	1.53565e-05	0.00121946
ENSG00000100234	TIMP3	7078	protein_coding	22	+	32801701	32863043	61343	0.764475	14977.6	0.191887	3.98399	6.77667e-05	0.00347462	0.944227	0.750069	9.85864	5.4812e-05	0.00306222
ENSG00000088826	SMOX	54498	protein_coding	20	+	4120980	4187747	66768	0.758527	22.149	0.197896	3.83296	0.000126611	0.00550171	0.903989	0.742728	0.588579	0.000174891	0.00699379
ENSG00000243156	MICAL3	57553	protein_coding	22	-	17787649	18024559	236911	0.756754	711.998	0.170201	4.44623	8.73922e-06	0.000706319	1.16747	0.745263	5.4692	5.66562e-06	0.00060122
ENSG00000107819	SFXN3	81855	protein_coding	10	+	101031234	101041244	10011	0.753837	1391.3	0.165303	4.56032	5.10746e-06	0.000524484	1.04102	0.740278	6.43213	3.16448e-06	0.00039032
ENSG00000113083	LOX	4015	protein_coding	5	-	122063195	122078285	15091	0.744594	14.817	0.20344	3.66002	0.000252197	0.00925656	0.806197	0.734876	0.0635435	0.000321168	0.010256
ENSG00000005981	ASB4	51666	protein_coding	7	+	95478444	95540232	61789	0.740236	13.3802	0.211126	3.50614	0.000454657	0.0134985	0.785382	0.726869	-0.0644513	0.000682293	0.0168972
ENSG00000110934	BIN2	51411	protein_coding	12	-	51281038	51324668	43631	0.739265	324.055	0.171189	4.31842	1.57153e-05	0.00115695	1.02955	0.73119	4.34045	1.12128e-05	0.000981503
ENSG00000116711	PLA2G4A	5321	protein_coding	1	+	186828953	186988981	160029	0.738577	25.5252	0.21766	3.39326	0.000690654	0.016369	0.884105	0.730966	0.778561	0.000809286	0.0187303
ENSG00000224116	INHBA-AS1	285954	antisense	7	+	41693916	41779388	85473	0.732319	61.1286	0.223879	3.27105	0.00107149	0.0173898	1.23459	0.720702	1.96724	0.00104644	0.0221368
ENSG00000211445	GPX3	2878	protein_coding	5	+	151020438	151028993	8556	0.726699	4217.3	0.134869	5.38819	7.11689e-08	2.71984e-05	0.944227	0.718596	8.03525	5.13274e-08	2.03117e-05
ENSG00000135346	CGA	1081	protein_coding	6	-	87085498	87095406	9909	0.722828	106906	0.169527	4.2638	2.00977e-05	0.0013939	1.02955	0.71544	12.6974	1.30528e-05	0.00111684
ENSG00000132613	MTSS1L	92154	protein_coding	16	-	70661204	70686066	24863	0.717377	451.435	0.176296	4.06917	4.71819e-05	0.0025971	0.993292	0.701839	4.81194	3.4713e-05	0.00219791
ENSG00000150630	VEGFC	7424	protein_coding	4	-	176683538	176792727	109190	0.717206	99.1194	0.139552	5.13935	2.75683e-07	5.67062e-05	1.26634	0.708146	2.65377	3.79486e-07	8.28545e-05
ENSG00000215223	CYP51A1P3		processed_pseudogene	6	+	148478693	148480763	2071	0.716368	18.4179	0.229591	3.1202	0.0018073	0.0300167	0.899451	0.699325	0.343015	0.00199283	0.0333219
ENSG00000160766	GBAP1	2630	transcribed_unprocessed_pseudogene	1	-	155213821	155227422	13602	0.7129	170.608	0.144381	4.93763	7.90771e-07	0.00017108	0.814128	0.701728	3.42163	6.77496e-07	0.000126167
ENSG00000237126	AC073254.1		antisense	2	-	232580948	232611971	31024	0.712755	11.7171	0.198124	3.59753	0.000321255	0.010696	0.806197	0.695344	-0.244513	0.000402975	0.0118859
ENSG00000008517	IL32	9235	protein_coding	16	+	3065297	3082192	16896	0.710472	134.444	0.176897	4.0163	5.91188e-05	0.00347917	0.814128	0.697254	3.0836	5.67631e-05	0.00316192
ENSG00000204388	HSPA1B	3304	protein_coding	6	+	31827735	31830255	2521	0.708753	1008.96	0.186596	3.79832	0.000145678	0.00550171	1.04102	0.691346	5.96723	0.000116076	0.00530289
ENSG00000171097	KYAT1	883	protein_coding	9	-	128832942	128882494	49553	0.706764	121.471	0.147492	4.79188	1.65227e-06	0.000181889	1.52726	0.69589	2.93758	1.54225e-06	0.00023436
ENSG00000197077	KIAA1671	85379	protein_coding	22	+	24952730	25197448	244719	0.706143	112.46	0.147046	4.80219	1.56936e-06	0.000209591	1.19378	0.694371	2.82827	1.72054e-06	0.000255326
ENSG00000143036	SLC44A3	126969	protein_coding	1	+	94820342	94895246	74905	0.703159	83.6306	0.150705	4.66579	3.07433e-06	0.00033306	1.19378	0.694881	2.4137	3.38203e-06	0.000409182
ENSG00000134716	CYP2J2	1573	protein_coding	1	-	59893308	59926790	33483	0.694963	381.941	0.132389	5.2494	1.52597e-07	5.17379e-05	0.814128	0.684319	4.57645	1.196e-07	3.72427e-05
ENSG00000111640	GAPDH	2597	protein_coding	12	+	6533927	6538374	4448	0.694356	5013.05	0.136031	5.10439	3.3187e-07	6.93187e-05	1.18056	0.682975	8.28243	2.29293e-07	5.58387e-05
ENSG00000162746	FCRLB	127943	protein_coding	1	+	161721563	161728143	6581	0.693407	11.6767	0.214254	3.23637	0.0012106	0.0251388	0.791654	0.672549	-0.243262	0.00185128	0.0318236
ENSG00000126878	AIF1L	83543	protein_coding	9	+	131096476	131123152	26677	0.691584	501.024	0.134929	5.12555	2.96666e-07	7.50175e-05	0.962325	0.682612	4.96608	1.97908e-07	5.34742e-05
ENSG00000280693	SH3PXD2A-AS1	100505839	antisense	10	+	103745966	103755423	9458	0.686235	81.9585	0.195942	3.50223	0.000461374	0.0102847	1.23459	0.671876	2.3781	0.000464185	0.012943
ENSG00000143217	NECTIN4	81607	protein_coding	1	-	161070995	161089599	18605	0.6797	4657.06	0.159849	4.25214	2.11734e-05	0.00152789	0.942237	0.666111	8.17323	1.36687e-05	0.00113378
ENSG00000253168	RP11-326L2.1		antisense	8	+	17703988	17706187	2200	0.679259	14.3957	0.201851	3.36514	0.000765036	0.018396	0.806197	0.664349	0.0290522	0.000937291	0.0206541
ENSG00000114670	NEK11	79858	protein_coding	3	+	131026850	131350465	323616	0.676063	220.311	0.207443	3.25902	0.00111797	0.0204769	0.993292	0.667192	3.78979	0.00101052	0.0218869
ENSG00000096433	ITPR3	3710	protein_coding	6	+	33620365	33696574	76210	0.672198	383.263	0.18488	3.63586	0.000277059	0.00817269	1.07786	0.660937	4.58054	0.000232645	0.00838537
ENSG00000258086	RP11-753H16.5		antisense	12	+	54353792	54466985	113194	0.664279	28.8081	0.180073	3.68894	0.000225192	0.00673877	1.18395	0.646522	0.930295	0.000283673	0.00951252
ENSG00000220842	RP11-572P18.1		processed_pseudogene	10	-	120354701	120355183	483	0.663551	12.783	0.180253	3.68123	0.000232116	0.00918903	0.751404	0.651927	-0.133178	0.000424828	0.0122825
ENSG00000104953	TLE6	79816	protein_coding	19	+	2977446	2995184	17739	0.662032	115.518	0.136848	4.83773	1.31329e-06	0.000181889	1.19378	0.652264	2.86896	1.37434e-06	0.000212241
ENSG00000116285	ERRFI1	54206	protein_coding	1	-	8004404	8026308	21905	0.661694	3953.95	0.184271	3.59087	0.00032957	0.00929379	1.02955	0.653174	7.94071	0.000257164	0.0088815
ENSG00000222455	RNA5SP296		rRNA	9	-	127841112	127841222	111	0.659035	12.5204	0.222342	2.96406	0.00303611	0.0455748	0.791654	0.640784	-0.157535	0.00361866	0.0484059
ENSG00000196739	COL27A1	85301	protein_coding	9	+	114155560	114312511	156952	0.658389	861.276	0.209761	3.13876	0.00169662	0.0253104	1.09903	0.644212	5.74383	0.00158762	0.0288306
ENSG00000135245	HILPDA	29923	protein_coding	7	+	128455849	128458418	2570	0.657092	232.581	0.163981	4.00713	6.14606e-05	0.00356711	0.814128	0.642519	3.86169	4.80589e-05	0.00279018
ENSG00000266905	RP11-1058N17.1		lincRNA	18	-	48962951	48963941	991	0.657021	8.80154	0.16908	3.88586	0.000101966	0.00699578	0.503142	0.64402	-0.580252	0.000169388	0.00689336
ENSG00000126217	MCF2L	23263	protein_coding	13	+	112894378	113099739	205362	0.656065	213.626	0.174692	3.75555	0.000172964	0.00720938	0.814128	0.649778	3.74622	0.000145352	0.00620062
ENSG00000113389	NPR3	4883	protein_coding	5	+	32689070	32791724	102655	0.653783	56.2966	0.210105	3.1117	0.00186014	0.024454	1.26634	0.647803	1.86926	0.00190785	0.0324018
ENSG00000113369	ARRDC3	57561	protein_coding	5	-	91368724	91383359	14636	0.652999	2835.18	0.151622	4.30676	1.65664e-05	0.00111199	1.16747	0.643641	7.46001	1.0793e-05	0.0009657
ENSG00000174640	SLCO2A1	6578	protein_coding	3	-	133932696	134052184	119489	0.652852	6064.62	0.189967	3.43667	0.00058892	0.0140927	0.944227	0.642501	8.55641	0.00048436	0.0133533
ENSG00000173805	HAP1	9001	protein_coding	17	-	41717742	41734644	16903	0.652009	162.388	0.14414	4.52345	6.0839e-06	0.000778009	0.698648	0.644624	3.35334	5.56812e-06	0.000597551
ENSG00000279569	RP11-394B2.1		TEC	16	+	70661667	70665836	4170	0.651173	19.7458	0.18918	3.44208	0.000577256	0.014666	0.871768	0.633719	0.431387	0.000814342	0.0187303
ENSG00000120129	DUSP1	1843	protein_coding	5	-	172768090	172771195	3106	0.649936	5237.34	0.163206	3.9823	6.82523e-05	0.00327816	1.02955	0.636548	8.34331	4.818e-05	0.00279018
ENSG00000176907	C8orf4	56892	protein_coding	8	+	40153455	40155308	1854	0.648147	575.373	0.140581	4.6105	4.01705e-06	0.000456642	1.02955	0.640537	5.16773	3.42887e-06	0.000412224
ENSG00000235180	LINC00601	101101772	lincRNA	10	-	126413869	126421879	8011	0.647781	26.8468	0.19385	3.34166	0.000832803	0.0160272	1.09701	0.636824	0.844273	0.000923781	0.0204275
ENSG00000254362	RP11-14I17.3		sense_intronic	8	+	26440491	26442595	2105	0.647034	7.16839	0.205345	3.15096	0.00162736	0.0411462	0.494557	0.627054	-0.823222	0.00285817	0.0418265
ENSG00000147872	PLIN2	123	protein_coding	9	-	19108375	19149290	40916	0.646821	11607.1	0.181297	3.56773	0.000360084	0.00917219	1.18056	0.635057	9.49178	0.000281808	0.00951252
ENSG00000227401	RPL37P1		processed_pseudogene	20	+	35588324	35588607	284	0.645073	15.8607	0.187661	3.43743	0.000587253	0.016369	0.751404	0.63128	0.141014	0.000849007	0.0193136
ENSG00000123975	CKS2	1164	protein_coding	9	+	89311198	89316703	5506	0.638027	101.403	0.113829	5.60516	2.08062e-08	1.006e-05	1.26634	0.628002	2.68346	3.88718e-08	1.66833e-05
ENSG00000180530	NRIP1	8204	protein_coding	21	-	14961235	15065936	104702	0.63645	525.38	0.200733	3.17062	0.00152113	0.0245282	1.02955	0.625045	5.03121	0.00130705	0.0255164
ENSG00000171236	LRG1	116844	protein_coding	19	-	4536409	4540474	4066	0.635782	25.3371	0.214859	2.95907	0.00308571	0.0422262	0.903989	0.622298	0.769348	0.00355848	0.048031
ENSG00000184005	ST6GALNAC3	256435	protein_coding	1	+	76074719	76634601	559883	0.633957	21.199	0.199241	3.18186	0.00146333	0.0264386	0.891166	0.625277	0.527758	0.00175717	0.030905
ENSG00000163629	PTPN13	5783	protein_coding	4	+	86594315	86815171	220857	0.633655	47.5075	0.181079	3.49934	0.00046641	0.00868839	1.66297	0.626732	1.62179	0.000546043	0.0144025
ENSG00000197930	ERO1A	30001	protein_coding	14	-	52639916	52695900	55985	0.631338	570.21	0.136112	4.63836	3.51192e-06	0.00033306	1.37055	0.621351	5.15129	2.45173e-06	0.000342178
ENSG00000115825	PRKD3	23683	protein_coding	2	-	37250502	37324808	74307	0.629946	210.967	0.14395	4.37613	1.20803e-05	0.0011482	0.814128	0.621646	3.72674	1.111e-05	0.000979575
ENSG00000142748	FCN3	8547	protein_coding	1	-	27369112	27374824	5713	0.62984	64.3422	0.171884	3.66434	0.000247974	0.00712731	1.19378	0.62073	2.04348	0.000278245	0.00945485
ENSG00000231628	RP3-355L5.4		antisense	6	+	105279016	105281755	2740	0.626023	10.9505	0.16757	3.73589	0.000187054	0.00763952	0.791654	0.613604	-0.310679	0.000318096	0.0102065
ENSG00000127241	MASP1	5648	protein_coding	3	-	187217285	187292022	74738	0.625982	45.0442	0.19675	3.18161	0.00146458	0.0222068	1.15818	0.616433	1.54926	0.0016575	0.0297301
ENSG00000161649	CD300LG	146894	protein_coding	17	+	43847148	43863629	16482	0.622935	614.243	0.139329	4.47097	7.78644e-06	0.000580493	1.37055	0.614652	5.26053	6.31079e-06	0.000651364
ENSG00000122884	P4HA1	5033	protein_coding	10	-	73007217	73096974	89758	0.61962	298.658	0.128216	4.83261	1.34755e-06	0.000209591	1.02955	0.60954	4.22334	1.09729e-06	0.000182834
ENSG00000111344	RASAL1	8437	protein_coding	12	-	113098819	113136239	37421	0.618267	29.1185	0.193356	3.19755	0.00138601	0.0222068	1.09701	0.607703	0.949525	0.0015396	0.0281471
ENSG00000162512	SDC3	9672	protein_coding	1	-	30869467	30908761	39295	0.617252	1098.51	0.136562	4.51994	6.18559e-06	0.000553595	1.16747	0.607559	6.09571	4.81812e-06	0.00053055
ENSG00000160439	RDH13	112724	protein_coding	19	-	55039108	55071291	32184	0.61665	3325.07	0.155726	3.95984	7.50004e-05	0.00368167	0.944227	0.603669	7.6882	5.30647e-05	0.00301786
ENSG00000272789	RP11-286H15.1		antisense	2	-	127625997	127626848	852	0.6166	29.7376	0.192753	3.19891	0.00137946	0.0221906	1.09701	0.604562	0.972897	0.0016614	0.029772
ENSG00000095397	WHRN	25861	protein_coding	9	-	114402080	114505450	103371	0.614729	44.9598	0.163468	3.76056	0.000169535	0.00557523	1.18395	0.603349	1.54389	0.000212678	0.00803143
ENSG00000059804	SLC2A3	6515	protein_coding	12	-	7919230	7936275	17046	0.614288	270.436	0.152009	4.04112	5.31968e-05	0.00273869	1.02955	0.604225	4.0828	4.71355e-05	0.00278056
ENSG00000115756	HPCAL1	3241	protein_coding	2	+	10302889	10427617	124729	0.613548	1408	0.151002	4.06317	4.84108e-05	0.00221314	1.29128	0.603842	6.45143	3.36591e-05	0.00215998
ENSG00000185745	IFIT1	3434	protein_coding	10	+	89392546	89406486	13941	0.613276	132.409	0.158932	3.85874	0.000113972	0.00412387	1.23459	0.606608	3.06756	0.000110798	0.00520557
ENSG00000120594	PLXDC2	84898	protein_coding	10	+	19816239	20289856	473618	0.612609	160.754	0.169113	3.6225	0.000291774	0.0110111	0.698648	1.11523	3.66717	2.54501e-06	0.000345849
ENSG00000105137	SYDE1	85360	protein_coding	19	+	15107403	15114988	7586	0.610213	5127.49	0.165909	3.67801	0.000235065	0.00690882	1.18056	0.600731	8.31469	0.000171131	0.00691625
ENSG00000207549	MIR521-2	574481	miRNA	19	+	53716594	53716680	87	0.609198	11.8629	0.157079	3.87829	0.000105195	0.00532703	0.806197	0.596203	-0.213809	0.000231358	0.00837077
ENSG00000121797	CCRL2	9034	protein_coding	3	+	46407163	46412997	5835	0.608644	20.1809	0.179094	3.39846	0.000677657	0.0159423	0.899451	0.59572	0.476155	0.000940048	0.0206804
ENSG00000168350	DEGS2	123099	protein_coding	14	-	100143957	100160163	16207	0.608597	19.0236	0.194636	3.12685	0.00176691	0.0295912	0.903989	0.59685	0.392847	0.00214661	0.0348257
ENSG00000049860	HEXB	3074	protein_coding	5	+	74640023	74722647	82625	0.607438	5085.56	0.168971	3.59493	0.000324481	0.0092665	1.02955	0.596816	8.30245	0.000243067	0.00863001
ENSG00000259153	RP6-65G23.3		lincRNA	14	+	70810205	70815403	5199	0.606814	12.2309	0.130735	4.64155	3.458e-06	0.000480767	0.791654	0.59581	-0.182925	1.53373e-05	0.00121946
ENSG00000152952	PLOD2	5352	protein_coding	3	-	146069440	146163653	94214	0.604322	290.742	0.139439	4.33394	1.46461e-05	0.00130987	0.814128	0.597467	4.18673	1.26008e-05	0.00108796
ENSG00000184497	TMEM255B	348013	protein_coding	13	+	113759240	113816995	57756	0.602817	17.1399	0.17934	3.36131	0.000775746	0.01743	0.884105	0.591985	0.254059	0.00116364	0.0237154
ENSG00000107742	SPOCK2	9806	protein_coding	10	-	72059035	72089032	29998	0.602415	32.3181	0.18552	3.24718	0.00116556	0.0188097	1.18395	0.594074	1.09645	0.00137119	0.0264156
ENSG00000185010	F8	2157	protein_coding	X	-	154835788	155026940	191153	0.60234	31.7973	0.161497	3.72973	0.000191683	0.00615862	1.15818	0.594493	1.06612	0.000270128	0.00922857
ENSG00000225697	SLC26A6	65010;102465495	protein_coding	3	-	48625723	48635493	9771	0.597988	585.958	0.123789	4.83069	1.36062e-06	0.000171588	1.37055	0.58966	5.19274	1.1299e-06	0.000184519
ENSG00000182580	EPHB3	2049	protein_coding	3	+	184561784	184582409	20626	0.596286	346.517	0.14518	4.10723	4.00427e-05	0.00232985	0.993292	0.58177	4.43321	3.14406e-05	0.00203827
ENSG00000105227	PRX	57716	protein_coding	19	-	40393768	40413366	19599	0.59472	260.543	0.156892	3.79064	0.000150257	0.00721756	0.704137	0.583513	4.02621	0.000125185	0.00549685
ENSG00000225783	MIAT	440823	lincRNA	22	+	26646428	26676475	30048	0.591079	12.8584	0.185139	3.19262	0.0014099	0.0279697	0.785382	0.579739	-0.115951	0.00217578	0.0350245
ENSG00000168758	SEMA4C	54910	protein_coding	2	-	96859716	96870757	11042	0.590613	1388.05	0.157569	3.74827	0.000178057	0.00548423	1.29128	0.574695	6.42867	0.000140796	0.00607781
ENSG00000196159	FAT4	79633	protein_coding	4	+	125316399	125492932	176534	0.590289	121.256	0.13694	4.31056	1.62839e-05	0.00123502	0.9793	0.583682	2.94015	2.19689e-05	0.00162104
ENSG00000279652	RP1-78B3.1		lincRNA	22	+	35992321	36000469	8149	0.588609	14.8395	0.181805	3.23759	0.00120546	0.0254706	0.775264	0.574972	0.0681639	0.00173134	0.0305073
ENSG00000128268	MGAT3	4248	protein_coding	22	+	39457344	39492194	34851	0.5873	746.342	0.132859	4.42047	9.84877e-06	0.000792973	1.09903	0.574346	5.5368	6.84459e-06	0.0006879
ENSG00000183844	FAM3B	54097	protein_coding	21	+	41304212	41357431	53220	0.585802	395.327	0.138922	4.21677	2.47832e-05	0.0016363	0.993292	0.577186	4.62689	2.07798e-05	0.00156013
ENSG00000156222	SLC28A1	9154	protein_coding	15	+	84884654	84945796	61143	0.58449	143.5	0.184065	3.17545	0.00149605	0.031306	0.698648	0.575335	3.17477	0.00135304	0.0261455
ENSG00000067057	PFKP	5214	protein_coding	10	+	3066333	3137712	71380	0.58339	85.0501	0.167325	3.48656	0.000489267	0.0105079	1.26634	1.42159	2.99372	5.04979e-07	0.000103141
ENSG00000166793	YPEL4	219539	protein_coding	11	-	57645087	57649944	4858	0.583175	50.6668	0.148463	3.92809	8.56226e-05	0.00299162	1.47032	0.572011	1.7111	0.000114575	0.00527717
ENSG00000240747	KRBOX1	100506243	protein_coding	3	+	42809483	42942792	133310	0.582143	8.79024	0.17982	3.23737	0.00120636	0.0343821	0.487656	0.566649	-0.590853	0.00216003	0.0348892
ENSG00000151151	IPMK	253430	protein_coding	10	-	58191517	58267934	76418	0.581134	210.607	0.132168	4.39692	1.09796e-05	0.000904717	1.02955	0.572478	3.72357	1.03865e-05	0.000939481
ENSG00000264175	MIR3189	100422943	miRNA	19	+	18386562	18386634	73	0.579958	38.1526	0.191971	3.02106	0.00251888	0.0326651	1.09701	0.569909	1.31851	0.00278442	0.0411917
ENSG00000183486	MX2	4600	protein_coding	21	+	41361943	41409390	47448	0.578556	94.9494	0.176253	3.28253	0.00102879	0.0173347	1.19378	0.571021	2.5962	0.00100484	0.0218137
ENSG00000034533	ASTE1	28990	protein_coding	3	-	131013875	131027649	13775	0.576172	149.907	0.142357	4.04736	5.17988e-05	0.00271172	1.02955	0.56691	3.23982	5.1647e-05	0.00295493
ENSG00000145358	DDIT4L	115265	protein_coding	4	-	100185870	100190782	4913	0.574653	20.0448	0.17135	3.35367	0.000797467	0.0177053	0.891166	1.47832	1.03632	8.69088e-07	0.000150543
ENSG00000171671	SHANK2-AS3	220070	antisense	11	+	70862790	70865115	2326	0.574136	23.503	0.190059	3.02083	0.00252087	0.0369183	0.903989	0.565829	0.66838	0.00303718	0.0436393
ENSG00000241852	C8orf58	541565	protein_coding	8	+	22599601	22604150	4550	0.573767	375.454	0.124308	4.6157	3.91764e-06	0.000456642	0.993292	0.561498	4.54961	2.84162e-06	0.000366804
ENSG00000276603	RP11-425M5.7		sense_intronic	20	-	37526642	37527060	419	0.572073	21.0085	0.148629	3.849	0.0001186	0.00537133	0.899451	0.561051	0.514486	0.000193997	0.00757163
ENSG00000124126	PREX1	57580	protein_coding	20	-	48624252	48827883	203632	0.571068	530.901	0.128766	4.43491	9.21089e-06	0.000763534	1.09903	0.559796	5.04861	7.14782e-06	0.000703486
ENSG00000171345	KRT19	3880	protein_coding	17	-	41523617	41528308	4692	0.570525	12249	0.165867	3.43965	0.000582464	0.0140373	0.942237	0.558383	9.56911	0.000447719	0.0126932
ENSG00000154429	CCSAP	126731	protein_coding	1	-	229321005	229343294	22290	0.570065	4429.68	0.158282	3.60158	0.000316284	0.00918903	1.02955	0.561568	8.10408	0.000232624	0.00838537
ENSG00000204595	DPRX	503834	protein_coding	19	+	53632056	53637009	4954	0.568608	19.2962	0.172335	3.29943	0.000968803	0.0202888	0.871768	0.557256	0.403056	0.00124135	0.0246003
ENSG00000259924	RP11-16E23.4		processed_pseudogene	15	-	65771176	65772139	964	0.567463	11.4868	0.166833	3.40139	0.000670443	0.0171184	0.791654	0.554193	-0.257903	0.00119895	0.024125
ENSG00000230177	RP5-1112D6.4		antisense	6	+	111277932	111278742	811	0.566799	130.825	0.150789	3.75889	0.00017067	0.00540674	1.26634	0.556785	3.04313	0.000161501	0.00666894
ENSG00000115339	GALNT3	2591	protein_coding	2	-	165747591	165794682	47092	0.565841	54.1344	0.145547	3.8877	0.0001012	0.00310899	1.66297	0.558322	1.80302	0.000129889	0.00568487
ENSG00000105880	DLX5	1749	protein_coding	7	-	97020392	97025097	4706	0.564824	508.205	0.118553	4.76431	1.89501e-06	0.000316527	0.814128	0.553689	4.98451	1.15577e-06	0.000186049
ENSG00000173894	CBX2	84733	protein_coding	17	+	79778132	79787983	9852	0.56261	52.1629	0.141657	3.97164	7.13805e-05	0.0024276	1.66297	0.551845	1.7524	0.000111318	0.0052081
ENSG00000233124	LINC00456		lincRNA	13	-	97172469	97179622	7154	0.562576	49.7795	0.153691	3.66044	0.000251781	0.00690882	1.26634	0.557469	1.68623	0.000319047	0.0102197
ENSG00000203747	FCGR3A	2214	protein_coding	1	-	161541759	161550737	8979	0.562109	312.025	0.161238	3.4862	0.000489938	0.0120642	1.02955	0.559556	4.29031	0.000386328	0.0116015
ENSG00000087237	CETP	1071	protein_coding	16	+	56961850	56983845	21996	0.561813	229.805	0.174112	3.22674	0.00125211	0.0208987	1.07786	0.549542	3.84783	0.0011661	0.0237154
ENSG00000119938	PPP1R3C	5507	protein_coding	10	-	91628442	91633054	4613	0.560341	42.8301	0.163383	3.42961	0.000604445	0.0125832	1.17457	0.549096	1.4788	0.000749591	0.0178401
ENSG00000197245	FAM110D	79927	protein_coding	1	+	26159020	26163962	4943	0.556118	16.6126	0.162917	3.41351	0.000641317	0.0154588	0.899451	0.544224	0.209073	0.000873061	0.0196491
ENSG00000128271	ADORA2A	135	protein_coding	22	+	24417879	24442360	24482	0.556091	9.75521	0.18335	3.03295	0.00242178	0.0405761	0.751404	0.542277	-0.462412	0.00365784	0.0486072
ENSG00000256235	SMIM3	85027	protein_coding	5	+	150777946	150796734	18789	0.554625	149.215	0.15154	3.65992	0.000252293	0.0100127	0.698648	0.543411	3.23123	0.000254572	0.00885639
ENSG00000092295	TGM1	7051	protein_coding	14	-	24249114	24264432	15319	0.554069	55.3159	0.129316	4.28462	1.83055e-05	0.000918346	1.66297	0.543683	1.8317	2.76721e-05	0.00188399
ENSG00000228624	RP3-399L15.3	101927768	antisense	6	+	113969701	114471705	502005	0.552747	147.741	0.164902	3.35198	0.000802356	0.0188097	0.814128	0.543234	3.21631	0.000750419	0.0178401
ENSG00000131979	GCH1	2643	protein_coding	14	-	54842008	54902852	60845	0.551998	43.5564	0.120915	4.56517	4.99099e-06	0.000492253	1.09701	0.54405	1.50401	1.33596e-05	0.00113107
ENSG00000229671	LINC01150		lincRNA	11	+	1902647	1907915	5269	0.551062	27.6195	0.141932	3.88256	0.00010336	0.00400849	1.17457	0.542878	0.881233	0.000170042	0.00689336
ENSG00000144791	LIMD1	8994	protein_coding	3	+	45555394	45686338	130945	0.550168	986.055	0.155993	3.52689	0.000420476	0.00940147	1.29128	0.536518	5.93681	0.000334472	0.0106065
ENSG00000137507	LRRC32	2615	protein_coding	11	-	76657524	76670747	13224	0.547006	1264.49	0.15171	3.6056	0.000311436	0.00773877	1.29128	0.531557	6.29518	0.000262684	0.00903928
ENSG00000073060	SCARB1	949	protein_coding	12	-	124776856	124882668	105813	0.544149	9210.62	0.130784	4.16069	3.17292e-05	0.00193206	1.02955	0.532994	9.15899	2.41036e-05	0.00171478
ENSG00000133321	RARRES3	5920	protein_coding	11	+	63536809	63546462	9654	0.54076	67.8658	0.167052	3.23708	0.00120757	0.0156521	1.66297	0.529356	2.11918	0.00126863	0.0248942
ENSG00000207722	MIR520B	574473	miRNA	19	+	53701227	53701287	61	0.540528	9.97905	0.16353	3.30537	0.000948508	0.0214556	0.785382	0.526977	-0.426353	0.00192994	0.032596
ENSG00000184838	PRR16	51334	protein_coding	5	+	120464278	120687332	223055	0.540205	19.8765	0.173258	3.11792	0.00182131	0.0300733	0.903989	0.531125	0.445351	0.00237838	0.0371162
ENSG00000185527	PDE6G	5148	protein_coding	17	-	81650459	81663112	12654	0.536034	39.038	0.113925	4.70515	2.53683e-06	0.000304576	1.15818	0.52744	1.35188	8.58814e-06	0.000807583
ENSG00000157601	MX1	4599	protein_coding	21	+	41420304	41459214	38911	0.535813	221.126	0.169209	3.16658	0.00154245	0.0247388	1.02955	0.528517	3.79696	0.00138391	0.0264727
ENSG00000185885	IFITM1	8519	protein_coding	11	+	313506	315272	1767	0.535522	120.045	0.153267	3.49405	0.000475754	0.00923352	1.52726	0.524552	2.9247	0.0004973	0.0135527
ENSG00000177181	RIMKLA	284716	protein_coding	1	+	42380795	42422578	41784	0.53325	28.446	0.179604	2.96903	0.00298744	0.0345932	1.19465	0.521597	0.912583	0.00356281	0.048031
ENSG00000280247	AC005578.3		TEC	19	-	4246339	4247358	1020	0.531766	47.0506	0.131245	4.05172	5.08424e-05	0.00235792	1.23459	0.523571	1.60583	7.71404e-05	0.00396022
ENSG00000121933	TMIGD3	57413	protein_coding	1	-	111483348	111563962	80615	0.531668	59.1479	0.179988	2.95391	0.00313777	0.0349466	1.23459	0.526405	1.93131	0.00328041	0.0457835
ENSG00000136040	PLXNC1	10154	protein_coding	12	+	94148723	94307675	158953	0.5316	136.479	0.130101	4.08605	4.38771e-05	0.0031617	0.698648	0.52638	3.10765	5.47441e-05	0.00306222
ENSG00000241429	EEF1A1P25		processed_pseudogene	3	+	138825063	138826329	1267	0.5296	54.0478	0.171461	3.08875	0.00201002	0.0234393	1.47032	0.514948	1.79775	0.00224897	0.0358082
ENSG00000121211	MND1	84057	protein_coding	4	+	153344649	153415118	70470	0.526124	9.43801	0.169981	3.09519	0.00196689	0.0468485	0.494557	0.5132	-0.488922	0.0036056	0.0482712
ENSG00000170542	SERPINB9	5272	protein_coding	6	-	2887266	2903280	16015	0.526057	2320.42	0.155168	3.39024	0.000698312	0.013793	1.16747	0.516955	7.17238	0.000560454	0.0146637
ENSG00000138271	GPR87	53836	protein_coding	3	-	151294086	151316952	22867	0.525637	65.7703	0.112931	4.6545	3.24765e-06	0.000337842	1.23459	0.517825	2.07509	7.01361e-06	0.000697506
ENSG00000165029	ABCA1	19	protein_coding	9	-	104781002	104928237	147236	0.52334	1354.89	0.146528	3.57161	0.000354789	0.00915348	1.16747	0.51642	6.39896	0.000291992	0.00959583
ENSG00000136235	GPNMB	10457	protein_coding	7	+	23235967	23275108	39142	0.522255	10237.6	0.175079	2.98297	0.00285463	0.0341141	1.16747	0.518887	9.31534	0.0022597	0.0358589
ENSG00000224660	SH3BP5-AS1	100505696	antisense	3	+	15254184	15264493	10310	0.521071	255.211	0.136193	3.82597	0.000130259	0.00660468	0.704137	0.510995	3.99736	0.000117855	0.00534284
ENSG00000254093	PINX1	54984	protein_coding	8	-	10764963	10839884	74922	0.520024	36.6688	0.106022	4.90485	9.35002e-07	0.000157628	1.09701	0.511613	1.26375	3.23757e-06	0.000394215
ENSG00000135750	KCNK1	3775	protein_coding	1	+	233614004	233672512	58509	0.518924	106.65	0.142256	3.64782	0.000264473	0.00844316	0.9793	0.511462	2.75548	0.000285945	0.00951252
ENSG00000176485	PLA2G16	11145	protein_coding	11	-	63573195	63616883	43689	0.517023	1077.47	0.119752	4.31744	1.57847e-05	0.00101064	1.27246	0.50816	6.06673	1.05544e-05	0.000950149
ENSG00000158859	ADAMTS4	9507	protein_coding	1	-	161184308	161199056	14749	0.516991	24.33	0.173144	2.9859	0.00282742	0.040372	0.884105	0.507731	0.712077	0.00372132	0.0491561
ENSG00000101445	PPP1R16B	26051	protein_coding	20	+	38805705	38923024	117320	0.516821	151.986	0.124626	4.14699	3.36876e-05	0.00207691	0.993292	0.507313	3.25951	4.34159e-05	0.00260976
ENSG00000058866	DGKG	1608	protein_coding	3	-	186105668	186362237	256570	0.516553	142.174	0.165691	3.11756	0.00182352	0.0283168	0.993292	0.511597	3.16779	0.00176834	0.0310441
ENSG00000158055	GRHL3	57822	protein_coding	1	+	24319322	24364482	45161	0.516272	68.5991	0.15623	3.30457	0.000951217	0.0143979	1.47032	0.505551	2.13328	0.00112324	0.0231408
ENSG00000047597	XK	7504	protein_coding	X	+	37685759	37732130	46372	0.515474	16.6559	0.165946	3.10628	0.0018946	0.0310508	0.899451	0.504804	0.213059	0.0032522	0.0455908
ENSG00000116667	C1orf21	81563	protein_coding	1	+	184387058	184629020	241963	0.513973	267.72	0.115472	4.45106	8.54482e-06	0.000778009	0.993292	0.506627	4.06771	8.18148e-06	0.000777036
ENSG00000128567	PODXL	5420	protein_coding	7	-	131500262	131558217	57956	0.512992	662.666	0.140035	3.66331	0.000248975	0.0074549	1.09903	0.505924	5.37117	0.000227642	0.00832461
ENSG00000214711	CAPN14	440854	protein_coding	2	-	31173056	31233858	60803	0.512879	58.2352	0.144303	3.55419	0.000379151	0.00818021	1.47032	0.507026	1.90602	0.000475589	0.0131497
ENSG00000115461	IGFBP5	3488	protein_coding	2	-	216672105	216695525	23421	0.512225	4270.88	0.117865	4.34585	1.38739e-05	0.00106962	1.02955	0.503562	8.05529	1.49809e-05	0.00121476
ENSG00000204301	NOTCH4	4855	protein_coding	6	-	32194843	32224067	29225	0.510944	671.12	0.14063	3.63324	0.000279886	0.00735853	1.27246	0.502359	5.38836	0.000252613	0.00882912
ENSG00000196632	WNK3	65267	protein_coding	X	-	54192823	54358642	165820	0.510722	12.9133	0.166502	3.06736	0.00215957	0.0360817	0.806197	0.502689	-0.107312	0.00381596	0.0499345
ENSG00000090776	EFNB1	1947	protein_coding	X	+	68828997	68842147	13151	0.5104	1077.33	0.129949	3.92771	8.57593e-05	0.00331497	1.27246	0.499031	6.0656	6.55413e-05	0.00350692
ENSG00000171596	NMUR1	10316	protein_coding	2	-	231523160	231530495	7336	0.510217	28.9588	0.162474	3.1403	0.00168777	0.0239392	1.18395	0.500147	0.94175	0.00218602	0.0351297
ENSG00000135218	CD36	948	protein_coding	7	+	80369575	80679277	309703	0.51017	1804.88	0.126572	4.03066	5.562e-05	0.00301771	0.944227	0.504982	6.81323	4.78309e-05	0.00279018
ENSG00000104635	SLC39A14	23516	protein_coding	8	+	22367249	22434129	66881	0.509105	132.353	0.166112	3.06483	0.00217797	0.0272092	1.26634	0.504459	3.06442	0.0020603	0.0339717
ENSG00000172292	CERS6	253782	protein_coding	2	+	168455862	168775137	319276	0.506764	64.4199	0.141044	3.59295	0.000326949	0.00736998	1.47032	0.503281	2.04774	0.000406886	0.0119641
ENSG00000126803	HSPA2	3306	protein_coding	14	+	64535905	64546173	10269	0.50606	990.936	0.132771	3.81153	0.000138111	0.00467074	1.27246	0.494734	5.94671	0.00011938	0.00538626
ENSG00000157227	MMP14	4323	protein_coding	14	+	22836557	22849027	12471	0.505267	3736.28	0.117963	4.28327	1.84165e-05	0.0011878	1.16747	0.494024	7.85892	1.47628e-05	0.00120351
ENSG00000166128	RAB8B	51762	protein_coding	15	+	63189469	63267782	78314	0.502208	266.564	0.105695	4.75149	2.01921e-06	0.000326804	0.814128	0.494386	4.06176	2.37664e-06	0.000334402
ENSG00000138166	DUSP5	1847	protein_coding	10	+	110497838	110511544	13707	0.502073	2217.98	0.129106	3.88884	0.000100726	0.00460947	0.944227	0.490763	7.10644	8.10399e-05	0.00408316
ENSG00000226757	PP12613	100192379	antisense	4	+	121764585	121766814	2230	0.501961	103.651	0.116859	4.29546	1.74333e-05	0.00113624	1.19378	0.494903	2.71434	2.53294e-05	0.00178443
ENSG00000214357	NEURL1B	54492	protein_coding	5	+	172641266	172691540	50275	0.500967	119.348	0.141658	3.53646	0.000405534	0.00833739	1.52726	0.489833	2.91541	0.000494227	0.0134883
ENSG00000051382	PIK3CB	5291	protein_coding	3	-	138652699	138834938	182240	0.500879	1054.64	0.120847	4.14473	3.40217e-05	0.00171572	1.29128	0.493366	6.03721	2.60098e-05	0.00180406
ENSG00000106366	SERPINE1	5054	protein_coding	7	+	101127089	101139266	12178	0.500682	11725.3	0.15088	3.31842	0.000905296	0.0161525	1.18056	0.49104	9.50887	0.000767568	0.0181117
ENSG00000174944	P2RY14	9934	protein_coding	3	-	151212117	151278467	66351	0.49959	97.89	0.140516	3.55541	0.000377395	0.0104964	0.9793	0.493379	2.63807	0.000469084	0.0130458
ENSG00000213468	FIRRE	286467	lincRNA	X	-	131691530	131830643	139114	0.498753	86.4493	0.0950348	5.24811	1.53667e-07	3.32285e-05	1.52726	0.492926	2.46183	7.19399e-07	0.000130143
ENSG00000240280	TCAM1P	146771	unitary_pseudogene	17	+	63849292	63864379	15088	0.497861	327.16	0.142548	3.49257	0.00047839	0.0136011	0.814128	0.493207	4.35618	0.000414597	0.0120972
ENSG00000102038	SMARCA1	6594	protein_coding	X	-	129446501	129523500	77000	0.496888	682.479	0.111016	4.47584	7.61132e-06	0.000673387	1.09903	0.490048	5.41222	6.19846e-06	0.000646921
ENSG00000226332	RP11-157P1.4		antisense	20	-	62305432	62306325	894	0.496222	91.8463	0.133934	3.70499	0.000211401	0.00618292	1.26634	0.486217	2.5434	0.000264339	0.00904706
ENSG00000161940	BCL6B	255877	protein_coding	17	+	7023020	7030290	7271	0.494716	159.84	0.12358	4.0032	6.24905e-05	0.0031617	0.993292	0.485155	3.33165	7.99379e-05	0.00404172
ENSG00000066056	TIE1	7075	protein_coding	1	+	43300993	43323108	22116	0.493744	1113.73	0.125551	3.93262	8.40255e-05	0.00375465	1.02955	0.484952	6.11758	8.23582e-05	0.00409356
ENSG00000260266	CTD-2311M21.2	729739	transcribed_processed_pseudogene	15	+	74350768	74364620	13853	0.492725	1089.92	0.15358	3.20826	0.00133539	0.019417	1.29128	0.484452	6.08393	0.00108187	0.0226021
ENSG00000283455	MIR523	574471	miRNA	19	+	53698385	53698471	87	0.492615	19.0438	0.149518	3.29469	0.00098532	0.0202455	0.891166	0.481948	0.387277	0.00141141	0.0267028
ENSG00000151474	FRMD4A	55691	protein_coding	10	-	13643706	14462142	818437	0.491322	721.975	0.112329	4.37397	1.22008e-05	0.000839949	1.27246	0.47989	5.49052	8.9751e-06	0.000835696
ENSG00000133874	RNF122	79845	protein_coding	8	-	33547755	33567125	19371	0.490351	15.3797	0.139716	3.50963	0.000448737	0.0134054	0.791654	0.479227	0.108383	0.000986169	0.021482
ENSG00000136457	CHAD	1101	protein_coding	17	-	50464496	50468966	4471	0.489803	72.6048	0.131908	3.71321	0.000204649	0.00624946	1.19378	0.479239	2.21084	0.000275204	0.00936828
ENSG00000279459	RP11-826F13.1		TEC	11	+	70603304	70604859	1556	0.488276	46.7572	0.109063	4.47703	7.569e-06	0.000492253	1.66297	0.47962	1.60051	1.78244e-05	0.00138194
ENSG00000252716	RN7SKP260		misc_RNA	2	-	206260066	206260214	149	0.487781	12.2539	0.159709	3.05419	0.00225669	0.0385715	0.751404	0.476239	-0.183375	0.00382006	0.0499345
ENSG00000101695	RNF125	54941	protein_coding	18	+	32018372	32073213	54842	0.487684	56.6798	0.123983	3.93349	8.3721e-05	0.00327796	1.26634	0.482204	1.86883	0.00014519	0.00620062
ENSG00000260708	CTA-29F11.1		antisense	22	-	46761894	46762563	670	0.486791	20.7486	0.153253	3.17639	0.00149121	0.0265486	0.899451	0.476228	0.495584	0.00219207	0.0351675
ENSG00000078596	ITM2A	9452	protein_coding	X	-	79360384	79367667	7284	0.485049	86.7173	0.162519	2.98457	0.00283977	0.0326974	1.23459	0.47813	2.46459	0.00302544	0.0435695
ENSG00000267107	PCAT19	100505495	lincRNA	19	-	41454169	41500649	46481	0.484974	137.503	0.134696	3.6005	0.000317609	0.0116933	0.698648	0.480219	3.11959	0.00036067	0.0111397
ENSG00000085377	PREP	5550	protein_coding	6	-	105277565	105403084	125520	0.48417	449.83	0.104444	4.63569	3.5574e-06	0.000412274	1.02955	0.476054	4.81198	3.07812e-06	0.00038253
ENSG00000186088	GSAP	54103	protein_coding	7	-	77310751	77416400	105650	0.48314	233.259	0.152854	3.1608	0.00157336	0.0251388	1.02955	0.480256	3.87338	0.00140836	0.0266984
ENSG00000171612	SLC25A33	84275	protein_coding	1	+	9539482	9585179	45698	0.481699	20.6175	0.116057	4.15054	3.31692e-05	0.00219949	0.903989	0.473281	0.490949	0.000116545	0.00530289
ENSG00000113719	ERGIC1	57222	protein_coding	5	+	172834275	172952685	118411	0.481638	1755.99	0.110164	4.37201	1.23106e-05	0.000978488	1.02955	0.471076	6.76988	8.65673e-06	0.000810023
ENSG00000143127	ITGA10	8515	protein_coding	1	-	145891208	145910189	18982	0.480292	38.1037	0.149186	3.21941	0.00128454	0.0202685	1.15818	0.474848	1.32048	0.00161158	0.0290711
ENSG00000106686	SPATA6L	55064	protein_coding	9	-	4553386	4666674	113289	0.47649	34.8645	0.118794	4.01107	6.0445e-05	0.00287857	1.09701	0.469598	1.19843	0.000159659	0.00660723
ENSG00000102393	GLA	2717	protein_coding	X	-	101397803	101407925	10123	0.476165	286.026	0.097839	4.86682	1.13407e-06	0.000181889	1.02955	0.469537	4.16262	1.32513e-06	0.000208024
ENSG00000054967	RELT	84957	protein_coding	11	+	73376264	73397474	21211	0.474942	97.6041	0.11917	3.9854	6.73663e-05	0.00336562	0.9793	0.463366	2.62797	0.000102844	0.00492069
ENSG00000160191	PDE9A	5152	protein_coding	21	+	42653636	42775509	121874	0.469503	106.084	0.150402	3.12165	0.00179838	0.0238763	1.26634	0.460891	2.74935	0.00201756	0.0334997
ENSG00000124251	TP53TG5	27296	protein_coding	20	-	45372563	45407889	35327	0.469413	12.2517	0.13227	3.5489	0.000386848	0.0121121	0.806197	0.460095	-0.174684	0.000858642	0.0194295
ENSG00000130962	PRRG1	5638	protein_coding	X	+	37349275	37457295	108021	0.469217	403.086	0.109163	4.29832	1.72094e-05	0.00130724	0.962325	0.462939	4.65433	1.40724e-05	0.00115218
ENSG00000023608	SNAPC1	6617	protein_coding	14	+	61762357	61796428	34072	0.468466	19.2531	0.135307	3.46225	0.000535674	0.0138095	0.891166	0.45818	0.40161	0.00111802	0.0230584
ENSG00000104660	LEPROTL1	23484	protein_coding	8	+	30095398	30177208	81811	0.467617	502.979	0.0740868	6.31175	2.75905e-10	4.67005e-07	0.993292	0.460849	4.97399	1.40363e-09	1.66637e-06
ENSG00000100077	GRK3	157	protein_coding	22	+	25564849	25729294	164446	0.465586	264.439	0.138782	3.35481	0.00079419	0.0162301	1.02955	0.459169	4.05049	0.000746632	0.0178393
ENSG00000164171	ITGA2	3673	protein_coding	5	+	52989326	53094779	105454	0.463618	75.2066	0.145162	3.1938	0.00140415	0.0184746	1.47032	0.460389	2.26792	0.00169596	0.030023
ENSG00000184029	DSCR4	10281	protein_coding	21	-	37951425	38121360	169936	0.461588	149.776	0.123458	3.73883	0.000184879	0.00624946	1.07786	0.454186	3.23712	0.000203027	0.00776693
ENSG00000069122	ADGRF5	221395	protein_coding	6	-	46852512	46954943	102432	0.46131	910.847	0.137133	3.36396	0.00076832	0.0138374	1.27246	0.457369	5.83022	0.000715585	0.0173139
ENSG00000271218	RP3-523E19.2		antisense	6	-	53918974	53920788	1815	0.461117	23.6046	0.139282	3.31066	0.00093075	0.0195303	0.891166	0.45304	0.66751	0.00156622	0.0285082
ENSG00000185829	ARL17A	51326;100506084	protein_coding	17	-	46516702	46579682	62981	0.459534	24.3973	0.150563	3.05211	0.00227237	0.0352627	0.884105	0.450859	0.712932	0.00331026	0.045958
ENSG00000111879	FAM184A	79632	protein_coding	6	-	118959763	119149387	189625	0.458308	515.104	0.11556	3.96597	7.30987e-05	0.00350778	0.993292	0.452823	5.00795	6.28751e-05	0.0034221
ENSG00000207741	MIR590	693175	miRNA	7	+	74191198	74191294	97	0.458279	39.9614	0.133804	3.42501	0.000614779	0.0125832	1.18395	0.451118	1.38139	0.000915998	0.0203027
ENSG00000182983	ZNF662	389114	protein_coding	3	+	42905731	42917641	11911	0.456123	254.062	0.103897	4.39014	1.1328e-05	0.00120456	0.704137	0.448088	3.99221	1.32497e-05	0.0011286
ENSG00000101871	MID1	4281	protein_coding	X	-	10445310	10833654	388345	0.454226	239.406	0.138099	3.28913	0.00100498	0.0239392	0.704137	0.445509	3.90805	0.000997052	0.0216693
ENSG00000125148	MT2A	4502	protein_coding	16	+	56608199	56609497	1299	0.452686	802.035	0.129032	3.50832	0.000450944	0.0109013	1.09903	0.447745	5.64567	0.000393839	0.0117441
ENSG00000271978	RP11-428J1.4		lincRNA	6	-	5031756	5054423	22668	0.452536	10.5767	0.142944	3.16583	0.00154643	0.0292696	0.806197	0.44379	-0.358914	0.00287332	0.0419514
ENSG00000142227	EMP3	2014	protein_coding	19	+	48321509	48330553	9045	0.452116	176.934	0.115795	3.90444	9.44426e-05	0.00412387	1.02955	0.441828	3.4752	0.000114207	0.00527717
ENSG00000151726	ACSL1	2180	protein_coding	4	-	184755595	184826818	71224	0.451991	189.718	0.118818	3.80407	0.000142338	0.00634	0.814128	0.448949	3.57924	0.000176007	0.00702363
ENSG00000125454	SLC25A19	60386	protein_coding	17	-	75272981	75289510	16530	0.451116	34.7643	0.12011	3.75586	0.000172748	0.00591928	1.09701	0.440236	1.19238	0.000385929	0.0116015
ENSG00000173947	PIFO	128344	protein_coding	1	+	111346288	111353013	6726	0.450745	119.641	0.116883	3.85639	0.000115075	0.00411909	1.26634	0.444013	2.91867	0.000148116	0.00628003
ENSG00000119922	IFIT2	3433	protein_coding	10	+	89283694	89309276	25583	0.449407	181.081	0.136476	3.29293	0.000991486	0.0180213	1.07786	0.44361	3.51301	0.00106139	0.0223022
ENSG00000144230	GPR17	2840	protein_coding	2	+	127645864	127652639	6776	0.448345	64.4932	0.142801	3.13964	0.00169153	0.0234618	1.23459	0.43773	2.04515	0.00207904	0.0340737
ENSG00000131791	PRKAB2	5565	protein_coding	1	-	147155106	147172550	17445	0.446699	327.477	0.11928	3.74496	0.000180424	0.00736411	0.814128	0.439197	4.35657	0.000172844	0.00694118
ENSG00000104967	NOVA2	4858	protein_coding	19	-	45933734	45973546	39813	0.444629	158.077	0.123463	3.60132	0.000316603	0.00929078	0.993292	0.434439	3.31567	0.000410463	0.0120135
ENSG00000168615	ADAM9	8754	protein_coding	8	+	38996869	39105144	108276	0.443314	781.554	0.0985712	4.4974	6.87898e-06	0.000533472	1.37055	0.437333	5.6077	7.13971e-06	0.000703486
ENSG00000153721	CNKSR3	154043	protein_coding	6	-	154387504	154510659	123156	0.442754	131.005	0.101486	4.36269	1.28473e-05	0.000886869	1.23459	0.437257	3.04999	2.97909e-05	0.00198554
ENSG00000079337	RAPGEF3	10411	protein_coding	12	-	47734367	47771040	36674	0.440384	738.435	0.108172	4.07115	4.67818e-05	0.00219949	1.27246	0.433237	5.52535	4.14063e-05	0.00253756
ENSG00000163006	CCDC138	165055	protein_coding	2	+	108786757	108885477	98721	0.440104	16.3285	0.110692	3.97595	7.00997e-05	0.00363061	0.899451	0.429612	0.190923	0.000386469	0.0116015
ENSG00000106003	LFNG	3955	protein_coding	7	+	2512529	2529177	16649	0.438889	76.8552	0.13933	3.15	0.00163271	0.0229005	1.23459	0.427602	2.29288	0.00209539	0.0342529
ENSG00000164683	HEY1	23462	protein_coding	8	-	79764010	79767863	3854	0.438649	250.759	0.106086	4.13486	3.55165e-05	0.00271172	0.704137	0.430202	3.97424	4.29777e-05	0.00260242
ENSG00000197614	MFAP5	8076	protein_coding	12	-	8637346	8662888	25543	0.437748	3409.48	0.113117	3.86988	0.000108889	0.00414655	1.16747	0.431013	7.72804	8.52902e-05	0.00418627
ENSG00000197557	TTC30A	92104	protein_coding	2	-	177612992	177618966	5975	0.436821	20.4252	0.132646	3.29313	0.000990791	0.0201432	0.903989	0.430831	0.476825	0.00196689	0.0330922
ENSG00000117592	PRDX6	9588	protein_coding	1	+	173477266	173488807	11542	0.435702	2827.07	0.103417	4.21306	2.51937e-05	0.00162208	1.02955	0.426671	7.4576	2.23851e-05	0.00163541
ENSG00000158158	CNNM4	26504	protein_coding	2	+	96760902	96811891	50990	0.434423	701.118	0.138	3.148	0.00164391	0.0238032	1.16747	0.422307	5.44664	0.00139675	0.0265262
ENSG00000126016	AMOT	100423009;154796	protein_coding	X	-	112774503	112840815	66313	0.434082	1944.56	0.113161	3.83597	0.00012507	0.00538388	0.944227	0.430034	6.92124	0.000113791	0.00527481
ENSG00000277563	AC063961.1		misc_RNA	10	+	24255246	24255333	88	0.433733	12.2984	0.142666	3.0402	0.00236419	0.038634	0.785382	0.424075	-0.166499	0.00365929	0.0486072
ENSG00000130164	LDLR	3949;102465534	protein_coding	19	+	11089362	11133816	44455	0.429793	1082.63	0.130651	3.28963	0.00100318	0.0187428	1.02955	0.421299	6.07506	0.000890241	0.0198243
ENSG00000173171	MTX1	4580	protein_coding	1	+	155208699	155213824	5126	0.429705	253.109	0.0905946	4.74316	2.10414e-06	0.000290747	1.02955	0.420016	3.98565	2.79602e-06	0.000366804
ENSG00000122126	OCRL	4952	protein_coding	X	+	129539849	129592561	52713	0.42874	789.52	0.126575	3.38724	0.000705989	0.0138409	1.16747	0.421273	5.62042	0.000594134	0.0152714
ENSG00000213214	ARHGEF35	445328	protein_coding	7	-	144186083	144195655	9573	0.428416	153.32	0.134432	3.18686	0.00143828	0.0237247	1.02955	0.418977	3.26943	0.00151701	0.027895
ENSG00000198668	CALM1	801;805	protein_coding	14	+	90396502	90408261	11760	0.427933	6441.77	0.120948	3.53816	0.000402924	0.0111886	0.942237	0.419121	8.64481	0.00034703	0.010824
ENSG00000173530	TNFRSF10D	8793	protein_coding	8	-	23135588	23164030	28443	0.426417	70.3139	0.135388	3.14959	0.00163502	0.0224914	1.26634	0.420516	2.17044	0.00206534	0.033978
ENSG00000156869	FRRS1	391059	protein_coding	1	-	99708703	99766631	57929	0.425762	160.003	0.137152	3.10431	0.00190726	0.0364339	0.698648	0.419768	3.33482	0.00209083	0.0342078
ENSG00000071282	LMCD1	29995	protein_coding	3	+	8501707	8574673	72967	0.425004	382.364	0.11977	3.5485	0.000387433	0.0103411	1.02955	0.415384	4.5789	0.000385305	0.0116015
ENSG00000148154	UGCG	7357	protein_coding	9	+	111896766	111935369	38604	0.424461	178.885	0.0874023	4.8564	1.19538e-06	0.000230125	0.814128	0.415064	3.49153	3.4872e-06	0.000414844
ENSG00000171428	NAT1	9	protein_coding	8	+	18170477	18223689	53213	0.420101	29.9178	0.0966301	4.34752	1.37684e-05	0.000947311	1.19465	0.413242	0.988592	7.27423e-05	0.00379599
ENSG00000166265	CYYR1	116159	protein_coding	21	-	26466209	26573284	107076	0.419287	250.196	0.102341	4.09697	4.18597e-05	0.00234248	1.02955	0.413771	3.97374	6.6522e-05	0.00353946
ENSG00000206053	HN1L	90861	protein_coding	16	+	1678256	1702280	24025	0.41878	1167.69	0.0940027	4.45497	8.3903e-06	0.000646061	1.29128	0.410703	6.18402	8.4431e-06	0.000797894
ENSG00000064042	LIMCH1	22998	protein_coding	4	+	41359607	41700044	340438	0.418539	3895.01	0.132756	3.1527	0.00161769	0.0235967	1.16747	0.411606	7.92005	0.00139598	0.0265262
ENSG00000117228	GBP1	2633	protein_coding	1	-	89052319	89065360	13042	0.418471	316.989	0.119957	3.4885	0.000485742	0.0116844	1.07786	0.413804	4.31255	0.000491709	0.0134626
ENSG00000117394	SLC2A1	6513	protein_coding	1	-	42925375	42959173	33799	0.418391	38455.9	0.126429	3.30929	0.000935336	0.0178931	1.02955	0.404559	11.2196	0.000841857	0.01922
ENSG00000069998	CECR5	27440	protein_coding	22	-	17137511	17165287	27777	0.416707	170.815	0.0843337	4.94116	7.76577e-07	0.00017108	0.814128	0.410511	3.42721	2.81341e-06	0.000366804
ENSG00000154127	UBASH3B	84959	protein_coding	11	+	122655675	122814473	158799	0.416116	515.684	0.103428	4.02323	5.74042e-05	0.00288842	1.02955	0.409004	5.00966	5.88385e-05	0.00324895
ENSG00000226197	RP11-536O18.1		lincRNA	9	+	13446491	13487511	41021	0.415946	25.1462	0.130639	3.18393	0.00145291	0.0264386	0.884105	0.410562	0.756548	0.00263598	0.0398017
ENSG00000156273	BACH1	100379661;571	protein_coding	21	+	29194071	29630751	436681	0.413987	751.364	0.117392	3.52652	0.000421053	0.00918903	1.37055	0.408378	5.54998	0.000344372	0.0107943
ENSG00000129657	SEC14L1	6397	protein_coding	17	+	77086716	77217101	130386	0.413124	1611.17	0.0961729	4.29564	1.74191e-05	0.00108192	1.27246	0.4055	6.64942	2.20178e-05	0.00162104
ENSG00000213626	LBH	81606	protein_coding	2	+	30231531	30323730	92200	0.4123	490.705	0.134006	3.07673	0.00209285	0.0294824	1.07786	0.400579	4.93592	0.00200945	0.0334684
ENSG00000198736	MSRB1	51734	protein_coding	16	-	1938210	1943326	5117	0.411429	529.138	0.118719	3.46556	0.000529133	0.0116844	1.16747	0.402214	5.04391	0.000438109	0.0125468
ENSG00000119408	NEK6	10783	protein_coding	9	+	124257606	124353307	95702	0.410819	365.594	0.111025	3.70023	0.000215408	0.00714592	1.02955	0.400657	4.51425	0.000219908	0.00817445
ENSG00000077348	EXOSC5	56915	protein_coding	19	-	41386374	41397479	11106	0.409815	45.5848	0.105742	3.87562	0.000106354	0.00408186	1.18395	0.4004	1.56557	0.000239032	0.00854174
ENSG00000161638	ITGA5	3678	protein_coding	12	-	54395261	54419460	24200	0.409415	11902.3	0.129344	3.16533	0.00154905	0.0264386	0.942237	0.396574	9.52828	0.001417	0.0267568
ENSG00000067225	PKM	5315	protein_coding	15	-	72199029	72231822	32794	0.408538	4612.86	0.105158	3.88501	0.000102325	0.00467074	0.942237	0.397878	8.16211	8.37982e-05	0.00413441
ENSG00000137269	LRRC1	55227	protein_coding	6	+	53794497	53924121	129625	0.40841	1110.67	0.11463	3.56287	0.000366823	0.00992829	1.02955	0.400424	6.11086	0.000284889	0.00951252
ENSG00000113319	RASGRF2	5924	protein_coding	5	+	80960672	81230156	269485	0.407926	166.208	0.118291	3.44849	0.00056374	0.0126276	1.07786	0.401441	3.38804	0.000716438	0.0173139
ENSG00000109787	KLF3	51274	protein_coding	4	+	38664196	38701042	36847	0.407509	599.147	0.0904144	4.50713	6.57104e-06	0.000542635	1.27246	0.39925	5.22384	7.44712e-06	0.000729165
ENSG00000102265	TIMP1	7076	protein_coding	X	+	47582313	47586789	4477	0.406708	762.516	0.134176	3.03116	0.00243617	0.0308733	1.16747	0.399175	5.57231	0.00230705	0.036458
ENSG00000143153	ATP1B1	481	protein_coding	1	+	169105697	169132722	27026	0.406684	135.07	0.13391	3.037	0.00238946	0.0381552	0.814128	0.399263	3.09319	0.00277413	0.0410715
ENSG00000013016	EHD3	30845	protein_coding	2	+	31234337	31269447	35111	0.405629	1116.12	0.103121	3.93354	8.37055e-05	0.00370837	1.04102	0.399392	6.12009	7.86667e-05	0.00400838
ENSG00000171492	LRRC8D	55144	protein_coding	1	+	89821014	89936611	115598	0.405357	89.7505	0.131658	3.07886	0.00207797	0.0264386	1.26634	0.400741	2.51631	0.00256815	0.0390256
ENSG00000132432	SEC61G	23480	protein_coding	7	-	54752250	54759974	7725	0.405235	188.558	0.0969348	4.18049	2.90886e-05	0.00185479	0.993292	0.398072	3.56578	4.60812e-05	0.00274392
ENSG00000081803	CADPS2	93664	protein_coding	7	-	122318425	122886759	568335	0.404845	56.9526	0.115709	3.49882	0.000467314	0.0103611	1.23459	0.39845	1.87752	0.000932659	0.0205759
ENSG00000134954	ETS1	2113	protein_coding	11	-	128458761	128587558	128798	0.40439	431.403	0.114546	3.53039	0.000414948	0.010787	1.02955	0.399607	4.75574	0.000464417	0.012943
ENSG00000236753	MKLN1-AS	100506881	processed_transcript	7	-	131309744	131328222	18479	0.404186	19.2542	0.121471	3.32744	0.000876485	0.0189929	0.871768	0.396314	0.402384	0.0016935	0.030023
ENSG00000111669	TPI1	7167	protein_coding	12	+	6867119	6870948	3830	0.399809	3977.44	0.0996573	4.01184	6.02476e-05	0.00273869	1.16747	0.388389	7.94842	5.26447e-05	0.00300296
ENSG00000174514	MFSD4A	148808	protein_coding	1	+	205568885	205602918	34034	0.399224	62.3579	0.117712	3.39152	0.000695058	0.0110111	1.66297	0.391788	2.00216	0.00119054	0.0240322
ENSG00000169764	UGP2	7360	protein_coding	2	+	63840940	63891562	50623	0.398939	1292.95	0.0774919	5.14814	2.63078e-07	6.38613e-05	1.02955	0.3924	6.33173	5.11881e-07	0.000103438
ENSG00000112096	SOD2	100129518;6648	protein_coding	6	-	159669057	159762529	93473	0.397397	480.535	0.106821	3.72023	0.000199039	0.0067973	1.02955	0.390211	4.90763	0.000189853	0.00751304
ENSG00000111335	OAS2	4939	protein_coding	12	+	112978395	113011723	33329	0.396721	271.098	0.125591	3.15884	0.00158401	0.0252699	1.02955	0.391532	4.08953	0.00169457	0.030023
ENSG00000268001	CARD8-AS1	100505812	antisense	19	+	48255675	48258199	2525	0.39645	18.5862	0.122484	3.23674	0.00120903	0.0234393	0.884105	0.387851	0.355057	0.00236046	0.0369924
ENSG00000136160	EDNRB	1910	protein_coding	13	-	77895481	77919768	24288	0.395235	802.693	0.107073	3.69126	0.000223144	0.00674262	1.16747	0.390403	5.64759	0.000228002	0.00832461
ENSG00000122547	EEPD1	80820	protein_coding	7	+	36153149	36301543	148395	0.39437	57.4951	0.12781	3.08559	0.00203151	0.0235967	1.47032	0.38349	1.88673	0.00304779	0.0437257
ENSG00000198844	ARHGEF15	22899	protein_coding	17	+	8310241	8322516	12276	0.394368	364.8	0.109274	3.60897	0.000307411	0.00929078	0.962325	0.386351	4.51294	0.000351345	0.0109227
ENSG00000172809	RPL38	6169	protein_coding	17	+	74203582	74210655	7074	0.393095	2414.95	0.110335	3.56275	0.000366993	0.00992829	1.02955	0.38569	7.23167	0.000338671	0.0106862
ENSG00000100065	CARD10	29775	protein_coding	22	-	37490362	37519542	29181	0.392172	130.953	0.116111	3.37757	0.00073129	0.0134985	1.26634	0.382696	3.04797	0.00101732	0.0219092
ENSG00000263586	HID1-AS1	102723641	antisense	17	+	74970704	74975728	5025	0.391277	23.6941	0.1064	3.67741	0.000235612	0.00844316	0.871768	0.383436	0.677043	0.000812707	0.0187303
ENSG00000152465	NMT2	9397	protein_coding	10	-	15102584	15168693	66110	0.39106	132.605	0.13013	3.00514	0.00265456	0.0363007	0.9793	0.383905	3.06637	0.00312683	0.0444342
ENSG00000088756	ARHGAP28	79822	protein_coding	18	+	6729718	6915716	185999	0.387762	192.843	0.128983	3.0063	0.00264446	0.0352627	1.02955	0.383035	3.60165	0.00307029	0.0440152
ENSG00000139921	TMX1	81542	protein_coding	14	+	51240162	51257546	17385	0.387403	246.697	0.0582712	6.64828	2.96546e-11	8.34553e-08	1.02955	0.381086	3.95235	3.8864e-09	2.95289e-06
ENSG00000246145	RRS1-AS1	100505676	lincRNA	8	-	66419589	66428977	9389	0.387237	66.7836	0.112757	3.43425	0.00059419	0.0123892	1.19378	0.379815	2.09587	0.000964108	0.0211003
ENSG00000072110	ACTN1	87	protein_coding	14	-	68874143	68979440	105298	0.386954	1547.49	0.0980982	3.94456	7.99463e-05	0.00335925	1.16747	0.3786	6.59056	8.78026e-05	0.00429848
ENSG00000005801	ZNF195	7748	protein_coding	11	-	3339261	3379222	39962	0.385107	162.976	0.0966814	3.98326	6.79769e-05	0.00429458	0.698648	0.379925	3.36062	0.000116218	0.00530289
ENSG00000111331	OAS3	4940	protein_coding	12	+	112938352	112973249	34898	0.384895	372.552	0.122793	3.13451	0.0017214	0.0279408	0.962325	0.379918	4.54509	0.00176378	0.0309927
ENSG00000113739	STC2	8614	protein_coding	5	-	173314713	173329503	14791	0.384421	325.106	0.121902	3.15352	0.00161314	0.0298127	0.814128	0.374349	4.34614	0.00168777	0.030023
ENSG00000074800	ENO1	2023	protein_coding	1	-	8861002	8879249	18248	0.384393	3191.44	0.0839479	4.57894	4.67334e-06	0.000456642	1.18056	0.374896	7.63298	6.66749e-06	0.000673665
ENSG00000173588	CEP83	51134	protein_coding	12	-	94306449	94459988	153540	0.384073	43.058	0.0842913	4.55649	5.20144e-06	0.000480767	1.18395	0.378613	1.48803	5.32687e-05	0.00302041
ENSG00000114268	PFKFB4	5210	protein_coding	3	-	48517684	48562015	44332	0.383905	533.308	0.115266	3.33059	0.000866617	0.0158819	1.16747	0.371286	5.054	0.000764782	0.018091
ENSG00000233901	LINC01503	100506119	lincRNA	9	+	129332300	129359538	27239	0.383837	99.712	0.129967	2.95333	0.00314364	0.0356588	1.19378	0.375281	2.65909	0.00349923	0.0476617
ENSG00000176978	DPP7	29952	protein_coding	9	-	137110542	137115177	4636	0.383733	516.733	0.128249	2.9921	0.00277067	0.0376302	0.962325	0.375533	5.0116	0.00261011	0.0395366
ENSG00000135404	CD63	967	protein_coding	12	-	55725323	55729707	4385	0.383517	10073.7	0.0892817	4.29558	1.74236e-05	0.00133306	0.944227	0.374847	9.28973	1.82062e-05	0.00139446
ENSG00000178127	NDUFV2	4729	protein_coding	18	+	9102630	9134345	31716	0.383205	14.2231	0.117417	3.26362	0.00109997	0.0237632	0.785382	0.377768	0.0117349	0.00216435	0.0349294
ENSG00000149925	ALDOA	226	protein_coding	16	+	30053090	30070457	17368	0.38221	6706.5	0.101825	3.75358	0.000174327	0.00660431	0.944227	0.371139	8.70199	0.000159411	0.00660723
ENSG00000070669	ASNS	440	protein_coding	7	-	97852118	97872542	20425	0.382124	35.2581	0.120551	3.16982	0.00152533	0.0228273	1.15818	0.373982	1.21241	0.00253182	0.0387717
ENSG00000133142	TCEAL4	79921	protein_coding	X	+	103576231	103587736	11506	0.381248	553.003	0.0995631	3.82921	0.000128554	0.00415993	1.37055	0.375642	5.11083	0.000146713	0.00623448
ENSG00000133561	GIMAP6	474344	protein_coding	7	-	150625375	150632648	7274	0.380332	365.438	0.106427	3.57363	0.000352063	0.00940925	1.07786	0.372295	4.515	0.000398386	0.0117688
ENSG00000178075	GRAMD1C	54762	protein_coding	3	+	113828182	113947174	118993	0.38008	166.492	0.112512	3.37814	0.000729786	0.0154409	1.02955	0.376988	3.39114	0.000885716	0.0197699
ENSG00000033867	SLC4A7	9497	protein_coding	3	-	27372721	27484420	111700	0.379721	81.6234	0.117926	3.22	0.00128189	0.0194752	1.23459	0.373846	2.37927	0.00184171	0.0317165
ENSG00000111788	RP11-22B23.1		unprocessed_pseudogene	12	+	9277235	9313241	36007	0.379457	75.8568	0.111804	3.39395	0.000688928	0.0134985	1.19378	0.371988	2.27569	0.00125661	0.0247351
ENSG00000279878	RP11-286N22.16		TEC	11	-	61525708	61526602	895	0.378363	104.583	0.117685	3.21505	0.00130421	0.0196945	1.23459	0.372274	2.7275	0.00170546	0.030107
ENSG00000164104	HMGB2	3148	protein_coding	4	-	173331695	173335125	3431	0.377489	444.749	0.0887854	4.2517	2.12155e-05	0.00140007	1.07786	0.371016	4.79751	3.36339e-05	0.00215998
ENSG00000267270	PARD6G-AS1	100130522	antisense	18	+	80147924	80178432	30509	0.377254	22.8548	0.112108	3.3651	0.000765165	0.0173601	0.884105	0.368931	0.62734	0.00164379	0.0295399
ENSG00000278970	HEIH	100859930	TEC	5	-	180829954	180831605	1652	0.376014	298.082	0.123493	3.04483	0.00232809	0.0412875	0.704137	0.367685	4.22084	0.00223957	0.0357485
ENSG00000125266	EFNB2	1948	protein_coding	13	-	106489731	106535114	45384	0.375806	482.427	0.103753	3.62211	0.000292212	0.00915348	0.962325	0.369085	4.91497	0.000344092	0.0107943
ENSG00000152270	PDE3B	5140	protein_coding	11	+	14643723	14872044	228322	0.375023	151.137	0.125133	2.99699	0.00272656	0.0357502	1.02955	0.372806	3.2557	0.00325183	0.0455908
ENSG00000089127	OAS1	4938	protein_coding	12	+	112906777	112933222	26446	0.374349	106.918	0.125515	2.9825	0.00285906	0.0322857	1.26634	0.367467	2.76368	0.00337405	0.0464235
ENSG00000165030	NFIL3	4783	protein_coding	9	-	91409045	91423862	14818	0.37319	499.409	0.0858543	4.34678	1.3815e-05	0.00106962	1.02955	0.364966	4.9614	1.54078e-05	0.00121946
ENSG00000152583	SPARCL1	8404	protein_coding	4	-	87473335	87531061	57727	0.37217	1899.56	0.116494	3.19477	0.0013994	0.0246342	0.942237	0.36796	6.88916	0.00147894	0.0274338
ENSG00000170089	RP11-423H2.1		transcribed_unprocessed_pseudogene	5	+	177809407	177950732	141326	0.371731	42.6215	0.119885	3.10074	0.00193038	0.0263122	1.18395	0.364124	1.47265	0.00353603	0.0479079
ENSG00000143772	ITPKB	3707	protein_coding	1	-	226631690	226739323	107634	0.371472	353.033	0.111557	3.32988	0.000868845	0.0174133	0.993292	0.360324	4.46417	0.000968889	0.0211784
ENSG00000260912	RP11-363E7.4		sense_overlapping	9	+	19453209	19455173	1965	0.368454	890.305	0.102179	3.60598	0.000310978	0.00908654	1.04102	0.362717	5.79435	0.000287591	0.00954814
ENSG00000130066	SAT1	6303	protein_coding	X	+	23783173	23786226	3054	0.368046	15906.3	0.115759	3.17942	0.00147568	0.0222068	1.16747	0.360258	9.95015	0.00143881	0.0270129
ENSG00000095209	TMEM38B	55151	protein_coding	9	+	105694544	105776612	82069	0.367763	79.6381	0.119536	3.07657	0.00209394	0.0275845	1.19378	0.36186	2.34399	0.00281435	0.041454
ENSG00000115468	EFHD1	80303	protein_coding	2	+	232606057	232682781	76725	0.366913	9000.92	0.120732	3.03906	0.00237314	0.0347867	0.942237	0.357096	9.1263	0.00212255	0.0346327
ENSG00000213923	CSNK1E	1454;102800317	protein_coding	22	-	38290691	38398522	107832	0.366576	2404.95	0.095103	3.85452	0.000115959	0.00510317	0.942237	0.357176	7.22424	0.000116694	0.00530289
ENSG00000100292	HMOX1	3162	protein_coding	22	+	35380361	35394214	13854	0.36511	1306.85	0.116449	3.13537	0.00171639	0.0265936	1.02955	0.354175	6.34473	0.00155443	0.0283363
ENSG00000172059	KLF11	8462	protein_coding	2	+	10042849	10054836	11988	0.362955	141.596	0.0899385	4.0356	5.44634e-05	0.00329922	0.814128	0.356495	3.16027	0.000131477	0.00574118
ENSG00000267480	RP11-703I16.1		antisense	18	-	12031178	12032181	1004	0.362701	30.3969	0.111655	3.24842	0.00116048	0.0188179	1.17457	0.354025	1.00911	0.00269855	0.0403614
ENSG00000151693	ASAP2	8853	protein_coding	2	+	9206765	9405683	198919	0.358145	138.497	0.102995	3.47732	0.000506447	0.0125726	0.993292	0.352148	3.12852	0.000809835	0.0187303
ENSG00000143641	GALNT2	2590	protein_coding	1	+	230057990	230282124	224135	0.357417	933.983	0.123605	2.89161	0.0038327	0.044852	1.02955	0.346656	5.86081	0.00358373	0.0481813
ENSG00000111859	NEDD9	4739	protein_coding	6	-	11183298	11382348	199051	0.356485	1473.27	0.109292	3.26176	0.00110722	0.0173957	1.27246	0.348304	6.51965	0.0010833	0.0226021
ENSG00000155846	PPARGC1B	133522	protein_coding	5	+	149730298	149855022	124725	0.356476	118.365	0.10731	3.32195	0.000893919	0.0135818	1.52726	0.352226	2.90706	0.00138001	0.0264247
ENSG00000023318	ERP44	23071	protein_coding	9	-	99979179	100099040	119862	0.355578	2226.26	0.123533	2.87839	0.00399706	0.0486381	0.942237	0.34711	7.11295	0.00364979	0.0486072
ENSG00000124839	RAB17	64284	protein_coding	2	-	237574322	237601614	27293	0.354428	489.525	0.114564	3.09371	0.00197673	0.0283114	1.07786	0.346988	4.9343	0.00189721	0.0323207
ENSG00000228393	LINC01004		antisense	7	-	104950315	105013044	62730	0.354167	119.252	0.0971971	3.64381	0.000268637	0.00855511	0.9793	0.34725	2.91376	0.00046243	0.012943
ENSG00000085185	BCORL1	63035	protein_coding	X	+	129981107	130058083	76977	0.354087	3199.34	0.106378	3.32856	0.000872962	0.0180742	0.944227	0.344787	7.63537	0.000783456	0.0183237
ENSG00000163291	PAQR3	152559	protein_coding	4	-	78887127	78939438	52312	0.353662	104.374	0.0990231	3.57151	0.000354922	0.00756665	1.52726	0.348229	2.72649	0.000629974	0.0159539
ENSG00000115687	PASK	23178	protein_coding	2	-	241106099	241150264	44166	0.353508	120.498	0.115906	3.04997	0.00228866	0.033069	0.9793	0.346334	2.92949	0.00308387	0.0440768
ENSG00000179046	TRIML2	205860	protein_coding	4	-	188091273	188109603	18331	0.353309	229.05	0.0933538	3.78462	0.000153943	0.00588553	0.993292	0.347389	3.84533	0.000222081	0.00823913
ENSG00000173548	SNX33	257364	protein_coding	15	+	75647906	75662301	14396	0.35313	330.779	0.0959691	3.67963	0.000233577	0.00761636	0.993292	0.34247	4.36998	0.000289962	0.00958442
ENSG00000120279	MYCT1	80177	protein_coding	6	+	152697895	152724567	26673	0.350755	131.241	0.102693	3.41556	0.000636515	0.0125832	1.23459	0.34589	3.05347	0.00111232	0.0229658
ENSG00000130193	THEM6	51337	protein_coding	8	+	142727203	142736927	9725	0.350511	207.436	0.107859	3.24972	0.00115518	0.0265211	0.698648	0.341955	3.70366	0.0014859	0.0274559
ENSG00000115548	KDM3A	55818	protein_coding	2	+	86440647	86492716	52070	0.349437	586.407	0.0901875	3.87456	0.000106816	0.00412387	1.16747	0.342568	5.19343	0.000124175	0.00548537
ENSG00000126870	WDR60	55112	protein_coding	7	+	158856578	158956747	100170	0.349021	412.626	0.0933701	3.73804	0.000185462	0.00748317	0.814128	0.341694	4.68886	0.000228768	0.00832461
ENSG00000153208	MERTK	10461	protein_coding	2	+	111898479	112029561	131083	0.348923	309.981	0.118224	2.95138	0.00316356	0.0391646	1.02955	0.344188	4.281	0.00342063	0.0468457
ENSG00000114784	EIF1B	10289	protein_coding	3	+	40309684	40312424	2741	0.348843	193.971	0.0782745	4.45666	8.32458e-06	0.000750083	1.02955	0.341062	3.60703	2.51626e-05	0.00178344
ENSG00000218416	PP14571	100130449	processed_transcript	2	-	240449315	240456714	7400	0.346547	2427.55	0.0992094	3.49309	0.000477464	0.012511	0.944227	0.338639	7.23904	0.000502138	0.0136592
ENSG00000145675	PIK3R1	5295	protein_coding	5	+	68215720	68301821	86102	0.345796	906.084	0.119882	2.88448	0.00392063	0.0453905	1.02955	0.339756	5.81965	0.00358563	0.0481813
ENSG00000120802	TMPO	7112	protein_coding	12	+	98515512	98550379	34868	0.345125	300.322	0.0801933	4.30367	1.67995e-05	0.00145104	0.814128	0.338358	4.23411	4.04239e-05	0.00250115
ENSG00000167107	ACSF2	80221	protein_coding	17	+	50426158	50474845	48688	0.344598	854.315	0.0840459	4.10011	4.12947e-05	0.0020208	1.27246	0.335011	5.73355	4.84684e-05	0.00279835
ENSG00000134317	GRHL1	29841	protein_coding	2	+	9951693	10002277	50585	0.344526	1991.15	0.100832	3.41682	0.000633569	0.0128067	1.18056	0.338941	6.9535	0.00059749	0.0153369
ENSG00000120254	MTHFD1L	25902	protein_coding	6	+	150865549	151101887	236339	0.342772	240.643	0.114556	2.99217	0.00277003	0.0369183	0.993292	0.332344	3.91396	0.00297681	0.042967
ENSG00000114988	LMAN2L	81562	protein_coding	2	-	96705929	96740064	34136	0.342299	331.673	0.0913977	3.74516	0.000180275	0.00618292	1.07786	0.33385	4.37377	0.000216564	0.00810619
ENSG00000166794	PPIB	5479	protein_coding	15	-	64155812	64163205	7394	0.34193	1760.78	0.0885341	3.86213	0.000112403	0.00498016	0.942237	0.333127	6.77489	0.000120054	0.00540387
ENSG00000150977	RILPL2	196383	protein_coding	12	-	123410683	123436717	26035	0.34176	116.853	0.108258	3.1569	0.00159454	0.0224914	1.23459	0.333305	2.88721	0.00246631	0.0380256
ENSG00000106537	TSPAN13	27075	protein_coding	7	+	16753535	16784536	31002	0.341676	329.414	0.081708	4.18167	2.89374e-05	0.00185149	0.993292	0.334708	4.3662	5.86948e-05	0.00324895
ENSG00000278928	RP11-481F24.3		TEC	16	+	55704119	55706422	2304	0.340338	134.511	0.0924879	3.67981	0.000233408	0.00761636	0.993292	0.33608	3.0873	0.000454254	0.012802
ENSG00000101040	ZMYND8	23613	protein_coding	20	-	47209214	47356889	147676	0.339397	1518.69	0.0716343	4.73791	2.15931e-06	0.00025143	1.29128	0.333475	6.56392	5.03781e-06	0.000546818
ENSG00000108828	VAT1	10493	protein_coding	17	-	43014605	43025123	10519	0.338592	973.373	0.0894318	3.78604	0.000153069	0.00567246	1.04102	0.32843	5.92218	0.00020322	0.00776693
ENSG00000180667	YOD1	55432	protein_coding	1	-	207043849	207052980	9132	0.337994	126.481	0.0925797	3.65085	0.000261377	0.00734892	1.19378	0.332663	2.99796	0.000507022	0.0136802
ENSG00000166676	TVP23A	780776	protein_coding	16	-	10760919	10818794	57876	0.337571	39.5634	0.104716	3.22369	0.0012655	0.0208142	1.09701	0.329357	1.3739	0.0026779	0.0402301
ENSG00000163376	KBTBD8	84541	protein_coding	3	+	66998307	67011210	12904	0.337504	87.1857	0.102731	3.28531	0.00101871	0.0169214	1.23459	0.332061	2.47304	0.00188058	0.0321238
ENSG00000234741	GAS5	60674	processed_transcript	1	-	173863900	173868882	4983	0.336988	408.981	0.0764651	4.40709	1.04769e-05	0.000915204	0.962325	0.329627	4.67691	2.65314e-05	0.00182596
ENSG00000182004	SNRPE	6635	protein_coding	1	+	203861603	203870550	8948	0.336434	204.633	0.0725809	4.6353	3.56424e-06	0.000480767	0.814128	0.330601	3.68458	1.70695e-05	0.00132883
ENSG00000206527	HACD2	201562	protein_coding	3	-	123490820	123585185	94366	0.33624	222.272	0.099599	3.37594	0.000735642	0.0154737	1.02955	0.330771	3.80356	0.00101523	0.0219092
ENSG00000184205	TSPYL2	64061	protein_coding	X	+	53082367	53088540	6174	0.335432	273.196	0.106204	3.15838	0.00158646	0.0322509	0.704137	0.327838	4.09658	0.00178572	0.0312706
ENSG00000048028	USP28	57646	protein_coding	11	-	113797874	113875570	77697	0.335427	83.1176	0.0968592	3.46304	0.000534118	0.0129484	0.9793	0.331057	2.40754	0.00128054	0.0250503
ENSG00000197457	STMN3	50861	protein_coding	20	-	63639705	63657682	17978	0.335325	174.144	0.103783	3.23103	0.00123344	0.0219716	0.993292	0.32772	3.45328	0.00163595	0.029427
ENSG00000065911	MTHFD2	10797	protein_coding	2	+	74198562	74217565	19004	0.33447	61.4733	0.100535	3.3269	0.000878187	0.0154512	1.23459	0.32885	1.98404	0.00204283	0.0338009
ENSG00000112576	CCND3	896	protein_coding	6	-	41934933	42050357	115425	0.334337	884.324	0.0986662	3.38857	0.00070258	0.0129338	1.29128	0.326771	5.78527	0.000783973	0.0183237
ENSG00000152944	MED21	9412	protein_coding	12	+	27022546	27066343	43798	0.333483	94.0246	0.0886716	3.76088	0.000169316	0.00546621	1.23459	0.326745	2.57938	0.000460806	0.012943
ENSG00000100814	CCNB1IP1	57820	protein_coding	14	-	20311368	20333312	21945	0.333103	134.701	0.0829098	4.01766	5.87792e-05	0.00384186	0.698648	0.32682	3.08979	0.000196632	0.00762249
ENSG00000173113	TRMT112	51504	protein_coding	11	-	64316460	64318084	1625	0.332891	669.876	0.0770213	4.32206	1.54579e-05	0.000931194	1.37055	0.323825	5.38376	2.11047e-05	0.00157828
ENSG00000076555	ACACB	32	protein_coding	12	+	109116595	109268226	151632	0.332714	183.277	0.103514	3.2142	0.0013081	0.0287598	0.698648	0.325872	3.52699	0.00180957	0.0314769
ENSG00000015133	CCDC88C	440193	protein_coding	14	-	91271323	91417844	146522	0.332258	118.073	0.0992742	3.34687	0.000817294	0.0169984	0.9793	0.323905	2.90137	0.00148213	0.0274338
ENSG00000188706	ZDHHC9	51114	protein_coding	X	-	129803288	129843909	40622	0.331699	289.592	0.0854557	3.88154	0.000103798	0.00426073	1.07786	0.324101	4.17998	0.000163655	0.00672862
ENSG00000138119	MYOF	26509	protein_coding	10	-	93306429	93482317	175889	0.329989	3226.57	0.101731	3.24374	0.00117971	0.020715	1.02955	0.324278	7.65056	0.00123957	0.0246003
ENSG00000245910	SNHG6		processed_transcript	8	-	66921684	66926398	4715	0.329264	80.9334	0.0801871	4.10619	4.0224e-05	0.00202197	1.23459	0.322222	2.36699	0.000205903	0.00783793
ENSG00000186767	SPIN4	139886	protein_coding	X	-	63347228	63351344	4117	0.329055	76.1392	0.0995886	3.30414	0.00095268	0.0144027	1.47032	0.321307	2.2808	0.0018273	0.0315998
ENSG00000051108	HERPUD1	9709	protein_coding	16	+	56932048	56944863	12816	0.328393	2294.3	0.100259	3.27544	0.00105497	0.0178354	1.16747	0.32176	7.15751	0.00103404	0.0220825
ENSG00000120549	KIAA1217	56243	protein_coding	10	+	23694746	24547848	853103	0.32759	1302.47	0.0887946	3.6893	0.000224874	0.00726354	1.04102	0.322723	6.34401	0.0003176	0.0102065
ENSG00000163584	RPL22L1	200916	protein_coding	3	-	170864875	170870483	5609	0.32641	56.004	0.0949784	3.43668	0.00058889	0.0123616	1.19378	0.319205	1.85177	0.00154202	0.0281642
ENSG00000105854	PON2	5445	protein_coding	7	-	95404863	95435329	30467	0.325455	393.974	0.108339	3.00404	0.00266416	0.0353789	1.02955	0.32132	4.62531	0.00294649	0.042772
ENSG00000172465	TCEAL1	9338	protein_coding	X	+	103628704	103630953	2250	0.325416	70.7592	0.0888406	3.66292	0.000249352	0.00624468	1.47032	0.317761	2.178	0.000731672	0.0175703
ENSG00000198300	PEG3	5178	protein_coding	19	-	56810083	56840728	30646	0.323994	6128.23	0.107659	3.00945	0.00261718	0.0321637	1.16747	0.319143	8.5762	0.00270383	0.0404085
ENSG00000113638	TTC33	23548	protein_coding	5	-	40512333	40755975	243643	0.323542	78.2443	0.087346	3.70414	0.000212106	0.00618292	1.26634	0.316604	2.318	0.000649587	0.0163213
ENSG00000163872	YEATS2	55689	protein_coding	3	+	183697818	183812625	114808	0.321433	306.692	0.0828607	3.8792	0.000104801	0.0044728	1.02955	0.316034	4.26459	0.000216545	0.00810619
ENSG00000140743	CDR2	101060399;1039	protein_coding	16	-	22345936	22437165	91230	0.321173	134.771	0.0691326	4.64575	3.3884e-06	0.000409664	0.993292	0.31465	3.09053	2.95589e-05	0.001984
ENSG00000125247	TMTC4	84899	protein_coding	13	-	100603927	100675093	71167	0.320301	97.9604	0.0942593	3.39808	0.000678604	0.0128043	1.26634	0.312927	2.63746	0.00144922	0.0270917
ENSG00000280385	AP000648.5		TEC	11	+	90193614	90198120	4507	0.317971	36.926	0.0966154	3.2911	0.000997964	0.0171117	1.18395	0.312081	1.27617	0.0033712	0.0464235
ENSG00000136802	LRRC8A	56262	protein_coding	9	+	128882112	128918039	35928	0.317156	2135.79	0.107212	2.95821	0.00309434	0.0410338	0.944227	0.306541	7.05198	0.00286638	0.0419145
ENSG00000112312	GMNN	51053	protein_coding	6	+	24774931	24786099	11169	0.316615	73.4368	0.0904957	3.49867	0.000467581	0.0103611	1.23459	0.309591	2.23172	0.00122365	0.0244924
ENSG00000146386	ABRACL	58527	protein_coding	6	+	139028682	139043302	14621	0.316389	61.3779	0.0896644	3.52859	0.000417777	0.00945923	1.26634	0.308834	1.97894	0.00115425	0.0235753
ENSG00000117245	KIF17	57576	protein_coding	1	-	20664014	20718017	54004	0.316287	238.575	0.101288	3.12264	0.00179235	0.0280433	0.993292	0.30746	3.90134	0.00201212	0.0334684
ENSG00000166619	BLCAP	10904	protein_coding	20	-	37492472	37527931	35460	0.315959	1201.95	0.0556578	5.67681	1.37234e-08	8.05158e-06	1.16747	0.308893	6.22678	2.13094e-07	5.34742e-05
ENSG00000131016	AKAP12	9590	protein_coding	6	+	151239999	151358557	118559	0.315889	1280.67	0.0922431	3.42453	0.000615872	0.0126867	1.16747	0.310762	6.31941	0.00076613	0.0181003
ENSG00000133731	IMPA1	3612	protein_coding	8	-	81657961	81686693	28733	0.315885	43.6223	0.0799334	3.95185	7.75487e-05	0.00326511	1.18395	0.30901	1.50679	0.000591194	0.0152164
ENSG00000102886	GDPD3	79153	protein_coding	16	-	30104810	30113856	9047	0.315271	83.2592	0.0893599	3.5281	0.000418553	0.0098246	1.19378	0.307503	2.40754	0.00102766	0.0220072
ENSG00000181191	PJA1	64219	protein_coding	X	-	69160851	69165793	4943	0.314899	1224.36	0.0851184	3.69955	0.000215985	0.00714592	1.02955	0.306085	6.25175	0.000257163	0.0088815
ENSG00000130303	BST2	684	protein_coding	19	-	17402939	17405648	2710	0.313949	832.635	0.0943411	3.3278	0.000875336	0.0165504	1.09903	0.305718	5.69916	0.00110691	0.0229289
ENSG00000118985	ELL2	22936	protein_coding	5	-	95885098	95962071	76974	0.313918	1683.72	0.0880479	3.56531	0.00036343	0.00918903	1.18056	0.308961	6.71223	0.000418193	0.0121834
ENSG00000175183	CSRP2	1466	protein_coding	12	-	76858715	76879060	20346	0.312918	310.129	0.0894312	3.49899	0.00046703	0.0134985	0.814128	0.305907	4.27977	0.000683537	0.0169003
ENSG00000106069	CHN2	1124;101928168	protein_coding	7	+	29122274	29514328	392055	0.312764	192.706	0.0960497	3.25627	0.00112886	0.0195487	1.07786	0.306728	3.59939	0.00167727	0.0299417
ENSG00000065970	FOXJ2	55810	protein_coding	12	+	8032703	8055503	22801	0.31138	507.775	0.0898424	3.46584	0.000528569	0.0130231	0.962325	0.301993	4.9851	0.000590669	0.0152164
ENSG00000167525	PROCA1	147011	protein_coding	17	-	28703197	28711854	8658	0.311005	69.6444	0.0999436	3.11181	0.00185945	0.0254926	1.19378	0.304353	2.15598	0.00329574	0.0459047
ENSG00000185222	TCEAL9	51186	protein_coding	X	+	103356445	103358469	2025	0.310658	1046.73	0.0566017	5.48849	4.05389e-08	1.78135e-05	1.16747	0.304992	6.02858	6.85256e-07	0.000126373
ENSG00000138835	RGS3	5998	protein_coding	9	+	113444731	113597743	153013	0.309698	282.71	0.0925653	3.34572	0.00082068	0.0169214	0.993292	0.301767	4.14722	0.00122588	0.0244944
ENSG00000144445	KANSL1L	151050	protein_coding	2	-	210021423	210171383	149961	0.30927	178.316	0.0727531	4.25096	2.12856e-05	0.0014899	0.993292	0.304438	3.48801	8.87696e-05	0.00433465
ENSG00000108100	CCNY	219771	protein_coding	10	+	35247025	35572669	325645	0.309222	671.434	0.0553474	5.58694	2.31112e-08	1.006e-05	1.37055	0.302522	5.3889	3.38569e-07	7.6561e-05
ENSG00000156587	UBE2L6	9246	protein_coding	11	-	57551656	57568284	16629	0.309002	236.402	0.10396	2.9723	0.00295575	0.0439744	0.814128	0.301891	3.89201	0.00366635	0.0486669
ENSG00000114391	RPL24	6152	protein_coding	3	-	101681091	101686782	5692	0.308826	1916.46	0.0825877	3.73937	0.000184483	0.00591005	1.18056	0.300824	6.89816	0.000250768	0.00878844
ENSG00000136942	RPL35	11224	protein_coding	9	-	124857880	124861981	4102	0.307363	1731.65	0.0689777	4.45597	8.35131e-06	0.000750083	1.02955	0.29976	6.75248	1.99878e-05	0.00152477
ENSG00000115290	GRB14	2888	protein_coding	2	-	164492812	164621848	129037	0.307309	136.073	0.0760463	4.04108	5.3206e-05	0.00266935	1.07786	0.302532	3.103	0.000172438	0.00694041
ENSG00000179029	TMEM107	84314	protein_coding	17	-	8173237	8176399	3163	0.30674	103.093	0.0810349	3.78528	0.000153537	0.00527406	1.19378	0.298814	2.70696	0.000446922	0.0126932
ENSG00000092820	EZR	7430	protein_coding	6	-	158765741	158819412	53672	0.306648	20464.5	0.0869848	3.52531	0.000422985	0.0109013	1.02955	0.29744	10.312	0.000473924	0.0131227
ENSG00000088986	DYNLL1	8655	protein_coding	12	+	120469850	120498493	28644	0.306429	1375.55	0.087388	3.50654	0.000453978	0.0113913	1.04102	0.2971	6.41888	0.000486025	0.0133798
ENSG00000127947	PTPN12	5782	protein_coding	7	+	77537275	77640071	102797	0.305813	2027.06	0.0763356	4.00616	6.17126e-05	0.00275814	1.18056	0.301009	6.98045	0.00010984	0.00519006
ENSG00000123572	NRK	203447	protein_coding	X	+	105822543	105958610	136068	0.305598	3085.74	0.104598	2.92163	0.00348205	0.0384618	1.16747	0.301868	7.58664	0.00346765	0.0474554
ENSG00000162772	ATF3	467	protein_coding	1	+	212565334	212620777	55444	0.304981	2735.68	0.0995969	3.06216	0.0021975	0.0330513	0.942237	0.295764	7.40965	0.00215963	0.0348892
ENSG00000183255	PTTG1IP	754	protein_coding	21	-	44849585	44873903	24319	0.304128	7168.65	0.0887125	3.42824	0.000607508	0.0143836	0.942237	0.296503	8.79939	0.000653429	0.0163962
ENSG00000123562	MORF4L2	9643	protein_coding	X	-	103675496	103688158	12663	0.303694	2150.19	0.0511835	5.93343	2.96664e-09	2.71988e-06	1.18056	0.296995	7.06458	9.55265e-08	3.48947e-05
ENSG00000171402	XAGE3	170626	protein_coding	X	-	52862525	52868068	5544	0.303421	1106.11	0.0825359	3.67623	0.00023671	0.00699578	1.16747	0.297221	6.10752	0.000345479	0.0108041
ENSG00000160888	IER2	9592	protein_coding	19	+	13150415	13154908	4494	0.303329	1099.47	0.0906254	3.34706	0.000816722	0.0143361	1.27246	0.294058	6.09738	0.000961461	0.0210889
ENSG00000227063	RPL41P1		processed_pseudogene	20	+	21755270	21755350	81	0.303027	455.948	0.101635	2.98152	0.00286825	0.0430642	0.814128	0.297135	4.83193	0.00288572	0.0421
ENSG00000118181	RPS25	6230	protein_coding	11	-	119015712	119018691	2980	0.30249	1895.75	0.0878125	3.44473	0.000571629	0.0121669	1.18056	0.295183	6.88298	0.000723038	0.017407
ENSG00000147604	RPL7	6129	protein_coding	8	-	73290267	73295789	5523	0.301899	3816.64	0.0739385	4.08311	4.44377e-05	0.00221314	1.18056	0.293953	7.89177	8.17747e-05	0.00408857
ENSG00000100320	RBFOX2	23543	protein_coding	22	-	35738736	36028425	289690	0.301731	944.658	0.06509	4.6356	3.55912e-06	0.000351547	1.29128	0.29525	5.88106	1.68321e-05	0.00131574
ENSG00000157554	ERG	2078	protein_coding	21	-	38380027	38661780	281754	0.301627	385.748	0.0971637	3.10432	0.0019072	0.0277516	1.07786	0.296058	4.59461	0.00255322	0.03895
ENSG00000006634	DBF4	10926	protein_coding	7	+	87876216	87909541	33326	0.300996	47.0217	0.0896182	3.35865	0.000783245	0.011965	1.66297	0.294319	1.61027	0.00252579	0.0387226
ENSG00000157764	BRAF	673	protein_coding	7	-	140719327	140924764	205438	0.300074	530.659	0.0987852	3.03765	0.00238434	0.0303134	1.16747	0.295085	5.05047	0.00245569	0.0379543
ENSG00000104756	KCTD9	54793	protein_coding	8	-	25427847	25458476	30630	0.299808	100.339	0.092304	3.24805	0.001162	0.0183006	1.23459	0.295117	2.67213	0.00254193	0.0388446
ENSG00000153140	CETN3	1070	protein_coding	5	-	90392261	90409786	17526	0.296097	64.1945	0.0891187	3.3225	0.000892158	0.0159232	1.19378	0.289808	2.04079	0.00192549	0.0325819
ENSG00000127184	COX7C	100500805;1350	protein_coding	5	+	86617904	86620962	3059	0.295677	982.8	0.0709263	4.16879	3.06226e-05	0.00171411	1.16747	0.289302	5.93687	6.42006e-05	0.00345776
ENSG00000080819	CPOX	1371	protein_coding	3	-	98521132	98593723	72592	0.294475	197.113	0.0762625	3.86134	0.000112768	0.00483781	0.993292	0.286853	3.63051	0.000292655	0.00960102
ENSG00000130147	SH3BP4	23677	protein_coding	2	+	234951973	235055714	103742	0.293636	864.635	0.0894316	3.28336	0.00102577	0.0165484	1.29128	0.286848	5.75192	0.0011425	0.0233856
ENSG00000185650	ZFP36L1	677	protein_coding	14	-	68787660	68796253	8594	0.291374	4420.94	0.0943679	3.08764	0.00201753	0.0296089	1.02955	0.281363	8.10205	0.00220312	0.035315
ENSG00000183207	RUVBL2	10856	protein_coding	19	+	48993448	49015995	22548	0.290928	452.666	0.0704369	4.13033	3.6224e-05	0.00219691	0.993292	0.282924	4.82143	7.44493e-05	0.00384284
ENSG00000138495	COX17	10063	protein_coding	3	-	119654513	119677454	22942	0.290386	310.102	0.085658	3.39007	0.000698758	0.0149428	1.02955	0.285526	4.27877	0.000979986	0.0213718
ENSG00000163611	SPICE1	152185	protein_coding	3	-	113442718	113515187	72470	0.290139	101.437	0.0863474	3.36013	0.000779053	0.0141972	1.23459	0.284669	2.68599	0.00178783	0.0312706
ENSG00000230989	HSBP1	3281	protein_coding	16	+	83807843	83819737	11895	0.290038	671.466	0.0541154	5.35962	8.33961e-08	2.47364e-05	1.27246	0.284329	5.38915	1.10737e-06	0.000182908
ENSG00000114480	GBE1	2632	protein_coding	3	-	81489699	81762161	272463	0.289879	379.991	0.0748792	3.87129	0.000108262	0.00458663	1.02955	0.284777	4.57046	0.000199927	0.00770308
ENSG00000139679	LPAR6	10161	protein_coding	13	-	48389567	48444704	55138	0.289778	313.86	0.0897228	3.22971	0.00123918	0.0220364	0.993292	0.283069	4.29757	0.00182215	0.0315513
ENSG00000106100	NOD1	10392	protein_coding	7	-	30424527	30478784	54258	0.289619	194.075	0.0697678	4.15119	3.30757e-05	0.00193049	1.07786	0.282083	3.60829	0.000132626	0.00577805
ENSG00000095380	NANS	54187	protein_coding	9	+	98056739	98083075	26337	0.288354	208.083	0.0865044	3.33341	0.000857899	0.0173433	0.993292	0.279878	3.70658	0.00128556	0.0251227
ENSG00000133627	ACTR3B	57180	protein_coding	7	+	152759749	152855378	95630	0.287933	105.582	0.0636852	4.5212	6.14904e-06	0.000522105	1.26634	0.282231	2.74126	6.91194e-05	0.00365381
ENSG00000134056	MRPS36	92259	protein_coding	5	+	69217760	69230129	12370	0.287456	102.398	0.0828128	3.47116	0.000518219	0.0108895	1.26634	0.281499	2.69787	0.0013238	0.0257719
ENSG00000204592	HLA-E	3133	protein_coding	6	+	30489467	30494205	4739	0.286042	4134.63	0.0815782	3.50636	0.000454287	0.0105205	1.16747	0.277587	8.00718	0.00067546	0.0167937
ENSG00000162734	PEA15	8682	protein_coding	1	+	160205337	160215376	10040	0.286038	1849.41	0.0749836	3.81468	0.000136359	0.00559911	0.944227	0.277455	6.84624	0.000197811	0.00765257
ENSG00000140307	GTF2A2	2958	protein_coding	15	-	59638062	59657541	19480	0.285459	221.51	0.0565583	5.04716	4.48427e-07	9.70506e-05	1.02955	0.278642	3.79723	9.13587e-06	0.000846516
ENSG00000124171	PARD6B	84612	protein_coding	20	+	50731544	50756795	25252	0.283543	605.904	0.0968934	2.92634	0.00342973	0.0362003	1.27246	0.276185	5.23975	0.00349406	0.0476451
ENSG00000065485	PDIA5	102465667;10954	protein_coding	3	+	123067062	123225227	158166	0.283369	445.333	0.0896849	3.15961	0.00157983	0.0294824	0.814128	0.275064	4.79808	0.00204855	0.0338367
ENSG00000177058	SLC38A9	153129	protein_coding	5	-	55625845	55773194	147350	0.283265	663.124	0.0785025	3.60835	0.000308151	0.00743807	1.37055	0.278148	5.37201	0.000515584	0.0138131
ENSG00000204899	MZT1	440145	protein_coding	13	-	72708357	72727687	19331	0.283045	76.6445	0.0728561	3.88499	0.000102335	0.00338736	1.47032	0.276753	2.28856	0.000561933	0.0146821
ENSG00000233056	ERVH48-1		lincRNA	21	-	42916803	42925646	8844	0.282383	10824.6	0.0893065	3.16196	0.00156713	0.0265853	0.942237	0.27615	9.39525	0.00187219	0.0320091
ENSG00000163818	LZTFL1	54585	protein_coding	3	-	45823316	45916042	92727	0.281477	49.295	0.0860308	3.27182	0.00106858	0.0177053	1.19378	0.276327	1.67479	0.00359232	0.0481951
ENSG00000113732	ATP6V0E1	8992	protein_coding	5	+	172983757	173035445	51689	0.281351	1870.18	0.0709816	3.96371	7.37943e-05	0.00363157	0.944227	0.273465	6.86235	0.000113855	0.00527481
ENSG00000186063	AIDA	64853	protein_coding	1	-	222668013	222713210	45198	0.280461	191.828	0.0543525	5.16003	2.46912e-07	6.0758e-05	1.02955	0.274903	3.59347	1.52804e-05	0.00121946
ENSG00000143198	MGST3	4259	protein_coding	1	+	165630861	165661796	30936	0.280065	1406.64	0.0577795	4.84712	1.25264e-06	0.000171588	1.27246	0.273974	6.45332	7.50464e-06	0.000731029
ENSG00000102572	STK24	8428	protein_coding	13	-	98445185	98577940	132756	0.279883	874.058	0.0900433	3.10831	0.00188158	0.0280663	1.04102	0.270989	5.76622	0.00201432	0.0334752
ENSG00000204220	PFDN6	102465501;10471	protein_coding	6	+	33289302	33298401	9100	0.27985	263.725	0.0710356	3.93957	8.16271e-05	0.00489479	0.704137	0.272817	4.0459	0.000192663	0.00754579
ENSG00000205744	DENND1C	79958	protein_coding	19	-	6467207	6482557	15351	0.277472	98.4426	0.0882136	3.14546	0.00165827	0.0227611	1.26634	0.269878	2.64169	0.00327479	0.04576
ENSG00000155368	DBI	1622	protein_coding	2	+	119366921	119372560	5640	0.277061	482.689	0.0787706	3.51732	0.000435934	0.0128043	0.814128	0.270622	4.91463	0.000708286	0.01722
ENSG00000154832	CXXC1	30827	protein_coding	18	-	50282343	50288304	5962	0.275075	1441.28	0.088714	3.1007	0.00193066	0.0250091	1.27246	0.265739	6.48652	0.00216696	0.0349418
ENSG00000139318	DUSP6	1848	protein_coding	12	-	89347232	89353271	6040	0.274279	604.508	0.0789711	3.47315	0.000514381	0.0124138	1.02955	0.268885	5.23885	0.000829354	0.0190237
ENSG00000031081	ARHGAP31	57514	protein_coding	3	+	119294373	119420714	126342	0.274185	472.781	0.0775535	3.53543	0.000407119	0.0124138	0.814128	0.267563	4.88519	0.000739159	0.017683
ENSG00000181163	NPM1	4869	protein_coding	5	+	171387116	171411137	24022	0.274166	2514.98	0.0515946	5.31386	1.07328e-07	3.38239e-05	1.02955	0.268116	7.29136	2.85797e-06	0.000366804
ENSG00000154359	LONRF1	91694	protein_coding	8	-	12721894	12756073	34180	0.273227	337.975	0.0757101	3.60886	0.000307543	0.00908654	1.02955	0.26932	4.40383	0.000630764	0.0159539
ENSG00000119686	FLVCR2	55640	protein_coding	14	+	75578617	75663214	84598	0.272894	880.055	0.0783504	3.48299	0.000495838	0.0105205	1.27246	0.265819	5.7777	0.000706265	0.0172118
ENSG00000105993	DNAJB6	10049	protein_coding	7	+	157335381	157417439	82059	0.272804	1364.45	0.053965	5.0552	4.29948e-07	9.42983e-05	1.04102	0.266824	6.40953	4.53376e-06	0.000512611
ENSG00000112695	COX7A2	1347	protein_coding	6	-	75237675	75250323	12649	0.272405	717.21	0.0737645	3.69291	0.000221704	0.00673877	1.16747	0.266518	5.48321	0.000340408	0.0107231
ENSG00000082153	BZW1	9689	protein_coding	2	+	200810594	200827338	16745	0.272073	1159.04	0.0689441	3.94628	7.93749e-05	0.00315201	1.27246	0.266431	6.17427	0.000152346	0.00638811
ENSG00000197223	C1D	10438	protein_coding	2	-	68041130	68110948	69819	0.271204	135.779	0.0615575	4.40571	1.05439e-05	0.0011486	0.698648	0.264944	3.09883	0.000123871	0.00548468
ENSG00000120837	NFYB	4801	protein_coding	12	-	104117077	104138289	21213	0.270954	335.559	0.0573657	4.72327	2.32081e-06	0.000356218	0.814128	0.266122	4.39268	2.07618e-05	0.00156013
ENSG00000146112	PPP1R18	170954	protein_coding	6	-	30676389	30687895	11507	0.270764	581.922	0.0794388	3.40846	0.00065331	0.0142422	1.02955	0.262338	5.18177	0.00087527	0.0196754
ENSG00000184428	TOP1MT	116447	protein_coding	8	-	143304384	143359979	55596	0.270661	80.3013	0.0793657	3.4103	0.000648914	0.0111459	1.52726	0.263506	2.35705	0.00236229	0.0369924
ENSG00000139343	SNRPF	6636	protein_coding	12	+	95858928	95903828	44901	0.270505	230.937	0.0865566	3.12518	0.00177695	0.0264893	1.07786	0.265013	3.85748	0.00276117	0.0409296
ENSG00000160193	WDR4	10785	protein_coding	21	-	42843094	42879568	36475	0.269528	101.379	0.0849441	3.17301	0.0015087	0.0222068	1.19378	0.262956	2.6854	0.00294178	0.0427538
ENSG00000101574	METTL4	64863	protein_coding	18	-	2537525	2571509	33985	0.269307	73.662	0.0776973	3.46611	0.000528054	0.00927729	1.66297	0.26416	2.23583	0.0023371	0.0367493
ENSG00000010810	FYN	2534	protein_coding	6	-	111660332	111873452	213121	0.269121	280.427	0.0878249	3.06429	0.00218187	0.0317871	0.993292	0.262947	4.1364	0.00341648	0.0468442
ENSG00000139641	ESYT1	23344	protein_coding	12	+	56118250	56144671	26422	0.268989	747.852	0.089276	3.01301	0.00258671	0.0319379	1.16747	0.260621	5.54372	0.00326045	0.0456391
ENSG00000197747	S100A10	6281	protein_coding	1	-	151982915	151994390	11476	0.267984	992.222	0.0789868	3.39277	0.000691893	0.0137004	1.16747	0.261307	5.95142	0.00112674	0.0231879
ENSG00000109667	SLC2A9	56606	protein_coding	4	-	9771153	10054936	283784	0.267103	153.81	0.0840316	3.1786	0.00147986	0.0234891	1.07786	0.260963	3.27682	0.0028702	0.0419381
ENSG00000137942	FNBP1L	54874	protein_coding	1	+	93448131	93554661	106531	0.265957	366.605	0.0864299	3.07714	0.00208998	0.0316262	0.962325	0.261852	4.52125	0.00313355	0.0444342
ENSG00000105193	RPS16	6217	protein_coding	19	-	39433207	39435948	2742	0.265166	5300.23	0.0592946	4.47201	7.74878e-06	0.000652921	1.16747	0.258006	8.36535	3.4148e-05	0.00217665
ENSG00000140830	TXNL4B	54957	protein_coding	16	-	72044289	72094431	50143	0.265078	69.7904	0.0615271	4.30831	1.64508e-05	0.00104457	1.26634	0.257746	2.15873	0.000288028	0.00954814
ENSG00000167114	SLC27A4	10999	protein_coding	9	+	128340646	128361470	20825	0.264948	524.211	0.0868734	3.04982	0.00228979	0.0327445	0.993292	0.255815	5.03108	0.00265162	0.0399425
ENSG00000070081	NUCB2	105376575;4925	protein_coding	11	+	17208153	17349974	141822	0.264323	3036.23	0.0814877	3.24372	0.0011798	0.0190512	1.16747	0.259172	7.56228	0.00154955	0.0282745
ENSG00000110700	RPS13	6207	protein_coding	11	-	17074389	17077787	3399	0.264239	2263.22	0.0679155	3.8907	9.99551e-05	0.00460145	0.942237	0.256681	7.13791	0.000194124	0.00757163
ENSG00000175061	LRRC75A-AS1	125144	processed_transcript	17	+	16438822	16478678	39857	0.263498	361.851	0.0663874	3.9691	7.2146e-05	0.00355514	0.962325	0.256176	4.50067	0.00022504	0.00830265
ENSG00000185220	PGBD2	267002	protein_coding	1	+	248906196	248919946	13751	0.263343	225.756	0.0794126	3.31614	0.000912698	0.0171184	1.07786	0.256781	3.82362	0.00156687	0.0285082
ENSG00000081307	UBA5	79876	protein_coding	3	+	132654446	132678097	23652	0.262058	254.506	0.0649774	4.03307	5.50538e-05	0.00287933	0.993292	0.257088	3.99734	0.000264066	0.00904706
ENSG00000079805	DNM2	1785	protein_coding	19	+	10718079	10833488	115410	0.261886	3107.79	0.0805411	3.25158	0.00114764	0.0188097	1.16747	0.252563	7.59393	0.00142603	0.0268458
ENSG00000068305	MEF2A	4205	protein_coding	15	+	99565417	99716466	151050	0.261727	294.998	0.0854735	3.06208	0.00219804	0.0319229	0.993292	0.256816	4.20931	0.00353565	0.0479079
ENSG00000125356	NDUFA1	4694	protein_coding	X	+	119871487	119876662	5176	0.261168	370.615	0.0810382	3.22278	0.00126953	0.0254987	0.814128	0.254053	4.53416	0.00189438	0.0323013
ENSG00000088298	EDEM2	55741	protein_coding	20	-	35115357	35147364	32008	0.260782	865.637	0.0800881	3.25618	0.00112921	0.0201432	1.02955	0.252477	5.7528	0.001393	0.0265262
ENSG00000172795	DCP2	167227	protein_coding	5	+	112976702	113020970	44269	0.260264	1979.02	0.0871192	2.98745	0.00281318	0.0364339	1.02955	0.254608	6.94491	0.00325763	0.0456333
ENSG00000103404	USP31	57478	protein_coding	16	-	23061406	23149270	87865	0.259533	224.872	0.0783282	3.31341	0.000921665	0.0205263	0.814128	0.25455	3.8206	0.00192142	0.0325579
ENSG00000106682	EIF4H	7458	protein_coding	7	+	74174245	74197101	22857	0.259512	6473.48	0.0808174	3.21109	0.00132233	0.0204088	1.18056	0.251125	8.65222	0.00160045	0.0289253
ENSG00000120694	HSPH1	10808	protein_coding	13	-	31134974	31162388	27415	0.258838	377.483	0.0782893	3.30617	0.000945805	0.0188097	0.962325	0.252873	4.56183	0.00153512	0.0281192
ENSG00000162836	ACP6	51205	protein_coding	1	-	147629652	147670496	40845	0.258836	120.448	0.0670424	3.86078	0.000113025	0.00489258	0.9793	0.254001	2.92998	0.000565491	0.0147548
ENSG00000008988	RPS20	6224	protein_coding	8	-	56067295	56074581	7287	0.258672	3066.8	0.0618407	4.18288	2.87841e-05	0.00162267	1.16747	0.251281	7.57648	9.49261e-05	0.00458809
ENSG00000150593	PDCD4	27250;100616113	protein_coding	10	+	110871795	110900006	28212	0.25815	3694.73	0.0748239	3.4501	0.000560386	0.0137028	0.944227	0.254165	7.84616	0.000885264	0.0197699
ENSG00000143842	SOX13	9580	protein_coding	1	+	204073115	204127743	54629	0.256929	1413.52	0.0758989	3.38515	0.000711402	0.0151232	1.02955	0.248437	6.45936	0.00101668	0.0219092
ENSG00000124784	RIOK1	83732	protein_coding	6	+	7389496	7418037	28542	0.256124	335.964	0.0865312	2.9599	0.00307737	0.0451884	0.814128	0.250245	4.39359	0.00378997	0.0496828
ENSG00000130255	RPL36	25873	protein_coding	19	+	5674947	5691876	16930	0.255938	1506.46	0.0818342	3.12752	0.00176288	0.0234393	1.29128	0.248733	6.55179	0.0023508	0.0369342
ENSG00000107968	MAP3K8	1326	protein_coding	10	+	30433937	30461833	27897	0.255922	862.554	0.0809645	3.16092	0.0015727	0.0218943	1.27246	0.247969	5.74789	0.00195068	0.0328778
ENSG00000109685	WHSC1	7468	protein_coding	4	+	1871424	1982207	110784	0.255216	540.265	0.0778335	3.279	0.00104176	0.0160289	1.37055	0.249678	5.07804	0.00185818	0.0318534
ENSG00000139636	LMBR1L	55716	protein_coding	12	-	49096551	49110900	14350	0.254879	586.064	0.0666693	3.82304	0.000131818	0.0049959	1.09903	0.247639	5.19293	0.000294767	0.00965361
ENSG00000164096	C4orf3	401152	protein_coding	4	-	119296419	119304445	8027	0.254489	594.625	0.0647128	3.93259	8.40343e-05	0.0034757	1.16747	0.248414	5.21397	0.000205054	0.00782129
ENSG00000197345	MRPL21	219927	protein_coding	11	-	68891276	68903835	12560	0.254143	185.882	0.0620641	4.09485	4.22445e-05	0.00235667	1.02955	0.247616	3.54674	0.000259624	0.00895019
ENSG00000169490	TM2D2	83877	protein_coding	8	-	38988808	38996824	8017	0.253902	303.209	0.0671513	3.78104	0.000156172	0.00736411	0.704137	0.247474	4.24766	0.000458501	0.0129026
ENSG00000198783	ZNF830	91603	protein_coding	17	+	34961530	34963775	2246	0.253322	197.942	0.0619774	4.08733	4.36359e-05	0.00240442	1.02955	0.24791	3.63753	0.000312899	0.0100738
ENSG00000135766	EGLN1	54583	protein_coding	1	-	231363751	231425044	61294	0.252801	360.308	0.0728906	3.46822	0.000523917	0.0121973	1.07786	0.247017	4.49533	0.00108519	0.0226021
ENSG00000072401	UBE2D1	7321	protein_coding	10	+	58334975	58370753	35779	0.251826	114.575	0.0799558	3.14957	0.00163513	0.0198648	1.52726	0.245758	2.85788	0.00341711	0.0468442
ENSG00000111276	CDKN1B	1027	protein_coding	12	+	12715058	12722371	7314	0.251714	482.047	0.0660389	3.8116	0.000138069	0.00540082	1.02955	0.244681	4.91179	0.000311728	0.0100702
ENSG00000085871	MGST2	4258	protein_coding	4	+	139665768	139740745	74978	0.25062	210.765	0.0754215	3.32292	0.000890795	0.0169214	1.07786	0.243702	3.7262	0.00189405	0.0323013
ENSG00000184076	UQCR10	29796	protein_coding	22	+	29767369	29770413	3045	0.249075	613.41	0.0673134	3.70022	0.000215409	0.00660431	1.16747	0.242698	5.25847	0.000434366	0.0125283
ENSG00000164032	H2AFZ	3015	protein_coding	4	-	99948086	99950388	2303	0.248516	365.993	0.0729696	3.40575	0.000659826	0.014332	1.02955	0.241343	4.51689	0.00123854	0.0246003
ENSG00000185825	BCAP31	10134	protein_coding	X	-	153700497	153724697	24201	0.248164	2111.16	0.0670222	3.70271	0.000213305	0.0065739	1.16747	0.239748	7.03719	0.000387274	0.0116015
ENSG00000198920	KIAA0753	9851	protein_coding	17	-	6578148	6640927	62780	0.24754	135.993	0.0553913	4.46894	7.86075e-06	0.000739185	0.993292	0.242311	3.10326	0.000217011	0.00810619
ENSG00000143401	ANP32E	81611	protein_coding	1	-	150218417	150236156	17740	0.247239	190.237	0.0722589	3.42157	0.000622612	0.0176837	0.698648	0.241988	3.58174	0.00192627	0.0325819
ENSG00000142230	SAE1	10055	protein_coding	19	+	47113274	47210636	97363	0.245962	820.229	0.0625622	3.93149	8.44224e-05	0.00359653	1.09903	0.238804	5.67665	0.000233389	0.00839625
ENSG00000164587	RPS14	6208	protein_coding	5	-	150443190	150449756	6567	0.245948	4873.18	0.0716673	3.4318	0.000599589	0.0125405	1.18056	0.238101	8.24429	0.00104963	0.022153
ENSG00000054611	TBC1D22A	25771	protein_coding	22	+	46762617	47175699	413083	0.245844	652.631	0.0819772	2.99893	0.00270931	0.0297712	1.37055	0.236193	5.34612	0.00336854	0.0464235
ENSG00000047578	KIAA0556	23247	protein_coding	16	+	27550133	27780369	230237	0.24551	426.223	0.0637281	3.85246	0.000116939	0.00558071	0.814128	0.238586	4.73488	0.000290286	0.00958442
ENSG00000117450	PRDX1	5052	protein_coding	1	-	45511036	45523047	12012	0.245398	1344.59	0.060306	4.06922	4.71709e-05	0.00220445	1.27246	0.240569	6.38858	0.000154603	0.00646848
ENSG00000139117	CPNE8	144402	protein_coding	12	-	38646822	38907430	260609	0.24511	135.992	0.07632	3.21161	0.00131993	0.028948	0.698648	0.240293	3.10365	0.00365822	0.0486072
ENSG00000134825	TMEM258	746;693196	protein_coding	11	-	61768501	61792802	24302	0.244647	375.709	0.0600863	4.0716	4.6692e-05	0.00244252	1.07786	0.237561	4.55374	0.000162116	0.00667983
ENSG00000071082	RPL31	6160	protein_coding	2	+	101001715	101024032	22318	0.243718	2390.7	0.0685353	3.55609	0.000376412	0.0093314	1.16747	0.236741	7.21773	0.000752912	0.0178769
ENSG00000155438	NIFK	84365	protein_coding	2	-	121726945	121736923	9979	0.243001	89.8338	0.0658993	3.68746	0.000226501	0.00755732	0.9793	0.236645	2.51511	0.00143577	0.0270025
ENSG00000109475	RPL34	6164	protein_coding	4	+	108620566	108630412	9847	0.242683	2634.99	0.0678864	3.57483	0.000350451	0.00961105	1.02955	0.236493	7.35826	0.000728353	0.0175127
ENSG00000170142	UBE2E1	7324	protein_coding	3	+	23805903	23891316	85414	0.242644	437.787	0.0448576	5.40921	6.33036e-08	2.31101e-05	1.07786	0.236736	4.77475	6.3439e-06	0.000651364
ENSG00000180198	RCC1	1104	protein_coding	1	+	28505943	28539300	33358	0.241669	415.469	0.0644941	3.74715	0.000178853	0.00616224	1.07786	0.234318	4.69799	0.000380496	0.011564
ENSG00000137547	MRPL15	29088	protein_coding	8	+	54135210	54147901	12692	0.239414	409.327	0.059058	4.05388	5.03749e-05	0.00275814	0.962325	0.233221	4.67719	0.000191814	0.00754579
ENSG00000138326	RPS24	6229	protein_coding	10	+	78033760	78056812	23053	0.238826	4313.59	0.0537021	4.44723	8.69847e-06	0.000811293	0.944227	0.233851	8.0696	7.89225e-05	0.00400838
ENSG00000100442	FKBP3	2287	protein_coding	14	-	45115600	45135319	19720	0.238402	193.348	0.0588302	4.05237	5.07023e-05	0.00347917	0.698648	0.233802	3.60404	0.000409718	0.0120135
ENSG00000117697	NSL1	25936	protein_coding	1	-	212726153	212791782	65630	0.238315	160.436	0.0544948	4.37317	1.22454e-05	0.0011486	0.814128	0.232129	3.33772	0.000263502	0.00904706
ENSG00000113811	SELK	58515	protein_coding	3	-	53884410	53891988	7579	0.236803	194.353	0.0743226	3.18615	0.00144178	0.0242497	0.993292	0.230514	3.61043	0.00317239	0.0447361
ENSG00000182307	C8orf33	65265	protein_coding	8	+	145052378	145056030	3653	0.236538	291.416	0.062098	3.8091	0.000139472	0.00550171	0.993292	0.229187	4.18966	0.000469961	0.013051
ENSG00000162961	DPY30	84661	protein_coding	2	-	31867809	32039812	172004	0.236278	182.211	0.0538252	4.38972	1.13495e-05	0.000918346	1.02955	0.231082	3.51923	0.000192667	0.00754579
ENSG00000005483	KMT2E	55904	protein_coding	7	+	105014179	105114361	100183	0.235459	1265.98	0.0788824	2.98494	0.00283637	0.0317871	1.29128	0.228579	6.30122	0.00382096	0.0499345
ENSG00000102805	CLN5	1203	protein_coding	13	+	76990660	77019143	28484	0.233615	221.358	0.0720079	3.2443	0.0011774	0.0206946	1.02955	0.228039	3.79612	0.00256114	0.0389502
ENSG00000102471	NDFIP2	54602	protein_coding	13	+	79481124	79556075	74952	0.233354	847.697	0.0783552	2.97816	0.00289987	0.0371547	1.02955	0.228466	5.72391	0.00365752	0.0486072
ENSG00000092010	PSME1	5720	protein_coding	14	+	24136158	24138967	2810	0.233156	927.91	0.0519681	4.48651	7.23979e-06	0.000673387	1.04102	0.22692	5.85406	5.35846e-05	0.00302929
ENSG00000144713	RPL32	6161	protein_coding	3	-	12834485	12841588	7104	0.232719	4174.91	0.0560765	4.15003	3.32438e-05	0.0018222	1.16747	0.22595	8.02162	0.000167848	0.00687129
ENSG00000141101	NOB1	28987	protein_coding	16	-	69741867	69754940	13074	0.232602	169.081	0.0676969	3.43593	0.000590518	0.0171184	0.698648	0.225653	3.41199	0.00190564	0.0324018
ENSG00000163882	POLR2H	5437	protein_coding	3	+	184361718	184368596	6879	0.232195	575.223	0.058934	3.93991	8.1511e-05	0.00338904	1.16747	0.224912	5.16587	0.000249511	0.00878821
ENSG00000107815	C10orf2	56652	protein_coding	10	+	100987367	100994401	7035	0.231963	93.8585	0.067708	3.42593	0.000612689	0.0121669	1.26634	0.225396	2.57716	0.00273782	0.0407647
ENSG00000116128	BCL9	607	protein_coding	1	+	147541412	147626216	84805	0.231247	159.634	0.0712922	3.24365	0.00118009	0.0268371	0.698648	0.224695	3.33052	0.0037419	0.0493251
ENSG00000089248	ERP29	10961	protein_coding	12	+	112013316	112023451	10136	0.231073	1356.29	0.0564202	4.09556	4.21143e-05	0.00218018	1.16747	0.223999	6.40037	0.000165847	0.00680402
ENSG00000132963	POMP	51371	protein_coding	13	+	28659104	28678925	19822	0.230789	582.298	0.054725	4.21724	2.47311e-05	0.00147837	1.16747	0.224597	5.18388	0.000121309	0.00543457
ENSG00000077684	JADE1	79960	protein_coding	4	+	128809623	128875224	65602	0.230721	208.693	0.0708174	3.25797	0.00112212	0.0195071	1.07786	0.225917	3.71415	0.00331095	0.045958
ENSG00000117632	STMN1	100500808;3925	protein_coding	1	-	25884181	25906991	22811	0.229984	712.642	0.0636598	3.61271	0.000303012	0.00767245	1.27246	0.223706	5.47497	0.00077736	0.0182521
ENSG00000151498	ACAD8	27034	protein_coding	11	+	134253495	134265855	12361	0.229807	209.698	0.0504515	4.55501	5.23827e-06	0.000537693	1.02955	0.224103	3.71989	0.00014959	0.00630037
ENSG00000180190	TDRP	157695	protein_coding	8	-	489792	545781	55990	0.229615	1013.31	0.0532463	4.31232	1.61552e-05	0.001089	1.16747	0.22412	5.98177	0.000125303	0.00549685
ENSG00000137154	RPS6	6194	protein_coding	9	-	19375715	19380254	4540	0.228748	4876.54	0.0636958	3.59126	0.000329087	0.00864984	1.18056	0.221679	8.24562	0.000815476	0.0187303
ENSG00000156411	C14orf2	9556	protein_coding	14	-	103912288	103928269	15982	0.228517	520.759	0.069822	3.27285	0.00106469	0.0188179	1.07786	0.221851	5.02293	0.00180875	0.0314769
ENSG00000116473	RAP1A	5906	protein_coding	1	+	111542218	111716691	174474	0.227546	421.104	0.0673877	3.37667	0.000733697	0.0158819	0.993292	0.221034	4.71763	0.0014175	0.0267568
ENSG00000082458	DLG3	1741	protein_coding	X	+	70444861	70505490	60630	0.227305	451.388	0.0587349	3.87001	0.00010883	0.00540082	0.814128	0.221445	4.81801	0.000372192	0.0114213
ENSG00000173660	UQCRH	7388	protein_coding	1	+	46303631	46316776	13146	0.226713	399	0.0597949	3.79151	0.000149733	0.00562695	1.02955	0.220938	4.64083	0.000506524	0.0136802
ENSG00000015153	YAF2	10138	protein_coding	12	-	42157104	42238349	81246	0.226365	160.695	0.0536401	4.22007	2.44223e-05	0.00162267	0.993292	0.221351	3.33948	0.000343359	0.0107943
ENSG00000111790	FGFR1OP2	26127	protein_coding	12	+	26938383	26966650	28268	0.224166	254.31	0.0569421	3.93675	8.25943e-05	0.00380647	0.993292	0.219034	3.99604	0.000544732	0.0143911
ENSG00000168216	LMBRD1	55788	protein_coding	6	-	69675802	69797111	121310	0.223552	777.936	0.0631726	3.53875	0.000402024	0.0100972	1.09903	0.218084	5.60035	0.000831255	0.0190237
ENSG00000112335	SNX3	8724	protein_coding	6	-	108211222	108261260	50039	0.223389	1080.73	0.0546651	4.0865	4.37931e-05	0.00207691	1.29128	0.216862	6.07392	0.000228457	0.00832461
ENSG00000108788	MLX	6945	protein_coding	17	+	42567068	42573239	6172	0.221177	495.393	0.0565312	3.91248	9.1353e-05	0.00412387	0.993292	0.214568	4.95114	0.000321259	0.010256
ENSG00000114209	PDCD10	11235	protein_coding	3	-	167683298	167734939	51642	0.221035	376.781	0.0498655	4.43263	9.30925e-06	0.000839949	0.962325	0.21563	4.55856	0.00011099	0.00520557
ENSG00000179361	ARID3B	10620	protein_coding	15	+	74541177	74598131	56955	0.220803	967.496	0.0672861	3.28156	0.00103236	0.0189616	1.02955	0.212714	5.91359	0.00186293	0.0318796
ENSG00000153130	SCOC	60592	protein_coding	4	+	140257286	140385726	128441	0.220347	272.283	0.049078	4.48973	7.13132e-06	0.000687965	0.993292	0.215274	4.09325	0.000158039	0.00656881
ENSG00000204070	SYS1	90196	protein_coding	20	+	45361937	45376798	14862	0.219719	305.634	0.0622166	3.53152	0.00041318	0.0110057	0.993292	0.212475	4.25762	0.00110922	0.0229429
ENSG00000145220	LYAR	55646	protein_coding	4	-	4267701	4290169	22469	0.218918	91.446	0.0638746	3.4273	0.000609609	0.0121293	1.26634	0.213647	2.54103	0.00364084	0.0485658
ENSG00000135823	STX6	10228	protein_coding	1	-	180972712	181023121	50410	0.217899	204.731	0.0588292	3.70393	0.000212288	0.00721756	0.993292	0.210869	3.6853	0.00118157	0.0239112
ENSG00000183955	KMT5A	387893	protein_coding	12	+	123383773	123409358	25586	0.216262	487.428	0.0567825	3.8086	0.000139755	0.00624946	0.814128	0.208467	4.92788	0.000492188	0.0134626
ENSG00000066027	PPP2R5A	5525	protein_coding	1	+	212285537	212361863	76327	0.215587	316.583	0.0562668	3.83152	0.000127353	0.00497753	1.07786	0.209586	4.30914	0.000692615	0.0170638
ENSG00000137876	RSL24D1	51187	protein_coding	15	-	55180806	55197067	16262	0.213811	279.997	0.0530315	4.03177	5.53572e-05	0.00273869	1.07786	0.207118	4.13228	0.000396719	0.0117561
ENSG00000196230	TUBB	203068	protein_coding	6	+	30720201	30725426	5226	0.212854	3090.58	0.0667962	3.18662	0.00143944	0.0251388	0.942237	0.205784	7.58809	0.00282515	0.0415032
ENSG00000100410	PHF5A	84844	protein_coding	22	-	41459717	41468725	9009	0.212563	266.938	0.0629794	3.37512	0.000737842	0.0158819	0.993292	0.204699	4.06298	0.00181234	0.0314941
ENSG00000057608	GDI2	2665	protein_coding	10	-	5765223	5842132	76910	0.212411	1477.67	0.0437263	4.85774	1.18732e-06	0.000172554	1.16747	0.207479	6.52568	6.58088e-05	0.00351134
ENSG00000128789	PSMG2	56984	protein_coding	18	+	12658043	12725740	67698	0.211946	310.75	0.039683	5.34098	9.24462e-08	3.01933e-05	1.02955	0.206923	4.28263	2.32502e-05	0.00166029
ENSG00000164366	CCDC127	133957	protein_coding	5	-	196871	218215	21345	0.211695	308.344	0.0632707	3.34586	0.000820265	0.0169214	0.993292	0.203925	4.26982	0.0019105	0.0324018
ENSG00000142534	RPS11	6205	protein_coding	19	+	49496365	49499689	3325	0.210739	7337.35	0.0642495	3.28001	0.00103804	0.0201927	0.942237	0.203326	8.83419	0.00207173	0.0340419
ENSG00000173812	EIF1	10209	protein_coding	17	+	41688885	41692668	3784	0.210701	4223.47	0.0633353	3.32675	0.000878664	0.0181539	0.944227	0.202473	8.03712	0.00170906	0.0301427
ENSG00000122644	ARL4A	10124	protein_coding	7	+	12686856	12690934	4079	0.209944	372.301	0.0669743	3.1347	0.00172028	0.0265936	1.02955	0.20507	4.54171	0.00335452	0.0464111
ENSG00000213719	CLIC1	1192	protein_coding	6	-	31730581	31739763	9183	0.209869	2164.62	0.0607795	3.45296	0.000554481	0.0128354	1.02955	0.201884	7.07408	0.00139596	0.0265262
ENSG00000157191	NECAP2	55707	protein_coding	1	+	16440672	16460078	19407	0.209233	908.144	0.0563439	3.71351	0.000204405	0.00602603	1.27246	0.201928	5.82299	0.000706777	0.0172118
ENSG00000119048	UBE2B	7320	protein_coding	5	+	134371179	134391992	20814	0.208981	949.263	0.0614796	3.39919	0.000675847	0.0134985	1.16747	0.20294	5.88655	0.00147064	0.0273068
ENSG00000143183	TMCO1	54499	protein_coding	1	-	165724293	165827755	103463	0.208125	607.271	0.0678567	3.06712	0.00216133	0.0296898	1.09903	0.201997	5.24347	0.00337515	0.0464235
ENSG00000065427	KARS	3735	protein_coding	16	-	75627474	75648643	21170	0.205816	974.627	0.040136	5.12797	2.9288e-07	5.82594e-05	1.29128	0.199946	5.92527	2.67777e-05	0.00182965
ENSG00000196531	NACA	4666	protein_coding	12	-	56712428	56731628	19201	0.205565	4115.91	0.0473583	4.34063	1.42074e-05	0.0011486	0.942237	0.199688	8.00122	0.000177093	0.00703739
ENSG00000102144	PGK1	5230	protein_coding	X	+	78065188	78129296	64109	0.205177	2473.78	0.0522768	3.92482	8.67956e-05	0.00350778	1.18056	0.198808	7.2671	0.000492576	0.0134626
ENSG00000115421	PAPOLG	64895	protein_coding	2	+	60756230	60802085	45856	0.205132	145.309	0.0591161	3.46998	0.000520491	0.012511	1.02955	0.20014	3.19713	0.00335736	0.0464111
ENSG00000089902	RCOR1	23186	protein_coding	14	+	102592661	102730576	137916	0.20454	1083.65	0.0600568	3.40577	0.000659775	0.0125832	1.27246	0.198493	6.07808	0.00180689	0.0314769
ENSG00000011009	LYPLA2	11313	protein_coding	1	+	23790970	23795539	4570	0.2038	1018.47	0.0582738	3.49729	0.000470013	0.0116844	1.04102	0.195999	5.98725	0.00114511	0.0234137
ENSG00000129255	MPDU1	9526	protein_coding	17	+	7583529	7592789	9261	0.203581	655.268	0.0659721	3.08587	0.00202956	0.0274087	1.16747	0.195608	5.35221	0.00313852	0.0444342
ENSG00000143633	C1orf131	128061	protein_coding	1	-	231223763	231241187	17425	0.20321	159.912	0.0454102	4.47499	7.64134e-06	0.000703914	1.02955	0.19832	3.33335	0.000510134	0.0137447
ENSG00000167085	PHB	5245	protein_coding	17	-	49404049	49414905	10857	0.20314	450.667	0.0600937	3.38038	0.000723854	0.0159423	0.962325	0.196656	4.81538	0.00169424	0.030023
ENSG00000171863	RPS7	6201	protein_coding	2	+	3575205	3580919	5715	0.203058	2226.47	0.0538584	3.77022	0.000163104	0.00550171	1.16747	0.19572	7.11515	0.000762919	0.0180694
ENSG00000116161	CACYBP	27101	protein_coding	1	+	174999163	175011715	12553	0.202051	361.826	0.0595049	3.39554	0.000684935	0.0142451	1.07786	0.195324	4.49999	0.00180483	0.0314769
ENSG00000155903	RASA2	5922	protein_coding	3	+	141487047	141615342	128296	0.201265	309.492	0.0589884	3.41195	0.000645002	0.0141296	1.02955	0.196644	4.27763	0.00246387	0.0380189
ENSG00000186298	PPP1CC	5501	protein_coding	12	-	110719680	110742939	23260	0.200782	677.385	0.0383073	5.24136	1.59396e-07	4.54487e-05	1.02955	0.195539	5.40228	3.03067e-05	0.00198801
ENSG00000154813	DPH3	285381	protein_coding	3	-	16257978	16264972	6995	0.200641	223.327	0.0570407	3.5175	0.000435635	0.0128043	0.814128	0.19647	3.81004	0.00213611	0.0347691
ENSG00000110619	CARS	833	protein_coding	11	-	3000922	3057613	56692	0.200322	406.493	0.0529598	3.78254	0.000155238	0.00603919	0.962325	0.19337	4.66715	0.000710374	0.0172331
ENSG00000119328	FAM206A	54942	protein_coding	9	+	108934181	108950744	16564	0.199696	180.107	0.0564014	3.54062	0.000399182	0.0105121	1.02955	0.194472	3.50248	0.00237997	0.0371162
ENSG00000188215	DCUN1D3	123879	protein_coding	16	-	20854925	20900384	45460	0.199004	278.289	0.0504347	3.94578	7.95419e-05	0.00370246	0.993292	0.192479	4.12428	0.000748178	0.0178401
ENSG00000172115	CYCS	54205	protein_coding	7	-	25120091	25125361	5271	0.198468	324.365	0.054217	3.66062	0.000251606	0.00918903	0.814128	0.194279	4.34485	0.00145487	0.0271467
ENSG00000116251	RPL22	6146	protein_coding	1	-	6181269	6209389	28121	0.197709	1682.25	0.0423591	4.66746	3.04951e-06	0.000367645	1.02955	0.191891	6.71166	0.000112721	0.00526076
ENSG00000072135	PTPN18	26469	protein_coding	2	+	130356007	130375409	19403	0.197666	491.751	0.0584346	3.38268	0.000717811	0.0155949	0.993292	0.191714	4.9419	0.00232573	0.0366312
ENSG00000240344	PPIL3	53938	protein_coding	2	-	200870907	200889303	18397	0.19686	176.685	0.0538715	3.65425	0.000257937	0.00927729	0.814128	0.192196	3.47529	0.00214834	0.0348257
ENSG00000139163	ETNK1	55500	protein_coding	12	+	22625075	22690665	65591	0.196818	318.419	0.0552021	3.56542	0.000363281	0.00953962	1.07786	0.192303	4.31784	0.0016986	0.0300419
ENSG00000125743	SNRPD2	6633	protein_coding	19	-	45687454	45692569	5116	0.196164	625.375	0.054912	3.57233	0.000353822	0.00967396	1.02955	0.189519	5.28647	0.00121391	0.0244003
ENSG00000182199	SHMT2	6472	protein_coding	12	+	57229327	57234935	5609	0.195999	617.154	0.0624802	3.13697	0.00170702	0.0265486	1.02955	0.188325	5.26712	0.00353406	0.0479079
ENSG00000110013	SIAE	54414	protein_coding	11	-	124633113	124695707	62595	0.195676	230.949	0.0599971	3.26143	0.00110852	0.0234028	0.814128	0.190239	3.85714	0.00364753	0.0486072
ENSG00000119421	NDUFA8	4702	protein_coding	9	-	122144058	122159819	15762	0.195216	289.717	0.0611104	3.19448	0.00140085	0.0298401	0.704137	0.188841	4.18165	0.00373582	0.049279
ENSG00000102606	ARHGEF7	8874	protein_coding	13	+	111114559	111305737	191179	0.194494	1064.93	0.0481086	4.04281	5.28153e-05	0.00251371	1.16747	0.188447	6.05327	0.000538027	0.0142582
ENSG00000101421	CHMP4B	128866	protein_coding	20	+	33811304	33854366	43063	0.194424	1539.84	0.0551689	3.52416	0.000424832	0.00948467	1.27246	0.187475	6.58296	0.00124766	0.0246099
ENSG00000162385	MAGOH	4116	protein_coding	1	-	53226892	53238610	11719	0.194389	219.942	0.0560885	3.46576	0.000528736	0.0144189	0.814128	0.188917	3.78737	0.00231124	0.0364937
ENSG00000112081	SRSF3	6428	protein_coding	6	+	36594353	36605600	11248	0.194356	1853.42	0.0364916	5.32606	1.00368e-07	2.94432e-05	1.16747	0.188586	6.85154	4.041e-05	0.00250115
ENSG00000126107	HECTD3	79654	protein_coding	1	-	45002540	45011329	8790	0.192867	798.976	0.0543429	3.54907	0.000386599	0.00984196	1.09903	0.185601	5.6385	0.00118484	0.0239426
ENSG00000109689	STIM2	57620	protein_coding	4	+	26857678	27025381	167704	0.192264	230.32	0.0505597	3.80271	0.000143122	0.00700013	0.704137	0.18637	3.85367	0.00137895	0.0264247
ENSG00000135506	OS9	10956	protein_coding	12	+	57693955	57721557	27603	0.192115	2034.79	0.0598747	3.20862	0.00133372	0.0238198	0.942237	0.184657	6.98479	0.00302972	0.0435982
ENSG00000109917	ZPR1	8882	protein_coding	11	-	116773799	116788050	14252	0.19073	267.94	0.0494812	3.85459	0.000115924	0.00555561	0.814128	0.184239	4.06987	0.00103286	0.0220825
ENSG00000158411	MITD1	129531	protein_coding	2	-	99161427	99181058	19632	0.190681	169.976	0.0482764	3.94977	7.82251e-05	0.00357551	1.02955	0.186511	3.42031	0.00134467	0.0260103
ENSG00000197958	RPL12	6136	protein_coding	9	-	127447674	127451405	3732	0.190647	2852.6	0.0553878	3.44204	0.000577341	0.013947	0.944227	0.183483	7.47249	0.00206605	0.033978
ENSG00000063046	EIF4B	1975	protein_coding	12	+	53006158	53042209	36052	0.19064	2612.32	0.0469753	4.05831	4.94297e-05	0.00240442	1.16747	0.184521	7.34596	0.000538203	0.0142582
ENSG00000175895	PLEKHF2	79666	protein_coding	8	+	95133804	95156684	22881	0.189647	242.65	0.0492978	3.84696	0.000119593	0.00624468	0.704137	0.1843	3.92804	0.00119812	0.024125
ENSG00000140612	SEC11A	23478	protein_coding	15	-	84669538	84716716	47179	0.188842	616.665	0.0389941	4.84284	1.27995e-06	0.000172248	1.27246	0.18303	5.26632	7.13107e-05	0.00373153
ENSG00000131475	VPS25	84313	protein_coding	17	+	42773436	42779599	6164	0.18804	529.905	0.0506087	3.71557	0.000202749	0.00687176	1.02955	0.181518	5.04801	0.000859933	0.0194295
ENSG00000122406	RPL5	6125	protein_coding	1	+	92832025	92841924	9900	0.188012	3540.85	0.0504087	3.72975	0.000191672	0.00612809	1.16747	0.180805	7.78392	0.00104609	0.0221368
ENSG00000129562	DAD1	1603	protein_coding	14	-	22564905	22589269	24365	0.187892	727.57	0.0449602	4.17907	2.92709e-05	0.0018222	1.02955	0.181781	5.50384	0.000254177	0.00885639
ENSG00000133872	SARAF	51669	protein_coding	8	-	30063012	30083208	20197	0.186019	2505.53	0.0402791	4.61825	3.86998e-06	0.000459387	0.944227	0.18023	7.28591	0.00019213	0.00754579
ENSG00000006831	ADIPOR2	79602	protein_coding	12	+	1688574	1788678	100105	0.185995	812.664	0.0571699	3.25338	0.00114042	0.0202627	1.02955	0.180776	5.6636	0.00282214	0.0414942
ENSG00000092199	HNRNPC	3183	protein_coding	14	-	21209136	21269494	60359	0.185943	4341.22	0.0563939	3.29722	0.000976473	0.0169214	1.18056	0.179076	8.07757	0.00273902	0.0407647
ENSG00000145741	BTF3	689	protein_coding	5	+	73498408	73505635	7228	0.185034	2424.87	0.0400291	4.62248	3.79175e-06	0.000397784	1.16747	0.178767	7.2381	0.000149573	0.00630037
ENSG00000113312	TTC1	7265	protein_coding	5	+	160009113	160065543	56431	0.184911	343.95	0.0505856	3.6554	0.000256776	0.0092665	0.814128	0.180401	4.42896	0.00181387	0.0314941
ENSG00000115128	SF3B6	51639	protein_coding	2	-	24067584	24076443	8860	0.184337	371.422	0.0543463	3.39189	0.00069413	0.0155839	0.962325	0.177795	4.53726	0.00226677	0.0359411
ENSG00000273611	ZNHIT3	9326	protein_coding	17	+	36486629	36499310	12682	0.183149	133.417	0.0452922	4.04373	5.2607e-05	0.00282238	0.9793	0.1793	3.07492	0.00135824	0.0261926
ENSG00000134014	ELP3	55140	protein_coding	8	+	28089673	28191156	101484	0.181987	242.227	0.0452488	4.02191	5.77272e-05	0.00299162	0.993292	0.177308	3.92602	0.00105955	0.0223022
ENSG00000131013	PPIL4	85313	protein_coding	6	-	149504733	149546038	41306	0.181763	332.86	0.0526458	3.45257	0.00055527	0.0132375	0.993292	0.176595	4.38155	0.0029677	0.0429007
ENSG00000177889	UBE2N	7334	protein_coding	12	-	93405673	93442262	36590	0.181195	486.016	0.0394968	4.58759	4.48398e-06	0.000569048	0.814128	0.176248	4.9249	0.000240895	0.00858498
ENSG00000100023	PPIL2	23759	protein_coding	22	+	21666009	21700015	34007	0.180971	1638.47	0.0498758	3.62843	0.000285151	0.00735853	1.29128	0.174746	6.67295	0.00133445	0.0259181
ENSG00000140259	MFAP1	4236	protein_coding	15	-	43804492	43824802	20311	0.180896	417.612	0.043426	4.16562	3.10512e-05	0.00201602	0.962325	0.176512	4.70766	0.00067686	0.0168065
ENSG00000159202	UBE2Z	65264	protein_coding	17	+	48908369	48929056	20688	0.179781	1524.4	0.0509665	3.52743	0.000419611	0.0099806	1.16747	0.172275	6.56857	0.00167327	0.0299001
ENSG00000103671	TRIP4	9325	protein_coding	15	+	64387748	64455303	67556	0.178914	244.959	0.0426978	4.19024	2.78656e-05	0.0017502	1.02955	0.173654	3.94209	0.000954288	0.0209557
ENSG00000132170	PPARG	5468	protein_coding	3	+	12287368	12434356	146989	0.177723	550.813	0.048633	3.65438	0.000257808	0.00761636	1.09903	0.17204	5.10464	0.00160625	0.0290025
ENSG00000166012	TAF1D	100302240;79101	protein_coding	11	-	93729948	93784391	54444	0.177635	424.007	0.0516569	3.43875	0.000584397	0.013407	1.02955	0.172051	4.72907	0.00297627	0.042967
ENSG00000115486	GGCX	2677	protein_coding	2	-	85544723	85561547	16825	0.17544	876.854	0.0543991	3.22506	0.00125948	0.0187428	1.29128	0.169488	5.77283	0.0036363	0.0485394
ENSG00000270647	TAF15	8148	protein_coding	17	+	35713791	35864615	150825	0.174467	1442.51	0.0520285	3.35329	0.000798556	0.0141367	1.27246	0.170744	6.49122	0.00355444	0.0480203
ENSG00000143545	RAB13	5872	protein_coding	1	-	153981617	153986358	4742	0.172864	443.303	0.0462849	3.73478	0.000187879	0.00755384	0.814128	0.167541	4.79284	0.00165193	0.0296583
ENSG00000078140	UBE2K	3093	protein_coding	4	+	39698044	39782792	84749	0.172045	875.24	0.040585	4.23912	2.24397e-05	0.00149306	1.04102	0.166525	5.77041	0.000502646	0.0136592
ENSG00000089009	RPL6	6128	protein_coding	12	-	112405190	112418838	13649	0.170244	3349.04	0.0458506	3.71301	0.00020481	0.00630342	1.18056	0.164279	7.70457	0.00193231	0.032597
ENSG00000143771	CNIH4	29097	protein_coding	1	+	224356850	224379459	22610	0.168542	394.305	0.0491261	3.43081	0.000601789	0.0135805	1.02955	0.162506	4.62381	0.002888	0.042101
ENSG00000198856	OSTC	58505	protein_coding	4	+	108650584	108667820	17237	0.167479	530.811	0.0492087	3.40345	0.000665409	0.0138409	1.09903	0.162227	5.05101	0.00279848	0.0413031
ENSG00000112855	HARS2	23438	protein_coding	5	+	140691426	140699291	7866	0.16723	295.862	0.0471266	3.54854	0.000387378	0.0099806	1.07786	0.162415	4.21258	0.00321334	0.045213
ENSG00000108010	GLRX3	10539	protein_coding	10	+	130136399	130184521	48123	0.165386	376.948	0.0333111	4.96491	6.87344e-07	0.000126825	1.07786	0.160472	4.55952	0.000241531	0.00859153
ENSG00000070831	CDC42	998	protein_coding	1	+	22052627	22092946	40320	0.164464	2645.66	0.040264	4.08464	4.41449e-05	0.00221314	1.18056	0.158283	7.36387	0.00087765	0.0197056
ENSG00000151247	EIF4E	1977	protein_coding	4	-	98871684	98930637	58954	0.163818	302.538	0.0390557	4.19448	2.73497e-05	0.00207095	0.814128	0.158796	4.2442	0.00116556	0.0237154
ENSG00000110958	PTGES3	10728	protein_coding	12	-	56663341	56688408	25068	0.162497	1696.92	0.0470031	3.45717	0.000545886	0.0134985	0.942237	0.155789	6.72331	0.00268315	0.0402301
ENSG00000198898	CAPZA2	830	protein_coding	7	+	116811070	116922049	110980	0.160995	711.972	0.0459612	3.50284	0.000460325	0.00952693	1.37055	0.154867	5.473	0.00246168	0.0380159
ENSG00000170581	STAT2	6773	protein_coding	12	-	56341597	56360155	18559	0.15742	1229.72	0.0446833	3.52302	0.000426658	0.00945923	1.29128	0.150939	6.26002	0.00313751	0.0444342
ENSG00000096384	HSP90AB1	3326	protein_coding	6	+	44246166	44253888	7723	0.156215	7327.44	0.0432488	3.61201	0.000303828	0.00904472	1.02955	0.151384	8.83383	0.00327631	0.04576
ENSG00000101343	CRNKL1	51340	protein_coding	20	-	20034368	20056046	21679	0.15566	279.781	0.0405875	3.83516	0.000125481	0.00506525	1.02955	0.151614	4.13279	0.003077	0.044075
ENSG00000103018	CYB5B	80777	protein_coding	16	+	69424525	69466266	41742	0.15547	592.097	0.0432899	3.59137	0.000328946	0.00929078	1.02955	0.149532	5.20878	0.00316539	0.0446706
ENSG00000130024	PHF10	55274	protein_coding	6	-	169703905	169725566	21662	0.149547	615.698	0.0405603	3.68703	0.000226883	0.00681986	1.16747	0.144182	5.2649	0.00303996	0.0436462
ENSG00000107949	BCCIP	56647	protein_coding	10	+	125823546	125853695	30150	0.147734	297.945	0.0386734	3.82003	0.000133433	0.00540082	0.993292	0.142748	4.22266	0.00351108	0.0477744
ENSG00000143549	TPM3	7170	protein_coding	1	-	154155304	154194648	39345	0.140262	1808.39	0.0357379	3.92475	8.68214e-05	0.00412387	0.942237	0.134631	6.81631	0.00322964	0.0453751
ENSG00000146007	ZMAT2	153527	protein_coding	5	+	140698680	140706676	7997	0.138212	767.702	0.0378727	3.64937	0.00026288	0.00769329	1.09903	0.133925	5.58227	0.00368089	0.0488258
ENSG00000108587	GOSR1	9527	protein_coding	17	+	30477362	30527592	50231	-0.120594	820.329	0.032397	-3.72238	0.000197355	0.00649847	1.09903	-0.124698	5.67794	0.00356902	0.0480805
ENSG00000184708	EIF4ENIF1	56478	protein_coding	22	-	31436977	31496108	59132	-0.14705	449.086	0.0434529	-3.38412	0.000714059	0.0158819	0.962325	-0.151339	4.8119	0.00309585	0.0442148
ENSG00000166377	ATP9B	374868	protein_coding	18	+	79069285	79378283	308999	-0.153033	331.778	0.0433238	-3.5323	0.00041196	0.012511	0.814128	-0.156611	4.37717	0.00290593	0.0422975
ENSG00000167522	ANKRD11	29123	protein_coding	16	-	89267627	89490561	222935	-0.157928	2609.07	0.0371103	-4.25564	2.08454e-05	0.00143467	1.02955	-0.163001	7.3451	0.000514107	0.013793
ENSG00000092931	MFSD11	79157	protein_coding	17	+	76735865	76781449	45585	-0.158383	462.839	0.0469752	-3.37162	0.000747266	0.0180012	0.814128	-0.163666	4.85406	0.00180297	0.0314769
ENSG00000186166	CCDC84	338657	protein_coding	11	+	118998142	119015791	17650	-0.161061	675.555	0.0472779	-3.40668	0.000657587	0.0125832	1.27246	-0.16481	5.39914	0.00242064	0.0375654
ENSG00000172113	NME6	10201	protein_coding	3	-	48293264	48301685	8422	-0.174917	389.577	0.0470331	-3.71902	0.0002	0.006612	1.07786	-0.177986	4.60786	0.00114137	0.0233856
ENSG00000185163	DDX51	317781	protein_coding	12	-	132136594	132144335	7742	-0.17667	310.213	0.0563536	-3.13503	0.00171836	0.0265936	1.02955	-0.181392	4.28063	0.0034751	0.047507
ENSG00000185753	CXorf38	159013	protein_coding	X	-	40626921	40647554	20634	-0.182211	223.121	0.0556233	-3.27581	0.0010536	0.0197353	0.993292	-0.186705	3.80834	0.00262933	0.0397328
ENSG00000172831	CES2	8824	protein_coding	16	+	66934444	66945096	10653	-0.182484	362.215	0.0531486	-3.43346	0.000595925	0.0134985	1.02955	-0.18748	4.50272	0.0015375	0.0281356
ENSG00000177479	ARIH2	10425	protein_coding	3	+	48918821	48986382	67562	-0.184821	1258.31	0.0398273	-4.64055	3.47489e-06	0.000405558	1.04102	-0.18904	6.29427	0.000108829	0.00515511
ENSG00000011114	BTBD7	55727	protein_coding	14	-	93237550	93333092	95543	-0.188646	900.368	0.0593951	-3.17612	0.00149258	0.0208353	1.29128	-0.191932	5.81225	0.00262814	0.0397328
ENSG00000157259	GATAD1	57798	protein_coding	7	+	92447453	92458836	11384	-0.19062	635.141	0.0581152	-3.28003	0.00103795	0.0168271	1.27246	-0.193346	5.31068	0.0022458	0.0357885
ENSG00000169871	TRIM56	81844	protein_coding	7	+	101085439	101097967	12529	-0.190814	2319.05	0.0587932	-3.24551	0.0011724	0.0188566	1.18056	-0.194972	7.1751	0.00200224	0.0334206
ENSG00000177030	DEAF1	10522	protein_coding	11	-	644233	706715	62483	-0.19121	574.163	0.0612728	-3.12064	0.00180458	0.0228273	1.37055	-0.19645	5.16385	0.00207647	0.0340737
ENSG00000100150	DEPDC5	9681	protein_coding	22	+	31753951	31907034	153084	-0.191851	525.385	0.0595243	-3.22307	0.00126823	0.0188858	1.27246	-0.195535	5.03712	0.00207732	0.0340737
ENSG00000116044	NFE2L2	4780	protein_coding	2	-	177227595	177392697	165103	-0.192671	1613.47	0.0614113	-3.13739	0.00170459	0.023089	1.27246	-0.194806	6.65309	0.00327528	0.04576
ENSG00000214087	ARL16	339231	protein_coding	17	-	81681174	81683924	2751	-0.19489	231.687	0.0548403	-3.55378	0.000379739	0.0101659	1.02955	-0.198529	3.86284	0.00137494	0.0264247
ENSG00000122741	DCAF10	79269	protein_coding	9	+	37800502	37867666	67165	-0.195331	402.567	0.0568939	-3.43325	0.000596387	0.0157715	0.814128	-0.198252	4.65533	0.00159248	0.0288812
ENSG00000141458	NPC1	4864	protein_coding	18	-	23506184	23586898	80715	-0.199229	1959.49	0.0641745	-3.1045	0.00190603	0.0301702	0.942237	-0.203877	6.93181	0.00233175	0.0366956
ENSG00000170190	SLC16A5	9121	protein_coding	17	+	75087727	75106162	18436	-0.200666	1403.02	0.0609309	-3.29333	0.000990081	0.0171184	1.16747	-0.20538	6.44992	0.00123842	0.0246003
ENSG00000125843	AP5S1	55317	protein_coding	20	+	3820524	3828837	8314	-0.200888	289.165	0.058267	-3.44772	0.000565342	0.0166651	0.704137	-0.205575	4.17972	0.00118187	0.0239112
ENSG00000103199	ZNF500	26048	protein_coding	16	-	4748239	4767624	19386	-0.200908	224.999	0.0541319	-3.71145	0.000206078	0.0089919	0.704137	-0.205307	3.82048	0.000846239	0.0192877
ENSG00000158796	DEDD	9191	protein_coding	1	-	161120974	161132688	11715	-0.201121	657.949	0.0609004	-3.30246	0.000958394	0.0152683	1.37055	-0.205192	5.3603	0.00134316	0.0260076
ENSG00000124532	MRS2	57380	protein_coding	6	+	24402908	24426194	23287	-0.202362	389.766	0.0672445	-3.00935	0.00261807	0.0356588	0.993292	-0.20575	4.60866	0.003783	0.0496258
ENSG00000160602	NEK8	284086	protein_coding	17	+	28725897	28743455	17559	-0.204824	141.567	0.059151	-3.46272	0.000534736	0.0125832	1.02955	-0.208961	3.16	0.00183032	0.0315998
ENSG00000143190	POU2F1	5451	protein_coding	1	+	167220829	167427345	206517	-0.205883	1298.57	0.0562297	-3.66147	0.000250776	0.00723599	1.16747	-0.210056	6.33882	0.000489997	0.0134501
ENSG00000174915	PTDSS2	81490	protein_coding	11	+	448268	491399	43132	-0.206804	586.168	0.0559739	-3.69466	0.000220184	0.00721756	1.02955	-0.212176	5.19415	0.000405562	0.0119437
ENSG00000196781	TLE1	7088	protein_coding	9	-	81583683	81689305	105623	-0.208093	803.109	0.0576575	-3.60913	0.000307228	0.00773877	1.27246	-0.213226	5.64702	0.000479403	0.0132359
ENSG00000065029	ZNF76	7629	protein_coding	6	+	35258909	35295985	37077	-0.208642	1537.17	0.0651052	-3.20469	0.0013521	0.0197502	1.27246	-0.213774	6.58216	0.00162977	0.0293436
ENSG00000151612	ZNF827	152485	protein_coding	4	-	145757627	145938635	181009	-0.211803	308.18	0.0649422	-3.2614	0.00110863	0.0193314	1.07786	-0.215997	4.27167	0.0018539	0.0318397
ENSG00000177427	MIEF2	125170	protein_coding	17	+	18260534	18266552	6019	-0.213276	309.731	0.0645409	-3.30451	0.000951413	0.0180742	1.02955	-0.218784	4.27774	0.00124329	0.0246003
ENSG00000119772	DNMT3A	1788	protein_coding	2	-	25227855	25342590	114736	-0.213516	3380.86	0.0714621	-2.98782	0.00280974	0.0364339	1.02955	-0.21601	7.71951	0.00377019	0.0495604
ENSG00000175115	PACS1	55690	protein_coding	11	+	66070363	66244747	174385	-0.214806	1064.51	0.0611138	-3.51485	0.000439997	0.0103413	1.16747	-0.220843	6.05245	0.00054668	0.0144025
ENSG00000133131	MORC4	79710	protein_coding	X	-	106813871	107000244	186374	-0.216155	4219.7	0.0717668	-3.0119	0.00259618	0.0319908	1.16747	-0.217727	8.03942	0.00382574	0.0499345
ENSG00000116199	FAM20B	9917	protein_coding	1	+	179025804	179076562	50759	-0.220914	591.296	0.0688155	-3.21024	0.00132625	0.020577	1.16747	-0.222477	5.20819	0.00220826	0.0353676
ENSG00000181045	SLC26A11	284129	protein_coding	17	+	80219699	80253500	33802	-0.222577	798.416	0.0677848	-3.28358	0.00102498	0.018884	1.02955	-0.227369	5.63842	0.00104633	0.0221368
ENSG00000108840	HDAC5	10014	protein_coding	17	-	44076746	44123702	46957	-0.222991	5214.58	0.0696375	-3.20217	0.00136398	0.0209776	1.16747	-0.228932	8.34201	0.00113533	0.0233142
ENSG00000107738	C10orf54	64115	protein_coding	10	-	71747559	71773498	25940	-0.223741	9683.24	0.0742365	-3.0139	0.00257917	0.0364339	0.944227	-0.228696	9.23521	0.00232224	0.0366066
ENSG00000173875	ZNF791	163049	protein_coding	19	+	12610918	12633840	22923	-0.224729	441.34	0.0667842	-3.365	0.00076544	0.0165484	0.962325	-0.227112	4.78762	0.00137786	0.0264247
ENSG00000181894	ZNF329	79673	protein_coding	19	-	58126252	58155110	28859	-0.224881	239.649	0.0710242	-3.16626	0.00154412	0.0239767	1.07786	-0.228274	3.91114	0.0024752	0.0381008
ENSG00000103994	ZNF106	64397	protein_coding	15	-	42412823	42491123	78301	-0.227338	1021.85	0.0672632	-3.37982	0.000725326	0.0140636	1.16747	-0.230693	5.99445	0.00101386	0.0219092
ENSG00000220205	VAMP2	6844	protein_coding	17	-	8159149	8163546	4398	-0.227834	1275.52	0.0772733	-2.94841	0.00319413	0.0364542	1.16747	-0.233991	6.31225	0.00244929	0.0378862
ENSG00000182087	TMEM259	91304	protein_coding	19	-	1009648	1021179	11532	-0.229036	2309.63	0.0703958	-3.25355	0.00113973	0.0214556	0.944227	-0.234134	7.16902	0.00122208	0.0244867
ENSG00000033170	FUT8	2530	protein_coding	14	+	65410592	65744121	333530	-0.232094	1653.13	0.0766614	-3.02751	0.00246574	0.0356122	0.942237	-0.234903	6.68764	0.00282235	0.0414942
ENSG00000188185	LINC00265		lincRNA	7	+	39733632	39793092	59461	-0.232198	525.249	0.0785901	-2.95454	0.00313132	0.0374237	1.09903	-0.235491	5.03703	0.00330837	0.045958
ENSG00000170340	B3GNT2	10678	protein_coding	2	+	62196113	62224731	28619	-0.23303	385.878	0.0712387	-3.27111	0.00107126	0.0203034	0.962325	-0.234951	4.59515	0.00182949	0.0315998
ENSG00000112996	MRPS30	10884	protein_coding	5	+	44808925	44820428	11504	-0.23467	196.378	0.0652883	-3.59437	0.000325183	0.00912631	1.07786	-0.239166	3.62638	0.000698853	0.0171066
ENSG00000136936	XPA	7507	protein_coding	9	-	97674909	97697357	22449	-0.235427	121.942	0.0628511	-3.74578	0.000179833	0.00576807	1.19378	-0.238528	2.94756	0.000908566	0.0201615
ENSG00000218739	CEBPZOS	100505876	protein_coding	2	+	37196488	37216193	19706	-0.235961	320.947	0.0673049	-3.50586	0.000455134	0.0143979	0.704137	-0.240703	4.32959	0.000705765	0.0172118
ENSG00000100711	ZFYVE21	79038	protein_coding	14	+	103715730	103733668	17939	-0.236698	885.372	0.0519418	-4.55699	5.18921e-06	0.000459387	1.27246	-0.241247	5.78748	2.13741e-05	0.00158594
ENSG00000120925	RNF170	100616115;81790	protein_coding	8	-	42849637	42897290	47654	-0.236794	594.409	0.06024	-3.93084	8.46497e-05	0.00347917	1.16747	-0.239318	5.21513	0.000229827	0.00834164
ENSG00000126461	SCAF1	58506	protein_coding	19	+	49642125	49658642	16518	-0.236918	1683.22	0.0818916	-2.89307	0.00381497	0.0406277	1.18056	-0.242172	6.71236	0.00313397	0.0444342
ENSG00000136856	SLC2A8	29988	protein_coding	9	+	127397138	127408424	11287	-0.237999	495.641	0.0699208	-3.40384	0.000664451	0.0168271	0.814128	-0.242295	4.95392	0.000869663	0.019618
ENSG00000130244	FAM98C	147965	protein_coding	19	+	38403135	38409088	5954	-0.238735	125.392	0.0776743	-3.07354	0.00211534	0.0235967	1.52726	-0.243622	2.98632	0.00323307	0.0453896
ENSG00000124588	NQO2	4835	protein_coding	6	+	2987987	3028869	40883	-0.239619	261.651	0.0679568	-3.52605	0.000421802	0.0125832	0.814128	-0.24447	4.03699	0.000735801	0.0176472
ENSG00000185619	PCGF3	10336	protein_coding	4	+	705748	770640	64893	-0.241907	1433.52	0.0528667	-4.57579	4.74428e-06	0.000459387	1.16747	-0.245251	6.48214	3.03024e-05	0.00198801
ENSG00000141452	C18orf8	29919	protein_coding	18	+	23503470	23531807	28338	-0.241939	344.904	0.0495408	-4.88362	1.04157e-06	0.00017108	1.07786	-0.245727	4.43268	1.38428e-05	0.00114323
ENSG00000112186	CAP2	10486	protein_coding	6	+	17393216	17557792	164577	-0.242248	1123.67	0.0816892	-2.96548	0.00302209	0.0330908	1.29128	-0.24353	6.13183	0.00351897	0.0478321
ENSG00000111911	HINT3	135114	protein_coding	6	+	125956781	125980244	23464	-0.242381	354.102	0.073907	-3.27954	0.00103976	0.0199821	0.962325	-0.244851	4.47027	0.00137569	0.0264247
ENSG00000166188	ZNF319	57567	protein_coding	16	-	57994668	58000453	5786	-0.242421	229.312	0.0687103	-3.52817	0.000418448	0.0105121	1.07786	-0.247676	3.84737	0.000667181	0.0166532
ENSG00000104885	DOT1L	84444	protein_coding	19	+	2164149	2232578	68430	-0.242982	1972.41	0.0728648	-3.3347	0.000853927	0.0178685	0.942237	-0.248005	6.9413	0.000846851	0.0192877
ENSG00000063169	GLTSCR1	29998	protein_coding	19	+	47608196	47703277	95082	-0.244112	770.622	0.0731065	-3.33913	0.000840404	0.0139597	1.37055	-0.248271	5.58784	0.000858141	0.0194295
ENSG00000142961	MOB3C	148932	protein_coding	1	-	46607715	46616891	9177	-0.244343	424.786	0.0840117	-2.90843	0.00363244	0.0451795	0.962325	-0.249236	4.73188	0.00336552	0.0464235
ENSG00000132005	RFX1	5989	protein_coding	19	-	13961538	14007039	45502	-0.24447	644.549	0.0844556	-2.89465	0.00379576	0.0384618	1.27246	-0.249979	5.33021	0.00295109	0.042772
ENSG00000100577	GSTZ1	2954	protein_coding	14	+	77320884	77331597	10714	-0.245469	296.506	0.0733554	-3.3463	0.00081898	0.0165484	1.02955	-0.249892	4.21564	0.00107839	0.0225594
ENSG00000221817	PPP3CB-AS1	101929145	processed_transcript	10	+	73495525	73520070	24546	-0.247031	55.292	0.0747101	-3.30652	0.000944613	0.0165356	1.19378	-0.250163	1.83442	0.00333938	0.0462666
ENSG00000229180	GS1-124K5.11		lincRNA	7	-	66526088	66542624	16537	-0.248325	490.895	0.0681639	-3.64306	0.000269415	0.00798386	1.07786	-0.25229	4.93987	0.000384038	0.0116015
ENSG00000079999	KEAP1	9817	protein_coding	19	-	10486120	10503741	17622	-0.249711	823.487	0.0759819	-3.28645	0.00101459	0.0158819	1.37055	-0.254758	5.68277	0.000850183	0.0193172
ENSG00000214300	SPDYE3	441272	protein_coding	7	+	100307702	100322196	14495	-0.251959	67.3564	0.073709	-3.41829	0.000630153	0.0123892	1.26634	-0.254957	2.11038	0.00211106	0.0344794
ENSG00000122512	PMS2	5395;107984056	protein_coding	7	-	5973239	6009125	35887	-0.252395	364.268	0.0779804	-3.23665	0.00120941	0.0210363	1.02955	-0.257966	4.50979	0.00105364	0.0222131
ENSG00000113391	FAM172A	83989;100313887	protein_coding	5	-	93618069	94111699	493631	-0.252585	286.059	0.0574505	-4.39657	1.09973e-05	0.00087358	1.07786	-0.255647	4.16476	6.40753e-05	0.00345776
ENSG00000150760	DOCK1	1793	protein_coding	10	+	126905409	127452517	547109	-0.252973	1148.9	0.0727989	-3.47496	0.000510924	0.010667	1.29128	-0.254827	6.16453	0.00085757	0.0194295
ENSG00000178096	BOLA1	51027	protein_coding	1	+	149887890	149900798	12909	-0.253526	104.774	0.0777058	-3.26264	0.00110381	0.0204769	0.9793	-0.257712	2.73287	0.00231539	0.036529
ENSG00000273247	RP11-83A24.2		antisense	4	-	139411927	139454034	42108	-0.255625	309.88	0.0823593	-3.10378	0.00191069	0.0331326	0.814128	-0.259115	4.27971	0.00215789	0.0348892
ENSG00000279495	RP11-521B24.4		TEC	14	+	105370418	105372918	2501	-0.257774	196.263	0.0706395	-3.64915	0.000263107	0.00833739	0.993292	-0.261476	3.62489	0.000505875	0.0136802
ENSG00000235706	DICER1-AS1	400242	antisense	14	+	95157645	95179933	22289	-0.261641	85.7601	0.0780769	-3.35107	0.000805009	0.0148821	1.19378	-0.264796	2.4496	0.00197715	0.033206
ENSG00000172840	PDP2	57546	protein_coding	16	+	66878589	66895754	17166	-0.262518	248.978	0.0674503	-3.89203	9.94103e-05	0.00412387	1.07786	-0.266942	3.96626	0.000235071	0.00844079
ENSG00000182107	TMEM30B	161291	protein_coding	14	-	61277370	61281840	4471	-0.267559	575.775	0.081859	-3.26853	0.00108106	0.0180836	1.16747	-0.26959	5.16937	0.00121692	0.0244348
ENSG00000112146	FBXO9	26268	protein_coding	6	+	53051991	53100873	48883	-0.26811	1301.19	0.0568158	-4.71893	2.37091e-06	0.000275671	1.27246	-0.27092	6.34288	1.34304e-05	0.00113107
ENSG00000228925	AC016722.4		antisense	2	+	46899275	46908678	9404	-0.26814	53.2389	0.0768897	-3.48733	0.000487865	0.0108895	1.19378	-0.27243	1.78123	0.00144235	0.0270191
ENSG00000066933	MYO9A	4649	protein_coding	15	-	71822289	72118577	296289	-0.268778	2156.49	0.0750475	-3.58143	0.000341715	0.0089919	1.16747	-0.271442	7.07069	0.000438593	0.0125468
ENSG00000130734	ATG4D	84971	protein_coding	19	+	10543895	10553418	9524	-0.269131	296.421	0.0724435	-3.71504	0.00020317	0.0088937	0.704137	-0.274074	4.21493	0.000247508	0.0087387
ENSG00000145685	LHFPL2	10184	protein_coding	5	-	78485215	78770021	284807	-0.26952	521.745	0.0759901	-3.54677	0.000389978	0.0121121	0.814128	-0.271613	5.02798	0.000534741	0.0142062
ENSG00000070159	PTPN3	5774	protein_coding	9	-	109375466	109498313	122848	-0.27006	1479.09	0.0841062	-3.21095	0.00132299	0.0224428	1.02955	-0.272047	6.52763	0.00146587	0.0272715
ENSG00000139998	RAB15	376267	protein_coding	14	-	64945814	64972776	26963	-0.270238	1759.48	0.0774182	-3.49062	0.000481898	0.0125779	0.942237	-0.274089	6.77724	0.000523251	0.0139595
ENSG00000270504	RP11-420L9.5		antisense	6	+	3751111	3753871	2761	-0.271417	506.39	0.0817865	-3.3186	0.0009047	0.0179197	0.993292	-0.276677	4.98288	0.000680684	0.0168794
ENSG00000162407	PLPP3	8613	protein_coding	1	-	56494747	56645301	150555	-0.273266	7946.32	0.0734306	-3.72142	0.000198109	0.00714592	0.944227	-0.275742	8.95159	0.000291107	0.00958442
ENSG00000174996	KLC2	64837	protein_coding	11	+	66257294	66267860	10567	-0.274385	619.065	0.0713803	-3.84399	0.00012105	0.00453326	1.16747	-0.279384	5.27225	0.000113588	0.00527481
ENSG00000153982	GDPD1	284161	protein_coding	17	+	59220467	59275967	55501	-0.275419	424.454	0.0921818	-2.98778	0.0028101	0.0355313	1.07786	-0.278681	4.73006	0.00240062	0.0373462
ENSG00000128346	C22orf23	84645	protein_coding	22	-	37943050	37953669	10620	-0.276309	119.1	0.0916477	-3.0149	0.00257063	0.0301956	1.26634	-0.282601	2.91384	0.00281525	0.041454
ENSG00000174165	ZDHHC24	254359	protein_coding	11	-	66520637	66546238	25602	-0.276613	338.217	0.0671951	-4.11656	3.84565e-05	0.00259226	0.814128	-0.279864	4.40492	8.3509e-05	0.00413087
ENSG00000059145	UNKL	64718	protein_coding	16	-	1363205	1414751	51547	-0.279595	904.591	0.0866554	-3.22651	0.00125308	0.0186946	1.29128	-0.283858	5.81861	0.00106915	0.0224155
ENSG00000196189	SEMA4A	64218	protein_coding	1	+	156147366	156177752	30387	-0.279628	408.257	0.0936929	-2.98452	0.00284027	0.0374617	0.993292	-0.284362	4.67364	0.00214876	0.0348257
ENSG00000185950	IRS2	8660	protein_coding	13	-	109752698	109786568	33871	-0.280606	1163.81	0.0817377	-3.433	0.000596938	0.0125779	1.16747	-0.286169	6.18047	0.000446535	0.0126932
ENSG00000002330	BAD	572	protein_coding	11	-	64269830	64284704	14875	-0.282006	182.339	0.0775244	-3.63764	0.000275147	0.00837717	1.02955	-0.286208	3.52049	0.000464708	0.012943
ENSG00000154229	PRKCA	5578	protein_coding	17	+	66302636	66810743	508108	-0.282284	139.666	0.084997	-3.32111	0.000896606	0.0224428	0.698648	-0.285968	3.14157	0.00145661	0.0271514
ENSG00000260793	RP5-882C2.2		antisense	17	+	44221401	44223710	2310	-0.283037	124.401	0.0872723	-3.24315	0.00118216	0.0185042	1.23459	-0.287214	2.97605	0.00159887	0.0289253
ENSG00000155849	ELMO1	9844	protein_coding	7	-	36854361	37449249	594889	-0.283716	1230.2	0.0813425	-3.48792	0.00048679	0.0110111	1.16747	-0.285716	6.26197	0.000569338	0.014805
ENSG00000135407	AVIL	10677	protein_coding	12	-	57797376	57818704	21329	-0.283728	250.77	0.0840443	-3.37593	0.000735655	0.0149588	1.07786	-0.286338	3.97668	0.00102028	0.0219482
ENSG00000073169	SELO	83642	protein_coding	22	+	50200979	50217616	16638	-0.284069	370.178	0.0850948	-3.33827	0.000843017	0.0171184	0.993292	-0.28806	4.53475	0.000882368	0.0197415
ENSG00000280388	RP11-229D13.3		TEC	7	-	76043977	76045963	1987	-0.284459	83.3342	0.0765628	-3.71537	0.000202909	0.00612809	1.23459	-0.28701	2.41009	0.000684197	0.0169003
ENSG00000117602	RCAN3	11123	protein_coding	1	+	24502351	24541040	38690	-0.284559	251.143	0.0854337	-3.33076	0.000866099	0.0173957	0.993292	-0.286615	3.97786	0.0010603	0.0223022
ENSG00000272894	RP5-1159O4.1		lincRNA	7	-	7552462	7566996	14535	-0.286166	82.3165	0.0887864	-3.22308	0.00126818	0.0225301	0.9793	-0.288186	2.39155	0.00239367	0.0372687
ENSG00000168679	SLC16A4	9122	protein_coding	1	-	110362848	110391082	28235	-0.286185	2903.19	0.0974898	-2.93553	0.00332974	0.0371612	1.18056	-0.287784	7.49972	0.00313408	0.0444342
ENSG00000162733	DDR2	4921	protein_coding	1	+	162631373	162787400	156028	-0.286618	210.66	0.0935306	-3.06443	0.00218087	0.0396227	0.698648	-0.289277	3.72833	0.00281189	0.041454
ENSG00000129680	MAP7D3	79649	protein_coding	X	-	136213220	136256482	43263	-0.286675	1348.61	0.0873474	-3.28201	0.0010307	0.0189506	1.02955	-0.288083	6.39475	0.00112821	0.0231929
ENSG00000197044	ZNF441	126068	protein_coding	19	+	11767000	11784078	17079	-0.28699	120.756	0.0881538	-3.25556	0.00113171	0.0179965	1.23459	-0.288122	2.93445	0.00204488	0.0338055
ENSG00000249258	RP11-468H14.2		lincRNA	8	+	17131181	17149789	18609	-0.288327	90.5663	0.0952091	-3.02836	0.00245888	0.0260957	1.52726	-0.28984	2.52698	0.00382445	0.0499345
ENSG00000205485	AC004980.7	100133091	transcribed_unprocessed_pseudogene	7	+	76549360	76627982	78623	-0.288394	75.5076	0.080106	-3.60015	0.00031803	0.00674262	1.66297	-0.292624	2.27035	0.000760606	0.0180371
ENSG00000130382	MLLT1	4298	protein_coding	19	-	6210379	6279948	69570	-0.289444	12638.9	0.0967002	-2.99321	0.00276064	0.0360917	1.02955	-0.293331	9.6201	0.00225391	0.0358324
ENSG00000114739	ACVR2B	93	protein_coding	3	+	38453851	38493142	39292	-0.289617	1115.82	0.0862393	-3.35829	0.000784261	0.0159423	1.04102	-0.291668	6.12112	0.000791014	0.0184586
ENSG00000235316	DUSP8P5		processed_pseudogene	10	+	73731824	73733638	1815	-0.290625	56.1953	0.0956876	-3.03723	0.00238766	0.0299236	1.19378	-0.294154	1.85547	0.00369764	0.0489796
ENSG00000079313	REXO1	57455;100302210	protein_coding	19	-	1815246	1848463	33218	-0.292159	1099.85	0.0732664	-3.98763	6.67359e-05	0.00273869	1.29128	-0.297516	6.09971	6.50191e-05	0.00348881
ENSG00000105325	FZR1	51343	protein_coding	19	+	3506273	3538330	32058	-0.292319	1763.5	0.100321	-2.91384	0.00357013	0.0426687	1.02955	-0.298459	6.77998	0.00250763	0.0384754
ENSG00000273270	RP11-212P7.2		lincRNA	7	-	128524016	128531069	7054	-0.292352	118.442	0.0874111	-3.34456	0.000824132	0.0147672	1.23459	-0.295353	2.9064	0.00134032	0.0259789
ENSG00000254470	AP5B1	91056	protein_coding	11	-	65775893	65780802	4910	-0.292539	1194.96	0.0976317	-2.99635	0.00273231	0.0357995	1.02955	-0.297054	6.21901	0.00201093	0.0334684
ENSG00000140564	FURIN	5045	protein_coding	15	+	90868592	90883458	14867	-0.293278	28018.8	0.0903557	-3.24581	0.00117116	0.0188559	1.18056	-0.297889	10.7681	0.000927988	0.0204967
ENSG00000181826	RELL1	768211	protein_coding	4	-	37590800	37686376	95577	-0.293338	576.238	0.0829815	-3.53498	0.000407808	0.00908071	1.37055	-0.296175	5.17027	0.000436144	0.0125334
ENSG00000135299	ANKRD6	22881	protein_coding	6	+	89433170	89633834	200665	-0.29562	100.517	0.0969835	-3.04815	0.00230256	0.0331683	0.9793	-0.298824	2.6735	0.00296084	0.0428483
ENSG00000172243	CLEC7A	64581	protein_coding	12	-	10116777	10130258	13482	-0.295752	159.271	0.0970625	-3.04703	0.00231114	0.0329992	0.993292	-0.298815	3.32887	0.00268184	0.0402301
ENSG00000170100	ZNF778	197320	protein_coding	16	+	89217703	89237071	19369	-0.296632	212.048	0.0674813	-4.39576	1.10384e-05	0.0011878	0.698648	-0.299632	3.73637	4.12307e-05	0.00253756
ENSG00000213613	RP11-380G5.3		processed_pseudogene	10	+	87945502	87946024	523	-0.29809	79.3992	0.085245	-3.49687	0.000470755	0.0104009	1.23459	-0.301001	2.3424	0.00104865	0.022153
ENSG00000179979	CRIPAK	285464	protein_coding	4	+	1391552	1395989	4438	-0.300351	536.758	0.100463	-2.98967	0.00279275	0.0349466	1.09903	-0.303716	5.06841	0.00225426	0.0358324
ENSG00000166762	CATSPER2	117155	protein_coding	15	-	43628503	43668118	39616	-0.301156	131.023	0.0789487	-3.81458	0.000136414	0.00474119	1.23459	-0.304442	3.04974	0.000312378	0.0100738
ENSG00000123009	NME2P1		processed_pseudogene	12	+	120282303	120282716	414	-0.305358	803.751	0.0852737	-3.58091	0.000342396	0.00923352	1.09903	-0.309645	5.64829	0.000285166	0.00951252
ENSG00000185340	GAS2L1	10634	protein_coding	22	+	29306582	29312785	6204	-0.307825	279.807	0.101614	-3.02936	0.00245073	0.0334776	1.02955	-0.31275	4.13298	0.00199458	0.0333219
ENSG00000247137	RP11-727A23.5		processed_transcript	11	-	83184491	83193794	9304	-0.309541	95.0063	0.0955428	-3.23982	0.00119606	0.018329	1.26634	-0.310522	2.59542	0.00217469	0.0350245
ENSG00000255284	AP006621.5	171391	lincRNA	11	+	777578	784297	6720	-0.310296	66.5886	0.104025	-2.9829	0.00285531	0.0271867	1.66297	-0.313309	2.09463	0.00376426	0.0495167
ENSG00000140749	IGSF6	10261	protein_coding	16	-	21639537	21652660	13124	-0.312841	116.058	0.0962423	-3.25056	0.00115179	0.0210363	0.9793	-0.31818	2.87842	0.0013138	0.0256217
ENSG00000213801	ZNF321P	399669	transcribed_processed_pseudogene	19	-	52927135	52942601	15467	-0.3138	103.072	0.0871338	-3.60136	0.000316554	0.00833739	1.19378	-0.317086	2.71003	0.000584877	0.0150948
ENSG00000237523	LINC00857	439990	lincRNA	10	+	80207710	80219657	11948	-0.314612	107.517	0.0931691	-3.37679	0.00073338	0.0134985	1.26634	-0.317115	2.76862	0.00109604	0.0227615
ENSG00000133250	ZNF414	84330	protein_coding	19	-	8509678	8514164	4487	-0.316531	217.113	0.0964741	-3.281	0.0010344	0.024454	0.704137	-0.320661	3.76972	0.000990546	0.0215526
ENSG00000226200	SGMS1-AS1		antisense	10	+	50624951	50641451	16501	-0.317194	50.8538	0.103837	-3.05475	0.00225251	0.0289352	1.19378	-0.319257	1.71644	0.00358665	0.0481813
ENSG00000272054	RP11-423P10.2		sense_intronic	2	+	37208875	37212677	3803	-0.317662	35.8421	0.10359	-3.06652	0.00216567	0.0297555	1.09701	-0.320287	1.23628	0.00377651	0.0495748
ENSG00000156381	ANKRD9	122416	protein_coding	14	-	102501760	102509799	8040	-0.317745	1312.22	0.0993136	-3.19941	0.0013771	0.0230758	1.02955	-0.323662	6.35337	0.000870648	0.019618
ENSG00000242622	RP11-18H7.1		lincRNA	3	+	120094895	120136783	41889	-0.318102	37.256	0.0881387	-3.60911	0.000307253	0.00817269	1.19465	-0.320381	1.28806	0.00101045	0.0218869
ENSG00000184454	NCMAP	400746	protein_coding	1	+	24556111	24609328	53218	-0.318902	1283.47	0.11194	-2.84886	0.00438757	0.0483839	1.04102	-0.321037	6.32283	0.00347642	0.047507
ENSG00000129925	TMEM8A	58986	protein_coding	16	-	370773	387113	16341	-0.319713	5437.54	0.096783	-3.3034	0.000955201	0.0168501	1.16747	-0.323513	8.40393	0.000773315	0.0182021
ENSG00000116525	TRIM62	55223	protein_coding	1	-	33145402	33182059	36658	-0.320075	1405.53	0.0851917	-3.75712	0.000171881	0.00567246	1.16747	-0.324703	6.45274	0.000134286	0.00583698
ENSG00000130479	MAP1S	55201	protein_coding	19	+	17719242	17734516	15275	-0.320255	668.888	0.0987293	-3.24377	0.0011796	0.0190512	1.16747	-0.324802	5.38389	0.000812044	0.0187303
ENSG00000182492	BGN	633	protein_coding	X	+	153494939	153509554	14616	-0.321353	15561.5	0.112916	-2.84596	0.00442783	0.0453111	1.16747	-0.325451	9.92016	0.00329876	0.0459047
ENSG00000177169	ULK1	8408	protein_coding	12	+	131894651	131923167	28517	-0.321664	2995.75	0.0767595	-4.19055	2.78279e-05	0.00158365	1.18056	-0.326382	7.54388	2.87254e-05	0.00194871
ENSG00000221883	ARIH2OS	646450	protein_coding	3	-	48917788	48919385	1598	-0.323874	18.2269	0.103564	-3.12729	0.00176428	0.0298833	0.884105	-0.326464	0.33118	0.00283423	0.0415723
ENSG00000266717	RP11-855A2.3		antisense	17	-	67950885	67951746	862	-0.324543	19.7551	0.105572	-3.07414	0.00211111	0.033069	0.903989	-0.326865	0.435476	0.003479	0.047508
ENSG00000276449	AC004076.5		antisense	19	+	57449689	57453011	3323	-0.324802	39.9868	0.100504	-3.23174	0.00123038	0.0195487	1.17457	-0.326418	1.3853	0.00261604	0.0395949
ENSG00000177725	CTD-2530N21.5		sense_overlapping	8	+	22169338	22171710	2373	-0.326573	110.414	0.109043	-2.99489	0.0027454	0.0370598	0.9793	-0.33314	2.80547	0.00255702	0.03895
ENSG00000262777	RP11-818O24.3		antisense	17	+	1424473	1426484	2012	-0.328228	35.7501	0.106259	-3.08896	0.00200859	0.0283072	1.09701	-0.332442	1.23206	0.00303326	0.043616
ENSG00000224652	LINC00885	401109	lincRNA	3	+	196142636	196160890	18255	-0.329281	343.299	0.0736946	-4.46819	7.88847e-06	0.0007505	0.962325	-0.333411	4.42582	1.30401e-05	0.00111684
ENSG00000167543	TP53I13	90313	protein_coding	17	+	29566052	29573157	7106	-0.329301	906.589	0.105195	-3.13039	0.00174577	0.024736	1.16747	-0.33354	5.82146	0.00119826	0.024125
ENSG00000102934	PLLP	51090	protein_coding	16	-	57248547	57284687	36141	-0.329618	62.6951	0.100165	-3.29074	0.000999239	0.0138095	1.66297	-0.333681	2.00939	0.00144059	0.0270129
ENSG00000117122	MFAP2	4237	protein_coding	1	-	16974502	16980835	6334	-0.330849	1158.39	0.0916141	-3.61133	0.000304625	0.00904472	1.02955	-0.335339	6.17427	0.000226513	0.00832226
ENSG00000173227	SYT12	91683	protein_coding	11	+	67006778	67050863	44086	-0.330852	1029.96	0.118234	-2.79829	0.00513742	0.0495899	1.16747	-0.334629	6.0053	0.00370574	0.0490033
ENSG00000178385	PLEKHM3	389072	protein_coding	2	-	207821288	208025560	204273	-0.331671	232.551	0.0901048	-3.68095	0.000232365	0.00744034	1.02955	-0.333758	3.86847	0.000311463	0.0100702
ENSG00000232587	EEF1A1P3		processed_pseudogene	13	+	28214513	28215897	1385	-0.331854	80.5267	0.100912	-3.28854	0.00100709	0.0168271	1.23459	-0.334495	2.36132	0.00153204	0.0280898
ENSG00000134508	CABLES1	91768	protein_coding	18	+	23134564	23260467	125904	-0.331876	509.736	0.0927758	-3.57718	0.000347316	0.00953962	1.02955	-0.336841	4.99315	0.000256537	0.0088815
ENSG00000226824	RP4-756H11.3		sense_intronic	7	+	66654538	66669855	15318	-0.331985	46.2809	0.0968997	-3.42607	0.000612387	0.0125832	1.18395	-0.335311	1.58923	0.00109792	0.0227675
ENSG00000236829	Z97634.3	100134368	transcribed_processed_pseudogene	16	+	382097	392960	10864	-0.332048	35.8201	0.0971827	-3.41674	0.000633757	0.0134985	1.09701	-0.333696	1.23428	0.00178722	0.0312706
ENSG00000012174	MBTPS2	51360	protein_coding	X	+	21839636	21885424	45789	-0.333566	466.36	0.098173	-3.39773	0.00067947	0.0146349	1.02955	-0.334781	4.86627	0.000629741	0.0159539
ENSG00000182979	MTA1	9112	protein_coding	14	+	105419820	105470729	50910	-0.335602	867.162	0.0940143	-3.56969	0.000357408	0.00967396	1.04102	-0.33936	5.75859	0.000295706	0.00965987
ENSG00000124486	USP9X	8239	protein_coding	X	+	41085635	41236579	150945	-0.335974	5962.41	0.0924403	-3.6345	0.000278524	0.00904472	0.942237	-0.337556	8.53724	0.000279013	0.00946402
ENSG00000224536	RP11-134G8.7		antisense	1	+	201507241	201534784	27544	-0.336439	64.5687	0.101811	-3.30455	0.000951297	0.0159423	1.26634	-0.338517	2.05074	0.0015851	0.0288124
ENSG00000162144	CYB561A3	220002	protein_coding	11	-	61348745	61362299	13555	-0.336744	854.11	0.10814	-3.11395	0.001846	0.0267101	1.09903	-0.340817	5.73565	0.00123947	0.0246003
ENSG00000270091	RP11-78O7.2		lincRNA	17	-	19896590	19897287	698	-0.337287	21.0009	0.102012	-3.30635	0.000945195	0.0200294	0.871768	-0.338211	0.515599	0.00218083	0.0350761
ENSG00000126705	AHDC1	27245	protein_coding	1	-	27534035	27604431	70397	-0.337319	512.261	0.0990636	-3.40508	0.00066145	0.0139597	1.07786	-0.343371	5.00062	0.000446927	0.0126932
ENSG00000148057	IDNK	414328	protein_coding	9	+	83623049	83644130	21082	-0.337647	36.8349	0.0889553	-3.79569	0.000147231	0.00540082	1.09701	-0.339405	1.27249	0.000503712	0.0136686
ENSG00000187953	PMS2CL		transcribed_unprocessed_pseudogene	7	+	6710128	6753862	43735	-0.33858	158.158	0.0817608	-4.1411	3.45637e-05	0.00207095	1.02955	-0.342595	3.31761	6.81269e-05	0.00361472
ENSG00000232104	RFX3-AS1	101929302	lincRNA	9	+	3526723	3691814	165092	-0.339004	32.4898	0.109853	-3.08598	0.00202885	0.0269135	1.19465	-0.340585	1.09915	0.00356269	0.048031
ENSG00000146540	C7orf50	84310	protein_coding	7	-	996986	1138260	141275	-0.341571	274.777	0.0769991	-4.43604	9.16291e-06	0.000791324	1.02955	-0.346934	4.1068	1.35168e-05	0.00113107
ENSG00000144959	NCEH1	57552	protein_coding	3	-	172630249	172711218	80970	-0.342313	492.457	0.0922894	-3.70912	0.000207979	0.00714592	0.993292	-0.343211	4.94484	0.000217185	0.00810619
ENSG00000185262	UBALD2	283991	protein_coding	17	+	76265202	76271299	6098	-0.343467	770.768	0.109854	-3.12658	0.00176854	0.0260957	1.09903	-0.347065	5.58838	0.00122633	0.0244944
ENSG00000085831	TTC39A	22996	protein_coding	1	-	51287258	51345116	57859	-0.343644	71.761	0.115309	-2.9802	0.00288059	0.0296089	1.47032	-0.347201	2.19645	0.00322475	0.0453399
ENSG00000237718	AC009095.4		antisense	16	-	67614381	67616146	1766	-0.34457	27.172	0.109152	-3.1568	0.00159511	0.0233633	1.17457	-0.34623	0.862082	0.00296182	0.0428483
ENSG00000125520	SLC2A4RG	56731	protein_coding	20	+	63739861	63743505	3645	-0.344992	183.217	0.0938537	-3.67585	0.000237056	0.00755015	1.02955	-0.35038	3.52753	0.000243755	0.00863831
ENSG00000174738	NR1D2	9975	protein_coding	3	+	23945260	23980618	35359	-0.345277	531.357	0.100201	-3.44584	0.000569277	0.0125832	1.09903	-0.346475	5.05431	0.00052404	0.0139609
ENSG00000204614	TRIM40	135644	protein_coding	6	+	30136108	30148735	12628	-0.345366	1968.24	0.101328	-3.40841	0.000653435	0.0151282	0.944227	-0.346555	6.93909	0.000559252	0.0146524
ENSG00000142409	ZNF787	126208	protein_coding	19	-	56087366	56121280	33915	-0.345633	175.279	0.0970562	-3.56116	0.000369215	0.0116844	0.814128	-0.349863	3.46415	0.00038748	0.0116015
ENSG00000107282	APBA1	320	protein_coding	9	-	69427530	69672306	244777	-0.347836	129.1	0.0962773	-3.61285	0.00030285	0.0069064	1.52726	-0.35197	3.02951	0.000389222	0.0116247
ENSG00000246985	SOCS2-AS1	144481	processed_transcript	12	-	93542463	93571768	29306	-0.348116	85.2881	0.107652	-3.23371	0.00122194	0.0188318	1.23459	-0.349863	2.44397	0.00159345	0.0288812
ENSG00000144152	FBLN7	129804	protein_coding	2	+	112138385	112188216	49832	-0.350409	576.075	0.0974843	-3.59452	0.000324991	0.0092665	1.02955	-0.355006	5.16814	0.000200944	0.00771256
ENSG00000269982	RP11-1020A11.2		antisense	3	+	9958717	9962539	3823	-0.350585	25.7099	0.104007	-3.37078	0.000749564	0.0173219	0.871768	-0.353098	0.786351	0.00150675	0.0278142
ENSG00000138829	FBN2	2201	protein_coding	5	-	128257909	128659185	401277	-0.350703	29066.7	0.103522	-3.38772	0.000704753	0.0159232	0.944227	-0.352548	10.8223	0.000611949	0.0156622
ENSG00000182511	FES	2242	protein_coding	15	+	90883695	90895776	12082	-0.352876	700.696	0.101879	-3.46367	0.000532861	0.0117237	1.16747	-0.356012	5.45247	0.000434996	0.0125283
ENSG00000261485	PAN3-AS1		antisense	13	-	28136843	28138193	1351	-0.353622	22.5081	0.109738	-3.22242	0.00127114	0.0240417	0.884105	-0.353942	0.608862	0.00265483	0.0399591
ENSG00000148143	ZNF462	58499	protein_coding	9	+	106863097	107013634	150538	-0.354565	467.797	0.109064	-3.25098	0.00115006	0.0238096	0.814128	-0.356485	4.87133	0.000964204	0.0211003
ENSG00000161091	MFSD12	126321	protein_coding	19	-	3538261	3574290	36030	-0.356401	3168.46	0.125445	-2.8411	0.00449583	0.0456697	1.16747	-0.36136	7.62472	0.00317591	0.0447525
ENSG00000166289	PLEKHF1	79156	protein_coding	19	+	29665056	29675457	10402	-0.357687	694.582	0.117197	-3.05202	0.00227305	0.0295143	1.16747	-0.361871	5.43831	0.0015159	0.027895
ENSG00000167261	DPEP2	64174	protein_coding	16	-	67987394	68000586	13193	-0.357887	709.707	0.0824454	-4.3409	1.41898e-05	0.00104271	1.09903	-0.361906	5.4694	1.24684e-05	0.00108145
ENSG00000261324	RP11-174G6.5		sense_overlapping	12	-	14762504	14767931	5428	-0.358515	173.849	0.104808	-3.42068	0.00062465	0.0134985	1.07786	-0.360446	3.45278	0.00073737	0.0176625
ENSG00000155269	GPR78	27201	protein_coding	4	+	8558725	8619761	61037	-0.358555	2152.84	0.122065	-2.93741	0.00330967	0.0429017	0.944227	-0.363248	7.06782	0.00236002	0.0369924
ENSG00000006118	TMEM132A	54972	protein_coding	11	+	60924463	60937159	12697	-0.359281	3265.52	0.100908	-3.56049	0.000370157	0.00927729	1.16747	-0.36481	7.66765	0.00022625	0.00832226
ENSG00000247934	RP11-967K21.1		antisense	12	-	28163298	28190738	27441	-0.360054	19.2589	0.107988	-3.33421	0.000855425	0.0184175	0.899451	-0.360761	0.40311	0.00183161	0.0315998
ENSG00000153930	ANKFN1	162282	protein_coding	17	+	55882301	56511659	629359	-0.360874	358.582	0.100524	-3.58994	0.000330758	0.00948467	0.993292	-0.363291	4.48922	0.000299281	0.00975103
ENSG00000146802	TMEM168	64418	protein_coding	7	-	112762382	112790592	28211	-0.361217	703.667	0.0971353	-3.7187	0.000200247	0.00591928	1.27246	-0.361448	5.45886	0.000207968	0.00790072
ENSG00000234969	RP13-33H18.1		processed_pseudogene	X	+	74069276	74070832	1557	-0.363759	45.5424	0.0984495	-3.69488	0.000219987	0.00673877	1.15818	-0.364834	1.56621	0.000605991	0.0155342
ENSG00000279806	RP11-58O9.2		TEC	17	-	40473554	40475289	1736	-0.36451	116.57	0.112256	-3.24712	0.0011658	0.0212305	0.9793	-0.37048	2.88314	0.00102725	0.0220072
ENSG00000174156	GSTA3	2940	protein_coding	6	-	52896639	52909685	13047	-0.364853	468.479	0.117735	-3.09894	0.00194214	0.0295912	0.993292	-0.367911	4.87256	0.00143965	0.0270129
ENSG00000006747	SCIN	85477	protein_coding	7	+	12570577	12660179	89603	-0.365441	16259.7	0.115794	-3.15595	0.00159977	0.0268728	0.944227	-0.366689	9.98562	0.00144967	0.0270917
ENSG00000203804	ADAMTSL4-AS1	574406	processed_transcript	1	-	150560202	150574552	14351	-0.365496	123.095	0.0922294	-3.9629	7.40436e-05	0.00356711	0.9793	-0.3686	2.96034	0.000114739	0.00527717
ENSG00000135063	FAM189A2	9413	protein_coding	9	+	69324572	69392455	67884	-0.367029	26.3433	0.122511	-2.99588	0.00273651	0.0391646	0.891166	-0.371041	0.819741	0.0035503	0.0479985
ENSG00000157240	FZD1	8321	protein_coding	7	+	91264364	91271326	6963	-0.367349	493.378	0.0678745	-5.41219	6.226e-08	2.71984e-05	0.814128	-0.372923	4.94673	1.14796e-07	3.69584e-05
ENSG00000246526	RP11-539L10.2		lincRNA	4	-	6687448	6690519	3072	-0.367371	86.6676	0.100591	-3.65213	0.000260073	0.00624861	1.52726	-0.370057	2.46445	0.000420146	0.0122215
ENSG00000172508	CARNS1	57571	protein_coding	11	+	67414968	67425607	10640	-0.367789	34.36	0.105316	-3.49225	0.000478963	0.0107459	1.19465	-0.371633	1.17796	0.000895124	0.0198864
ENSG00000272205	RP11-277B15.3		lincRNA	1	-	167219831	167220512	682	-0.369349	55.4619	0.0987054	-3.74193	0.000182612	0.00512709	1.47032	-0.370914	1.83853	0.00037482	0.0114491
ENSG00000262655	SPON1	10418	protein_coding	11	+	13962689	14267884	305196	-0.369676	412.773	0.117843	-3.13701	0.00170678	0.0277516	0.962325	-0.372776	4.6929	0.00146757	0.0272765
ENSG00000089057	SLC23A2	9962	protein_coding	20	-	4852356	5010293	157938	-0.369803	5415.4	0.0981802	-3.76658	0.000165502	0.00550171	1.18056	-0.372215	8.39827	0.000139864	0.00606558
ENSG00000172594	SMPDL3A	10924	protein_coding	6	+	122789049	122809720	20672	-0.370581	531.988	0.0692417	-5.35199	8.69929e-08	2.44556e-05	1.37055	-0.373569	5.05532	2.07323e-07	5.34742e-05
ENSG00000129194	SOX15	6665	protein_coding	17	-	7588178	7590170	1993	-0.370622	18.9532	0.118007	-3.14067	0.00168562	0.0287373	0.903989	-0.372574	0.377669	0.00321129	0.045213
ENSG00000181722	ZBTB20	26137	protein_coding	3	-	114314501	115147271	832771	-0.370844	233.558	0.118297	-3.13486	0.00171935	0.0310719	0.814128	-0.374622	3.87587	0.00153129	0.0280898
ENSG00000023909	GCLM	2730	protein_coding	1	-	93885205	93909456	24252	-0.373166	340.613	0.0905145	-4.12272	3.74426e-05	0.00221314	0.993292	-0.374641	4.41562	4.6899e-05	0.00277522
ENSG00000150527	CTAGE5	4253	protein_coding	14	+	39265284	39388513	123230	-0.374262	13.3792	0.116197	-3.22092	0.00127779	0.0261285	0.791654	-0.374918	-0.0715942	0.00254139	0.0388446
ENSG00000263201	CTC-479C5.6	100131303	protein_coding	16	-	68013436	68015911	2476	-0.374354	154.24	0.116532	-3.21245	0.00131608	0.0229104	0.993292	-0.375775	3.28253	0.00135645	0.0261847
ENSG00000160094	ZNF362	149076	protein_coding	1	+	33256545	33300719	44175	-0.37443	1427.27	0.0983827	-3.80585	0.000141316	0.00543405	1.04102	-0.378944	6.47561	9.80772e-05	0.00472837
ENSG00000074964	ARHGEF10L	55160	protein_coding	1	+	17539835	17697874	158040	-0.375853	279.385	0.130354	-2.88333	0.00393497	0.0467251	0.993292	-0.382735	4.13034	0.00279665	0.0413031
ENSG00000279792	RP11-893F2.18		TEC	17	-	50362967	50365232	2266	-0.376553	22.3648	0.12027	-3.1309	0.00174274	0.0294681	0.899451	-0.379953	0.600187	0.00246913	0.0380382
ENSG00000227268	KLLN	100144748	protein_coding	10	-	87859161	87863437	4277	-0.376581	47.1643	0.117274	-3.21112	0.00132219	0.0198648	1.23459	-0.376638	1.61233	0.00206246	0.0339778
ENSG00000067715	SYT1	6857	protein_coding	12	+	78863993	79452008	588016	-0.376669	114.446	0.116787	-3.22528	0.00125852	0.0224428	0.9793	-0.377	2.8592	0.00148326	0.0274338
ENSG00000143382	ADAMTSL4	54507	protein_coding	1	+	150549369	150560937	11569	-0.378012	14523.6	0.090989	-4.15448	3.26026e-05	0.00210748	0.944227	-0.381005	9.82077	2.89844e-05	0.00195928
ENSG00000279179	RP11-131M11.3		TEC	1	+	33162851	33166298	3448	-0.37829	163.695	0.100724	-3.7557	0.000172857	0.00720938	0.814128	-0.383353	3.36585	0.00017246	0.00694041
ENSG00000255568	BRWD1-AS2	103091865	antisense	21	+	39313935	39314962	1028	-0.379967	83.6283	0.108705	-3.49539	0.000473377	0.0106721	1.19378	-0.38288	2.41337	0.00058424	0.0150948
ENSG00000110002	VWA5A	4013	protein_coding	11	+	124115362	124147721	32360	-0.380661	1342.18	0.101752	-3.74106	0.000183247	0.00554861	1.29128	-0.382731	6.38721	0.000141118	0.00607781
ENSG00000101353	MROH8	140699	protein_coding	20	-	37101226	37179588	78363	-0.380938	38.9959	0.0904735	-4.2105	2.54811e-05	0.00149432	1.17457	-0.382361	1.34882	0.000105279	0.00502458
ENSG00000108370	RGS9	8787	protein_coding	17	+	65100812	65227703	126892	-0.3811	25.4861	0.120459	-3.16373	0.00155763	0.0276831	0.884105	-0.384191	0.776351	0.00212503	0.0346327
ENSG00000142794	NBPF3	84224	protein_coding	1	+	21440128	21485005	44878	-0.381531	510.969	0.0689655	-5.5322	3.16236e-08	1.77799e-05	0.993292	-0.384524	4.99766	9.77315e-08	3.50266e-05
ENSG00000120875	DUSP4	1846	protein_coding	8	-	29333064	29350668	17605	-0.382625	2975.38	0.104313	-3.66804	0.000244418	0.00711696	1.18056	-0.386086	7.53441	0.000174133	0.00697817
ENSG00000126767	ELK1	2002	protein_coding	X	-	47635521	47650604	15084	-0.383109	787.74	0.101552	-3.77255	0.000161589	0.00549298	1.16747	-0.387164	5.61969	0.000106413	0.00506593
ENSG00000131323	TRAF3	7187	protein_coding	14	+	102777476	102911500	134025	-0.383917	744.694	0.0767318	-5.00337	5.63376e-07	0.000111533	1.09903	-0.388012	5.53915	6.92926e-07	0.000126559
ENSG00000109944	C11orf63	79864	protein_coding	11	+	122882528	122959798	77271	-0.384045	262.4	0.109202	-3.51684	0.000436711	0.0108126	1.07786	-0.385272	4.04168	0.0004245	0.0122825
ENSG00000250072	CTC-529P8.1		lincRNA	5	+	149063317	149109787	46471	-0.385503	394.526	0.118047	-3.26568	0.001092	0.0197353	1.02955	-0.385911	4.62783	0.00101333	0.0219092
ENSG00000262884	CTD-3060P21.1	101927911	antisense	17	-	2962248	2965895	3648	-0.387196	46.4612	0.0905286	-4.27706	1.89379e-05	0.0011486	1.26634	-0.388593	1.59042	7.89137e-05	0.00400838
ENSG00000262686	GLIS2-AS1	101926896	lincRNA	16	-	4324667	4328340	3674	-0.38878	33.7782	0.109792	-3.54105	0.000398532	0.00948467	1.19465	-0.391744	1.1545	0.000718323	0.0173374
ENSG00000147883	CDKN2B	1030	protein_coding	9	-	22002903	22009363	6461	-0.391787	80.0521	0.100855	-3.88464	0.000102484	0.00312762	1.66297	-0.393546	2.35155	0.000199057	0.00768514
ENSG00000220154	RP11-46B11.2		processed_pseudogene	6	-	79278105	79278427	323	-0.392446	52.6898	0.12873	-3.04859	0.00229921	0.0235967	1.66297	-0.392991	1.76562	0.00295204	0.042772
ENSG00000106976	DNM1	1759	protein_coding	9	+	128191655	128255248	63594	-0.398481	147.075	0.110559	-3.60425	0.000313052	0.0092665	0.993292	-0.404453	3.21484	0.00029114	0.00958442
ENSG00000213731	RAB5CP1		processed_pseudogene	10	-	74423435	74424014	580	-0.399105	47.9984	0.130159	-3.06628	0.00216739	0.0281689	1.19378	-0.402889	1.63832	0.00237116	0.0370701
ENSG00000216775	RP1-152L7.5		transcribed_unprocessed_pseudogene	6	+	52665148	52669155	4008	-0.399228	122.717	0.12272	-3.25317	0.00114126	0.0159232	1.52726	-0.40117	2.95821	0.00133611	0.0259239
ENSG00000261560	RP11-166B2.3		sense_intronic	16	-	11881075	11882569	1495	-0.399753	66.0979	0.106242	-3.76265	0.000168122	0.00543938	1.23459	-0.402288	2.0841	0.000279711	0.00947079
ENSG00000274963	RN7SL600P		misc_RNA	1	-	150568971	150569269	299	-0.399787	35.3989	0.127067	-3.14628	0.0016536	0.0239392	1.15818	-0.402635	1.21785	0.00218885	0.0351456
ENSG00000180596	HIST1H2BC	8347	protein_coding	6	-	26114873	26123926	9054	-0.399798	327.699	0.125195	-3.19341	0.00140604	0.0272992	0.814128	-0.402483	4.35876	0.00109209	0.0227211
ENSG00000272631	RP11-359E3.4		antisense	10	-	86749754	86756298	6545	-0.400205	24.7103	0.110472	-3.62268	0.000291566	0.00945923	0.884105	-0.402448	0.731834	0.000697056	0.0171046
ENSG00000244300	GATA2-AS1		antisense	3	+	128489212	128502348	13137	-0.400456	545.638	0.095207	-4.20616	2.59744e-05	0.00158365	1.09903	-0.403479	5.09212	2.11939e-05	0.00157874
ENSG00000233746	LINC00656	200261	lincRNA	20	-	23125068	23132621	7554	-0.401082	149.051	0.125243	-3.20243	0.00136271	0.0222068	1.07786	-0.403511	3.23134	0.00122833	0.0245085
ENSG00000223947	AC016738.4		antisense	2	-	100993676	101002244	8569	-0.402461	46.888	0.119718	-3.36175	0.000774501	0.013947	1.26634	-0.404597	1.60645	0.00107274	0.0224661
ENSG00000231249	ITPR1-AS1		antisense	3	-	4490891	4493163	2273	-0.403884	36.9846	0.111598	-3.61911	0.000295619	0.00791766	1.19465	-0.405566	1.27656	0.000541132	0.0143159
ENSG00000100379	KCTD17	79734	protein_coding	22	+	37051736	37063390	11655	-0.404332	852.899	0.100519	-4.02246	5.75936e-05	0.00251371	1.27246	-0.406529	5.73451	4.31539e-05	0.00260242
ENSG00000171044	XKR6	286046	protein_coding	8	-	10896045	11201366	305322	-0.40437	46.6476	0.127128	-3.18079	0.00146872	0.0208856	1.26634	-0.406034	1.5971	0.00198484	0.0332572
ENSG00000168306	ACOX2	8309	protein_coding	3	-	58505136	58537319	32184	-0.405186	44.506	0.132216	-3.06459	0.00217969	0.0298401	1.09701	-0.407618	1.53576	0.00292973	0.0426112
ENSG00000228917	RP11-544M22.8		antisense	1	+	161084465	161087571	3107	-0.406809	340.784	0.127374	-3.19381	0.00140411	0.0238096	0.993292	-0.410566	4.41518	0.00103466	0.0220825
ENSG00000108813	DLX4	1748	protein_coding	17	+	49968970	49974959	5990	-0.407387	669.021	0.125147	-3.25527	0.00113284	0.0201879	1.02955	-0.408787	5.38583	0.00088201	0.0197415
ENSG00000270392	PFN1P2	767846	transcribed_processed_pseudogene	1	-	120432204	120434052	1849	-0.407387	19.2591	0.115336	-3.53217	0.000412163	0.011754	0.899451	-0.408645	0.405247	0.000886794	0.0197707
ENSG00000164488	DACT2	168002	protein_coding	6	-	168292830	168319754	26925	-0.408632	3883.64	0.0793006	-5.15296	2.56412e-07	5.67062e-05	1.18056	-0.41331	7.91776	2.13953e-07	5.34742e-05
ENSG00000106302	HYAL4	23553	protein_coding	7	+	123828983	123877478	48496	-0.409094	186.106	0.103005	-3.97161	7.1388e-05	0.00338353	1.02955	-0.412254	3.55035	8.17153e-05	0.00408857
ENSG00000240463	RPS19P3		processed_pseudogene	14	-	34568689	34569129	441	-0.410305	22.6437	0.117446	-3.49356	0.000476635	0.0127276	0.899451	-0.412605	0.617717	0.000814968	0.0187303
ENSG00000246273	SBF2-AS1	283104	antisense	11	+	9758292	9811319	53028	-0.410558	39.6395	0.0816392	-5.02894	4.93201e-07	9.60428e-05	1.15818	-0.412628	1.37186	4.61575e-06	0.000516263
ENSG00000142765	SYTL1	84958	protein_coding	1	+	27342020	27353937	11918	-0.411501	97.9832	0.133179	-3.08984	0.00200262	0.0261999	1.23459	-0.416283	2.63899	0.0018188	0.031522
ENSG00000166183	ASPG	374569	protein_coding	14	+	104085679	104115581	29903	-0.414397	198.335	0.143109	-2.89566	0.00378358	0.0453905	0.993292	-0.417417	3.64008	0.00307913	0.044075
ENSG00000186300	ZNF555	148254	protein_coding	19	+	2841435	2860484	19050	-0.415134	121.241	0.134474	-3.08709	0.00202126	0.0259513	1.26634	-0.415826	2.93971	0.00203453	0.0337519
ENSG00000188042	ARL4C	10123	protein_coding	2	-	234493041	234497053	4013	-0.415517	1880.66	0.12166	-3.41539	0.00063691	0.0140373	1.02955	-0.418056	6.87375	0.000471024	0.0130614
ENSG00000163283	ALPP	250	protein_coding	2	+	232378534	232382889	4356	-0.416045	31930.1	0.118959	-3.49738	0.000469848	0.0123892	0.944227	-0.420754	10.9559	0.000282681	0.00951252
ENSG00000161618	ALDH16A1	126133	protein_coding	19	+	49453169	49471048	17880	-0.416938	501.816	0.115803	-3.60041	0.000317711	0.00918903	1.02955	-0.421387	4.9711	0.000200985	0.00771256
ENSG00000215045	GRID2IP	392862	protein_coding	7	-	6497462	6551436	53975	-0.417283	41.9908	0.11274	-3.70129	0.000214507	0.00684836	1.09701	-0.419483	1.45158	0.000410023	0.0120135
ENSG00000103528	SYT17	51760	protein_coding	16	+	19167971	19268334	100364	-0.418508	110.653	0.0870713	-4.80649	1.53599e-06	0.000203619	1.23459	-0.421468	2.81187	5.50059e-06	0.000593658
ENSG00000273888	FRMD6-AS1	145438	antisense	14	-	51649516	51651744	2229	-0.420804	55.8401	0.104993	-4.0079	6.12602e-05	0.00262363	1.26634	-0.42242	1.84917	0.00014559	0.00620062
ENSG00000244265	SIAH2-AS1		antisense	3	+	150761937	150762538	602	-0.421177	33.8967	0.121566	-3.46461	0.000531011	0.0116844	1.17457	-0.425774	1.15915	0.000697871	0.0171046
ENSG00000162882	HAAO	23498	protein_coding	2	-	42767089	42792593	25505	-0.421312	66.1794	0.139239	-3.02582	0.00247963	0.0246876	1.66297	-0.427215	2.08628	0.00236521	0.0370076
ENSG00000216866	RPS2P55		processed_pseudogene	X	-	40934982	40935864	883	-0.421917	18.1801	0.109335	-3.85893	0.000113883	0.00526364	0.891166	-0.422422	0.328268	0.000256615	0.0088815
ENSG00000278765	RP5-890E16.5		lincRNA	17	-	48066704	48067293	590	-0.421925	13.6434	0.132696	-3.17964	0.00147458	0.0288159	0.785382	-0.421717	-0.039813	0.00264491	0.039873
ENSG00000118526	TCF21	6943	protein_coding	6	+	133889138	133895553	6416	-0.422993	205.293	0.138637	-3.05108	0.00228018	0.0409212	0.698648	-0.428071	3.69136	0.00184743	0.0317861
ENSG00000158716	DUSP23	54935	protein_coding	1	+	159780932	159782543	1612	-0.42314	87.1644	0.142438	-2.9707	0.00297126	0.0295143	1.52726	-0.426871	2.47265	0.0026844	0.0402301
ENSG00000273820	USP27X	389856	protein_coding	X	+	49879948	49882565	2618	-0.423506	2100.23	0.100561	-4.21143	2.53754e-05	0.00149432	1.16747	-0.424422	7.03318	2.28851e-05	0.0016443
ENSG00000204161	C10orf128	170371	protein_coding	10	-	49154725	49188585	33861	-0.425524	45.6381	0.124404	-3.42049	0.000625091	0.0134415	1.09701	-0.428542	1.57106	0.000793198	0.0184869
ENSG00000197363	ZNF517	340385	protein_coding	8	+	144798876	144811169	12294	-0.429437	202.069	0.0782904	-5.48518	4.13051e-08	1.86505e-05	1.07786	-0.432948	3.66732	1.23085e-07	3.77096e-05
ENSG00000245888	FLJ21408	400512	antisense	16	+	27268205	27290492	22288	-0.43055	14.6711	0.123754	-3.47908	0.000503141	0.0140927	0.806197	-0.428473	0.053683	0.00151975	0.0279183
ENSG00000227836	AC008850.3		processed_pseudogene	5	+	96942299	96943184	886	-0.431339	53.1282	0.133421	-3.23291	0.00122534	0.0186602	1.26634	-0.434466	1.77972	0.00139788	0.0265262
ENSG00000219992	RP11-420L9.2		processed_pseudogene	6	+	3754099	3754840	742	-0.431673	22.7245	0.127455	-3.38687	0.000706953	0.0167946	0.871768	-0.432441	0.61982	0.00127214	0.0249373
ENSG00000105516	DBP	1628	protein_coding	19	-	48630030	48637438	7409	-0.432327	33.4928	0.112197	-3.85328	0.000116547	0.00460145	1.09701	-0.435651	1.14346	0.000249838	0.00878821
ENSG00000197594	ENPP1	5167	protein_coding	6	+	131808016	131895155	87140	-0.432477	523.78	0.140501	-3.07811	0.00208319	0.0315483	0.962325	-0.433657	5.03584	0.00174494	0.0307184
ENSG00000120262	CCDC170	80129	protein_coding	6	+	151494030	151621193	127164	-0.435313	29.1599	0.135222	-3.21926	0.00128523	0.0201358	1.17457	-0.437503	0.953196	0.00170543	0.030107
ENSG00000273472	RP11-102N12.3		lincRNA	4	+	140756528	140757921	1394	-0.438247	40.0412	0.139999	-3.13035	0.00174595	0.0245039	1.18395	-0.440204	1.38567	0.00214423	0.0348257
ENSG00000183479	TREX2	11219	protein_coding	X	-	153444720	153470587	25868	-0.439654	40.6783	0.122338	-3.59375	0.000325947	0.00862548	1.17457	-0.442375	1.40907	0.000447462	0.0126932
ENSG00000177465	ACOT4	122970	protein_coding	14	+	73591706	73596496	4791	-0.439923	67.8287	0.126803	-3.46933	0.000521753	0.0099135	1.47032	-0.442427	2.11851	0.000572983	0.0148686
ENSG00000112293	GPLD1	2822	protein_coding	6	-	24424565	24495205	70641	-0.440002	21.7035	0.120121	-3.663	0.000249278	0.00862548	0.899451	-0.441383	0.554724	0.000525856	0.0139897
ENSG00000197847	SLC22A20		transcribed_unitary_pseudogene	11	+	65213840	65242757	28918	-0.441851	18.7695	0.116612	-3.78908	0.000151205	0.00624946	0.884105	-0.442484	0.364503	0.000337384	0.010681
ENSG00000261662	RP5-1042I8.7		sense_overlapping	1	-	119909255	119910613	1359	-0.442166	13.9731	0.14109	-3.13392	0.0017249	0.0319908	0.775264	-0.44291	-0.0143694	0.00255583	0.03895
ENSG00000189227	C15orf61	145853	protein_coding	15	+	67521068	67530143	9076	-0.442316	20.6522	0.13187	-3.35418	0.000796008	0.0177053	0.891166	-0.4448	0.491367	0.00104653	0.0221368
ENSG00000138101	DTNB	1838	protein_coding	2	-	25377198	25673647	296450	-0.443774	651.154	0.102053	-4.34847	1.37089e-05	0.000909795	1.27246	-0.445722	5.34659	1.0946e-05	0.000971586
ENSG00000177045	SIX5	147912	protein_coding	19	-	45764785	45769226	4442	-0.444565	64.9264	0.129981	-3.42022	0.00062571	0.0126382	1.19378	-0.447921	2.05925	0.000688615	0.0169873
ENSG00000228915	OR7E128P		unprocessed_pseudogene	11	+	71893410	71894433	1024	-0.444732	12.0262	0.136355	-3.26157	0.00110798	0.0238051	0.785382	-0.442893	-0.199231	0.00253307	0.0387717
ENSG00000279573	RP11-855A2.1		TEC	17	+	67955314	67957291	1978	-0.445072	25.4889	0.117916	-3.77448	0.000160339	0.00653808	0.884105	-0.446637	0.775123	0.000435308	0.0125283
ENSG00000238097	RP11-513G11.3	101929337	lincRNA	3	+	194247648	194257772	10125	-0.445844	179.748	0.1467	-3.03915	0.00237245	0.0318225	1.07786	-0.446541	3.49902	0.00201215	0.0334684
ENSG00000279259	RP11-334C17.3		TEC	17	+	80147250	80148596	1347	-0.447269	23.9342	0.126882	-3.52509	0.000423345	0.0119132	0.903989	-0.448524	0.686298	0.000708927	0.01722
ENSG00000228481	U51244.2	105374580	antisense	2	-	45674701	45675476	776	-0.448133	10.8861	0.149205	-3.00348	0.00266913	0.0418204	0.791654	-0.447948	-0.325096	0.00348467	0.0475512
ENSG00000149403	GRIK4	2900	protein_coding	11	+	120511759	120988904	477146	-0.450805	32.6993	0.150331	-2.99874	0.00271096	0.0343821	1.09701	-0.452246	1.1066	0.00312304	0.0444342
ENSG00000091129	NRCAM	4897	protein_coding	7	-	108147623	108456717	309095	-0.45131	1348.03	0.129127	-3.49509	0.000473901	0.0117906	1.02955	-0.452227	6.39419	0.000366881	0.0112948
ENSG00000233476	EEF1A1P6		processed_pseudogene	7	-	22510616	22511999	1384	-0.451701	32.9557	0.119029	-3.79488	0.000147714	0.0051157	1.19465	-0.453052	1.12029	0.000295975	0.00965987
ENSG00000108924	HLF	3131	protein_coding	17	+	55265012	55325065	60054	-0.451973	1040.77	0.158654	-2.84879	0.00438864	0.0420997	1.29128	-0.449304	6.02207	0.00369065	0.0489211
ENSG00000177694	NAALADL2	254827	protein_coding	3	+	174438573	175810552	1371980	-0.452718	237.359	0.151536	-2.98752	0.00281249	0.0468779	0.704137	-0.451868	3.8976	0.00240974	0.0374268
ENSG00000145721	LIX1	167410	protein_coding	5	-	97091867	97142872	51006	-0.452942	13.7993	0.140925	-3.21407	0.00130866	0.0265211	0.791654	-0.452621	-0.0247589	0.00203887	0.033773
ENSG00000132000	PODNL1	79883	protein_coding	19	-	13931187	13953392	22206	-0.455184	56.2731	0.154326	-2.94949	0.00318295	0.0353302	1.23459	-0.45879	1.85965	0.00308142	0.044075
ENSG00000206120	EGFEM1P		transcribed_unitary_pseudogene	3	+	168249522	168830599	581078	-0.455283	80.4096	0.130215	-3.49639	0.000471607	0.00918903	1.52726	-0.455872	2.36034	0.000576242	0.0149328
ENSG00000140022	STON2	85439	protein_coding	14	-	81260656	81436465	175810	-0.455356	184.338	0.143604	-3.17092	0.00151958	0.0287421	0.814128	-0.456593	3.53671	0.00132468	0.0257719
ENSG00000163053	SLC16A14	151473	protein_coding	2	-	230034974	230068999	34026	-0.456009	13.666	0.152834	-2.98369	0.00284791	0.0431368	0.806197	-0.4561	-0.0364844	0.00382757	0.0499345
ENSG00000189145	RP11-77G22.2		processed_pseudogene	X	+	40907987	40908391	405	-0.457593	13.1741	0.140646	-3.2535	0.00113993	0.0250091	0.751404	-0.456863	-0.0868676	0.00179934	0.031443
ENSG00000243056	EIF4EBP3	8637	protein_coding	5	+	140547666	140549578	1913	-0.458316	11.1613	0.14811	-3.09443	0.00197191	0.0341141	0.806197	-0.455795	-0.283283	0.00341806	0.0468442
ENSG00000248634	CTC-573M9.1		sense_intronic	5	+	128663978	128742829	78852	-0.45994	9.71264	0.148254	-3.10237	0.0019198	0.0343821	0.775264	-0.458118	-0.464532	0.00274043	0.0407647
ENSG00000112562	SMOC2	64094	protein_coding	6	+	168441151	168673445	232295	-0.46089	286.074	0.153438	-3.00375	0.00266672	0.0353789	1.02955	-0.462907	4.16443	0.00198545	0.0332572
ENSG00000234390	USP27X-AS1	158572	lincRNA	X	-	49876724	49879241	2518	-0.462548	182.209	0.100757	-4.59073	4.41708e-06	0.000635755	0.698648	-0.464017	3.51957	6.10508e-06	0.000640696
ENSG00000169314	C22orf15	150248	protein_coding	22	+	23763021	23765861	2841	-0.463177	40.9206	0.109834	-4.21706	2.47505e-05	0.00152842	1.09701	-0.466194	1.41691	5.69464e-05	0.00316286
ENSG00000198324	FAM109A	144717	protein_coding	12	-	111360651	111369121	8471	-0.464099	511.179	0.129797	-3.57557	0.000349471	0.0100391	0.962325	-0.467095	4.99729	0.000228348	0.00832461
ENSG00000230091	TMEM254-AS1		antisense	10	-	80046860	80078912	32053	-0.465406	73.566	0.139707	-3.3313	0.000864429	0.0149588	1.26634	-0.469907	2.23479	0.000803445	0.018657
ENSG00000037757	MRI1	84245	protein_coding	19	+	13764532	13774282	9751	-0.465492	217.69	0.11874	-3.92027	8.84488e-05	0.0037658	1.07786	-0.46946	3.77513	7.69048e-05	0.00395883
ENSG00000171812	COL8A2	1296	protein_coding	1	-	36095236	36125220	29985	-0.465679	103.988	0.163139	-2.8545	0.00431049	0.0438177	1.19378	-0.471797	2.72233	0.00339666	0.0466518
ENSG00000182621	PLCB1	23236	protein_coding	20	+	8077251	8968360	891110	-0.474633	398.071	0.109162	-4.34796	1.37411e-05	0.00106855	1.02955	-0.477302	4.63879	9.66165e-06	0.000882322
ENSG00000173156	RHOD	29984	protein_coding	11	+	67056818	67072013	15196	-0.476296	1064.26	0.118377	-4.02357	5.73226e-05	0.00251371	1.27246	-0.480318	6.05206	3.03607e-05	0.00198801
ENSG00000099889	ARVCF	421	protein_coding	22	-	19969896	20016808	46913	-0.476413	212.016	0.116743	-4.08088	4.4866e-05	0.00244514	1.02955	-0.480082	3.7354	3.45712e-05	0.00219625
ENSG00000130881	LRP3	4037	protein_coding	19	+	33177603	33208867	31265	-0.476949	53.3945	0.16496	-2.89129	0.00383659	0.0355358	1.47032	-0.482376	1.78741	0.00335954	0.0464111
ENSG00000262079	RP11-515O17.3		lincRNA	17	-	55325757	55327791	2035	-0.477257	23.4756	0.153172	-3.11582	0.00183437	0.0301956	0.903989	-0.474888	0.659739	0.00259048	0.0393335
ENSG00000267065	CTD-2246P4.1	101928514	lincRNA	17	+	76799044	76807102	8059	-0.478292	14.6943	0.153813	-3.10957	0.00187358	0.0333099	0.791654	-0.478007	0.0547062	0.00237791	0.0371162
ENSG00000233851	LATS2-AS1		antisense	13	+	21005157	21018122	12966	-0.479281	15.9288	0.146158	-3.2792	0.00104104	0.0229104	0.785382	-0.480167	0.157227	0.00124585	0.024609
ENSG00000122778	KIAA1549	57670	protein_coding	7	-	138831381	138981318	149938	-0.479469	1061.06	0.136822	-3.50432	0.000457778	0.0114543	1.04102	-0.480052	6.0486	0.000329613	0.0104874
ENSG00000001461	NIPAL3	57185	protein_coding	1	+	24415794	24472976	57183	-0.479585	330.935	0.115728	-4.14408	3.41187e-05	0.00239214	0.814128	-0.481664	4.37392	2.62234e-05	0.00181132
ENSG00000179965	ZNF771	51333	protein_coding	16	+	30407297	30431108	23812	-0.482413	22.6617	0.141825	-3.40148	0.000670222	0.0159423	0.891166	-0.484588	0.616969	0.000860239	0.0194295
ENSG00000212127	TAS2R14	50840	protein_coding	12	-	10937406	11171573	234168	-0.482487	9.95014	0.153067	-3.15213	0.00162084	0.0309075	0.775264	-0.481837	-0.423067	0.00228567	0.0361802
ENSG00000172986	GXYLT2	727936	protein_coding	3	+	72888073	72998138	110066	-0.482924	13.226	0.160741	-3.00435	0.00266149	0.0424399	0.775264	-0.483321	-0.0814764	0.00314064	0.0444342
ENSG00000232034	AC092168.2		sense_intronic	2	+	100822661	100847220	24560	-0.484297	17.3594	0.124912	-3.87711	0.000105703	0.00498016	0.891166	-0.486311	0.267474	0.00015739	0.00655618
ENSG00000139263	LRIG3	121227	protein_coding	12	-	58872149	58920522	48374	-0.484742	286.874	0.160808	-3.01441	0.00257477	0.0345932	1.02955	-0.483903	4.17013	0.00215321	0.034868
ENSG00000128578	STRIP2	57464	protein_coding	7	+	129434433	129488399	53967	-0.484787	182.611	0.163014	-2.97389	0.00294053	0.0383536	0.993292	-0.484341	3.52337	0.00249732	0.0383792
ENSG00000167549	CORO6	84940	protein_coding	17	-	29614756	29622907	8152	-0.485401	6849.62	0.145524	-3.33554	0.000851348	0.0155839	1.18056	-0.488525	8.73836	0.000612637	0.0156622
ENSG00000162526	TSSK3	81629	protein_coding	1	+	32351521	32364312	12792	-0.487634	29.927	0.137153	-3.55541	0.000377397	0.00940147	1.15818	-0.488418	0.987243	0.000511091	0.013751
ENSG00000127415	IDUA	3425	protein_coding	4	+	986997	1004506	17510	-0.487785	32.7566	0.162557	-3.0007	0.00269357	0.0326491	1.17457	-0.49113	1.11662	0.00275601	0.0408988
ENSG00000264278	RP11-162A12.2	100131655	lincRNA	18	-	76794732	76822295	27564	-0.488865	37.5368	0.16191	-3.01936	0.00253308	0.0311333	1.19465	-0.489689	1.29714	0.0027472	0.0407999
ENSG00000264548	RP13-516M14.2		antisense	17	+	82214227	82217352	3126	-0.489258	12.5096	0.134191	-3.64599	0.000266367	0.00945923	0.806197	-0.48798	-0.153025	0.00058067	0.015027
ENSG00000165917	RAPSN	5913	protein_coding	11	-	47437757	47449178	11422	-0.490169	22.8376	0.126469	-3.87579	0.000106278	0.00498016	0.891166	-0.494033	0.624882	0.000195069	0.00759288
ENSG00000162692	VCAM1	7412	protein_coding	1	+	100719742	100739045	19304	-0.491162	190.471	0.16549	-2.96792	0.00299819	0.0379544	1.02955	-0.495457	3.58362	0.00230333	0.0364294
ENSG00000141837	CACNA1A	773	protein_coding	19	-	13206442	13633025	426584	-0.491467	81.5909	0.133491	-3.68165	0.000231728	0.00579764	1.52726	-0.494662	2.37921	0.000239232	0.00854174
ENSG00000281691	RBM5-AS1	100775107	antisense	3	-	50099603	50100988	1386	-0.49558	12.7508	0.140084	-3.53774	0.000403563	0.0125832	0.785382	-0.493262	-0.123931	0.000893934	0.0198832
ENSG00000119714	GPR68	8111	protein_coding	14	-	91232532	91253925	21394	-0.496552	236.278	0.121229	-4.09599	4.20365e-05	0.00273869	0.814128	-0.501151	3.89067	2.93823e-05	0.00197914
ENSG00000109927	TECTA	7007	protein_coding	11	+	121101173	121191493	90321	-0.498981	16.2164	0.152993	-3.26147	0.00110838	0.0217433	0.903989	-0.497587	0.174485	0.00159896	0.0289253
ENSG00000224963	U82695.9		transcribed_unitary_pseudogene	X	+	153479266	153487088	7823	-0.501726	166.21	0.165995	-3.02253	0.00250667	0.0348035	0.993292	-0.502776	3.39012	0.00214333	0.0348257
ENSG00000110076	NRXN2	9379	protein_coding	11	-	64606174	64723188	117015	-0.50199	16.3075	0.159303	-3.15117	0.00162615	0.0282637	0.891166	-0.504614	0.18264	0.00196517	0.0330922
ENSG00000250732	RPEP1		processed_pseudogene	5	-	65251127	65251784	658	-0.506731	20.2275	0.135141	-3.74965	0.000177082	0.00684836	0.903989	-0.507458	0.465517	0.000285952	0.00951252
ENSG00000272195	RP11-156E8.1		antisense	1	-	244969350	244971088	1739	-0.508553	16.6132	0.150465	-3.37988	0.000725166	0.0167158	0.899451	-0.507694	0.210739	0.00111001	0.0229429
ENSG00000147223	RIPPLY1	92129	protein_coding	X	-	106900063	106903335	3273	-0.510329	10.8829	0.167016	-3.05557	0.00224632	0.0374617	0.785382	-0.507881	-0.330062	0.00381004	0.0499115
ENSG00000172006	ZNF554	115196	protein_coding	19	+	2819874	2835773	15900	-0.510476	2443.31	0.146848	-3.47621	0.000508552	0.0123616	1.02955	-0.511714	7.25173	0.000374734	0.0114491
ENSG00000134253	TRIM45	80263	protein_coding	1	-	117111060	117122587	11528	-0.511468	258.1	0.139166	-3.67524	0.000237625	0.00735853	1.07786	-0.514483	4.0168	0.000170202	0.00689336
ENSG00000186472	PCLO	27445	protein_coding	7	-	82754013	83162930	408918	-0.511778	75.8722	0.167392	-3.05736	0.00223293	0.0287598	1.19378	-0.513548	2.27921	0.00203936	0.033773
ENSG00000117472	TSPAN1	10103	protein_coding	1	+	46175073	46185958	10886	-0.512641	10.2732	0.163446	-3.13645	0.00171004	0.0311333	0.806197	-0.509684	-0.394691	0.00283413	0.0415723
ENSG00000072195	SPEG	100996693;10290	protein_coding	2	+	219434846	219498287	63442	-0.513022	141.45	0.141277	-3.63132	0.000281977	0.00827612	1.07786	-0.517581	3.16043	0.000230114	0.00834164
ENSG00000106538	RARRES2	5919	protein_coding	7	-	150338317	150341674	3358	-0.513778	190.515	0.166582	-3.08424	0.00204071	0.0346468	0.814128	-0.518323	3.58468	0.0015106	0.0278402
ENSG00000273145	CITF22-92A6.1		lincRNA	22	+	46013606	46015498	1893	-0.519448	10.6239	0.143158	-3.62849	0.000285086	0.0100391	0.785382	-0.516389	-0.346231	0.000556026	0.014588
ENSG00000182584	ACTL10	170487	protein_coding	20	+	33666498	33668525	2028	-0.52566	22.7021	0.139193	-3.77648	0.000159057	0.00649847	0.884105	-0.525608	0.618117	0.000237326	0.00850568
ENSG00000253395	KB-1460A1.1		lincRNA	8	-	101122145	101126158	4014	-0.527134	13.5192	0.163201	-3.22998	0.001238	0.0259513	0.775264	-0.523661	-0.0576833	0.00208434	0.0341311
ENSG00000100218	RSPH14	27156	protein_coding	22	-	23059415	23145021	85607	-0.531744	19.387	0.142587	-3.72926	0.000192046	0.00735853	0.871768	-0.531402	0.408502	0.000308599	0.0100031
ENSG00000205177	C11orf91	100131378	protein_coding	11	-	33698261	33700801	2541	-0.532097	12.3166	0.164109	-3.24235	0.00118548	0.0247388	0.791654	-0.530297	-0.174371	0.00151109	0.0278402
ENSG00000070371	CLTCL1	8218	protein_coding	22	-	19179473	19291716	112244	-0.532126	53.7825	0.177246	-3.00218	0.00268052	0.0282617	1.47032	-0.531009	1.80001	0.00269661	0.0403614
ENSG00000279903	RP11-349F21.5		TEC	8	+	17500012	17500605	594	-0.532219	15.4007	0.172967	-3.07701	0.0020909	0.0356801	0.791654	-0.53342	0.107242	0.00222499	0.0355455
ENSG00000265787	CYP4F35P	284233	transcribed_unprocessed_pseudogene	18	+	14337423	14342524	5102	-0.532458	76.0463	0.156828	-3.39516	0.000685876	0.0118848	1.47032	-0.534608	2.27919	0.000627377	0.0159532
ENSG00000204381	LAYN	143903	protein_coding	11	+	111540280	111561745	21466	-0.533886	89.8259	0.161703	-3.30163	0.000961233	0.0188097	0.9793	-0.538545	2.5161	0.000769308	0.0181303
ENSG00000258875	CTD-2547L24.3		processed_transcript	14	+	91242759	91252211	9453	-0.535337	10.9004	0.172088	-3.11082	0.00186567	0.0332198	0.791654	-0.532221	-0.327026	0.00295067	0.042772
ENSG00000173621	LRFN4	78999	protein_coding	11	+	66856647	66860475	3829	-0.536707	19.1478	0.159181	-3.37168	0.000747121	0.0169518	0.899451	-0.53855	0.397471	0.000880555	0.0197415
ENSG00000248559	RP11-215P8.3		antisense	5	+	134399495	134401921	2427	-0.537637	15.1541	0.155296	-3.46201	0.000536154	0.0149588	0.785382	-0.537025	0.0980004	0.00078365	0.0183237
ENSG00000256533	RP11-212D19.5		processed_pseudogene	11	+	114453064	114454123	1060	-0.538024	10.1119	0.179277	-3.00109	0.00269019	0.0415572	0.806197	-0.535217	-0.408623	0.00360604	0.0482712
ENSG00000231937	RP11-329E24.6		antisense	X	+	152138883	152186857	47975	-0.541584	15.1991	0.148824	-3.63909	0.000273603	0.00977656	0.785382	-0.539007	0.0937123	0.000520529	0.013926
ENSG00000277452	RN7SL473P		misc_RNA	1	-	150566562	150566860	299	-0.542501	35.3126	0.121324	-4.47151	7.76687e-06	0.000681969	1.09701	-0.544359	1.21556	1.52356e-05	0.00121946
ENSG00000243232	PCDHAC2	56134	protein_coding	5	+	140966235	141012344	46110	-0.54306	13.254	0.178525	-3.04193	0.0023507	0.0396552	0.751404	-0.541908	-0.0792956	0.00314077	0.0444342
ENSG00000136378	ADAMTS7	11173	protein_coding	15	-	78759203	78811431	52229	-0.546142	51.2635	0.182674	-2.9897	0.00279249	0.0318362	1.26634	-0.551949	1.73003	0.00236134	0.0369924
ENSG00000275807	RP11-1348G14.8		antisense	16	-	28822431	28823969	1539	-0.547072	34.5094	0.130733	-4.18464	2.85622e-05	0.00159052	1.19465	-0.54862	1.18281	4.78241e-05	0.00279018
ENSG00000090530	P3H2	55214	protein_coding	3	-	189956728	190122437	165710	-0.548443	377.544	0.186332	-2.94337	0.00324665	0.0468564	0.814128	-0.551299	4.56613	0.00255984	0.0389502
ENSG00000116774	OLFML3	56944	protein_coding	1	+	113979391	114035572	56182	-0.548618	306.198	0.186833	-2.93641	0.00332031	0.0392358	1.07786	-0.5535	4.26452	0.00247945	0.0381354
ENSG00000250790	RP11-46H11.3		lincRNA	12	+	132911470	132914732	3263	-0.548745	12.8158	0.152748	-3.59249	0.000327531	0.0110984	0.775264	-0.545687	-0.121645	0.000661747	0.0165611
ENSG00000243715	CACNA2D3-AS1	100874237	antisense	3	-	54874605	54901255	26651	-0.549924	18.1351	0.173321	-3.17286	0.00150946	0.0265936	0.903989	-0.546509	0.321154	0.00197659	0.033206
ENSG00000162591	MEGF6	1953	protein_coding	1	-	3489920	3611495	121576	-0.550491	66.7781	0.162709	-3.38328	0.000716261	0.0138095	1.19378	-0.555111	2.0991	0.000614604	0.0156914
ENSG00000146276	GABRR1	2569	protein_coding	6	-	89177501	89231278	53778	-0.552921	35.0675	0.187908	-2.94251	0.00325562	0.0366117	1.18395	-0.552295	1.20421	0.00331981	0.046029
ENSG00000181444	ZNF467	168544	protein_coding	7	-	149764182	149773479	9298	-0.553265	227.062	0.132515	-4.17511	2.97849e-05	0.00184494	1.02955	-0.555709	3.8346	2.26788e-05	0.00163876
ENSG00000164764	SBSPON	157869	protein_coding	8	-	73064540	73124088	59549	-0.554485	85.6045	0.16667	-3.32684	0.000878377	0.0154512	1.23459	-0.557266	2.44753	0.000749077	0.0178401
ENSG00000268243	AC005176.3		processed_pseudogene	19	+	39644502	39644612	111	-0.555559	17.7017	0.183629	-3.02544	0.00248272	0.0369183	0.891166	-0.555301	0.291954	0.0027624	0.0409296
ENSG00000230490	RP11-141M1.3		lincRNA	13	-	33355206	33676768	321563	-0.556087	80.7757	0.179049	-3.10578	0.00189777	0.0259033	1.19378	-0.554494	2.36765	0.00185843	0.0318534
ENSG00000162881	OXER1	165140	protein_coding	2	-	42762481	42764261	1781	-0.565975	30.1884	0.17468	-3.24007	0.001195	0.0191606	1.17457	-0.569804	1.00364	0.00124282	0.0246003
ENSG00000168993	CPLX1	10815	protein_coding	4	-	784957	826198	41242	-0.566353	66.1553	0.196839	-2.87724	0.00401171	0.0338492	1.66297	-0.567486	2.08481	0.0035963	0.0482087
ENSG00000069696	DRD4	1815	protein_coding	11	+	637293	640706	3414	-0.567466	61.2506	0.148005	-3.83411	0.000126022	0.00447344	1.23459	-0.57044	1.97665	0.000122563	0.00545217
ENSG00000279838	RP4-635A23.6		TEC	1	-	185292384	185294372	1989	-0.570542	17.0408	0.172123	-3.31474	0.000917275	0.0191866	0.899451	-0.569367	0.244502	0.00118203	0.0239112
ENSG00000283064	RP1-221C16.8		antisense	6	-	26160765	26172802	12038	-0.571639	14.6066	0.185361	-3.08392	0.00204292	0.0354861	0.785382	-0.569095	0.0474339	0.00260722	0.0395245
ENSG00000008735	MAPK8IP2	23542	protein_coding	22	+	50600685	50613981	13297	-0.574467	181.291	0.171787	-3.34407	0.000825584	0.0169518	0.993292	-0.576033	3.51231	0.000627212	0.0159532
ENSG00000167880	EVPL	2125	protein_coding	17	-	76004502	76027452	22951	-0.575484	249.506	0.165667	-3.47373	0.000513277	0.0120642	1.07786	-0.580712	3.96737	0.00030648	0.00995143
ENSG00000152578	GRIA4	2893	protein_coding	11	+	105609994	105982092	372099	-0.578202	13.1226	0.147415	-3.92228	8.77135e-05	0.00483236	0.775264	-0.577118	-0.09275	0.000169103	0.00689336
ENSG00000163975	MELTF	4241	protein_coding	3	-	196988621	197029816	41196	-0.58109	21.0186	0.189648	-3.06404	0.00218372	0.0339994	0.899451	-0.582553	0.51383	0.00225852	0.0358589
ENSG00000235523	RP11-63P12.7		lincRNA	9	+	72257336	72257783	448	-0.582756	18.854	0.181138	-3.2172	0.00129448	0.0239767	0.903989	-0.580276	0.37158	0.00148179	0.0274338
ENSG00000162755	KLHDC9	126823	protein_coding	1	+	161098361	161100346	1986	-0.582825	36.2132	0.149025	-3.91092	9.19443e-05	0.00362683	1.18395	-0.582914	1.25039	0.000124564	0.00548977
ENSG00000260810	CTD-2547L24.4		lincRNA	14	+	91258299	91259003	705	-0.582973	14.7312	0.170104	-3.42715	0.000609956	0.0163032	0.785382	-0.579931	0.052091	0.000917917	0.0203215
ENSG00000235142	RP1-60O19.1	100422737	lincRNA	6	-	106717452	106787541	70090	-0.589165	94.832	0.200667	-2.93603	0.00332441	0.0369183	1.19378	-0.589734	2.59178	0.00290214	0.0422747
ENSG00000156049	GNA14	9630	protein_coding	9	-	77423079	77648307	225229	-0.59071	53.1571	0.171207	-3.45026	0.000560046	0.0116844	1.23459	-0.591999	1.78291	0.000554722	0.0145739
ENSG00000188883	KLRG2	346689	protein_coding	7	-	139452690	139483712	31023	-0.590878	22.7031	0.142479	-4.14712	3.36688e-05	0.00224611	0.871768	-0.592058	0.617676	5.43598e-05	0.00305492
ENSG00000128045	RASL11B	65997	protein_coding	4	+	52862290	52866835	4546	-0.592759	313.03	0.106856	-5.54728	2.90144e-08	1.78135e-05	0.814128	-0.597492	4.29474	1.99544e-08	1.02299e-05
ENSG00000262877	RP11-1055B8.4		lincRNA	17	-	81388126	81390256	2131	-0.59596	172.643	0.129371	-4.60661	4.09277e-06	0.000456642	1.02955	-0.599394	3.44472	3.79977e-06	0.000440101
ENSG00000223922	ASS1P2		processed_pseudogene	2	-	38810432	38811654	1223	-0.598098	12.7511	0.160982	-3.71531	0.000202956	0.00827612	0.775264	-0.595407	-0.118695	0.00033799	0.0106824
ENSG00000079931	MOXD1	26002	protein_coding	6	-	132296055	132401545	105491	-0.607314	65.5657	0.176342	-3.44397	0.000573248	0.0118771	1.23459	-0.608265	2.07104	0.000514038	0.013793
ENSG00000143867	OSR1	130497	protein_coding	2	-	19351485	19358653	7169	-0.607728	33.2744	0.154492	-3.93372	8.36424e-05	0.00357891	1.09701	-0.611619	1.1353	9.4914e-05	0.00458809
ENSG00000156140	ADAMTS3	9508	protein_coding	4	-	72280969	72569386	288418	-0.608261	234.502	0.172548	-3.52518	0.000423199	0.0125832	0.814128	-0.607836	3.88092	0.000322448	0.0102767
ENSG00000173727	CMB9-22P13.1		transcribed_unprocessed_pseudogene	11	+	65455258	65466720	11463	-0.608477	19.5502	0.185663	-3.27733	0.00104795	0.0210363	0.891166	-0.608262	0.423187	0.00104172	0.0221368
ENSG00000259347	RP11-798K3.2		antisense	15	-	66984108	67065268	81161	-0.615186	10.387	0.200236	-3.07231	0.00212411	0.0356588	0.806197	-0.610188	-0.381487	0.00313378	0.0444342
ENSG00000179846	NKPD1	284353	protein_coding	19	-	45149750	45158737	8988	-0.618574	20.171	0.162161	-3.81457	0.000136421	0.00587181	0.884105	-0.617155	0.464586	0.000210813	0.00797689
ENSG00000233597	RP11-343B5.1		processed_pseudogene	3	-	142043623	142044198	576	-0.621602	13.9172	0.169666	-3.66367	0.000248625	0.00929621	0.775264	-0.620281	-0.0192204	0.000368963	0.0113405
ENSG00000283526	RP11-40A7.2		protein_coding	9	+	131545514	131558620	13107	-0.622551	11.8828	0.152253	-4.08892	4.33395e-05	0.0029796	0.751404	-0.618695	-0.215456	8.17928e-05	0.00408857
ENSG00000105523	FAM83E	54854	protein_coding	19	-	48600810	48614854	14045	-0.625481	16.4677	0.19094	-3.27581	0.0010536	0.0209473	0.903989	-0.623706	0.195935	0.00117204	0.0237851
ENSG00000160285	LSS	4047	protein_coding	21	-	46188141	46228824	40684	-0.629252	2994.77	0.1617	-3.89148	9.96338e-05	0.00460138	0.942237	-0.631391	7.54435	6.04259e-05	0.00331731
ENSG00000143028	SYPL2	284612	protein_coding	1	+	109466628	109482137	15510	-0.629484	17.1709	0.208048	-3.02567	0.00248086	0.0369183	0.891166	-0.629024	0.250146	0.00255195	0.03895
ENSG00000147488	ST18	9705	protein_coding	8	-	52110839	52460959	350121	-0.630481	220.693	0.181719	-3.46953	0.000521372	0.014332	0.814128	-0.630525	3.79337	0.000395772	0.0117561
ENSG00000010932	FMO1	2326	protein_coding	1	+	171248471	171285978	37508	-0.635416	11.8391	0.181551	-3.49993	0.000465388	0.0140373	0.751404	-0.632182	-0.228769	0.000830613	0.0190237
ENSG00000279891	FLJ42393	401105	TEC	3	+	188178543	188180812	2270	-0.639483	26.0874	0.204501	-3.12704	0.00176579	0.0301853	0.871768	-0.64429	0.812396	0.00138637	0.026493
ENSG00000197176	RP11-76E12.1	100129345	lincRNA	14	-	97632647	97686658	54012	-0.640438	368.944	0.166831	-3.83885	0.000123614	0.00527406	0.962325	-0.640526	4.52971	8.25393e-05	0.00409356
ENSG00000179862	CITED4	163732	protein_coding	1	-	40861051	40862366	1316	-0.640831	506.735	0.178276	-3.5946	0.000324893	0.00912631	1.07786	-0.64275	4.9857	0.000209794	0.00795417
ENSG00000212907	MT-ND4L	4539	protein_coding	MT	+	10470	10766	297	-0.641522	11134.9	0.141685	-4.52781	5.95987e-06	0.000635755	0.942237	-0.643607	9.43852	3.63596e-06	0.000426327
ENSG00000186481	ANKRD20A5P		transcribed_unprocessed_pseudogene	18	+	14179097	14252140	73044	-0.64183	442.874	0.137993	-4.65119	3.30026e-06	0.000377509	1.07786	-0.643266	4.79285	2.10694e-06	0.000303193
ENSG00000014257	ACPP	55	protein_coding	3	+	132317367	132368298	50932	-0.645314	383.662	0.148471	-4.3464	1.38392e-05	0.00104147	1.07786	-0.646698	4.58554	8.14781e-06	0.000777036
ENSG00000272734	ADIRF-AS1		processed_transcript	10	-	86965345	86971311	5967	-0.646888	1852.59	0.134583	-4.80662	1.53506e-06	0.000249007	0.942237	-0.649382	6.85211	8.8553e-07	0.000151537
ENSG00000198092	TMPRSS11F	389208	protein_coding	4	-	68053198	68129880	76683	-0.651257	16.5039	0.216709	-3.00521	0.00265394	0.0381552	0.903989	-0.644016	0.196491	0.00329428	0.0459047
ENSG00000069188	SDK2	54549	protein_coding	17	-	73334384	73644089	309706	-0.653432	143.885	0.211197	-3.09394	0.00197518	0.0298401	0.993292	-0.654851	3.18254	0.00161508	0.0291066
ENSG00000253953	PCDHGB4	8641	protein_coding	5	+	141387698	141512979	125282	-0.662168	43.9275	0.219192	-3.02095	0.0025198	0.0310577	1.19465	-0.662741	1.51103	0.00212591	0.0346327
ENSG00000251602	RP11-521B24.3	100507437	antisense	14	-	105416884	105419739	2856	-0.667202	11.5124	0.161809	-4.1234	3.73328e-05	0.00259226	0.791654	-0.661923	-0.251173	6.92483e-05	0.00365381
ENSG00000106633	GCK	2645	protein_coding	7	-	44144271	44198170	53900	-0.66968	10.0109	0.217472	-3.07938	0.0020743	0.0356801	0.785382	-0.666568	-0.42864	0.00226964	0.0359565
ENSG00000213373	LINC00671		lincRNA	17	-	42874670	42898704	24035	-0.679421	10.0455	0.192981	-3.52066	0.000430482	0.0129338	0.791654	-0.672035	-0.416169	0.000658453	0.0165004
ENSG00000173114	LRRN3	54674	protein_coding	7	+	111091006	111125454	34449	-0.684219	26.9085	0.162157	-4.21949	2.44855e-05	0.00152321	1.09701	-0.684659	0.850698	3.10455e-05	0.00201955
ENSG00000185905	C16orf54	105369277;283897	protein_coding	16	-	29742463	29746006	3544	-0.691487	116.737	0.226564	-3.05206	0.00227279	0.0279697	1.26634	-0.694001	2.88193	0.00181876	0.031522
ENSG00000114279	FGF12	2257	protein_coding	3	-	192139395	192767764	628370	-0.695149	78.2223	0.241631	-2.87691	0.00401595	0.0364339	1.47032	-0.691469	2.31692	0.00357455	0.0481209
ENSG00000149527	PLCH2	9651	protein_coding	1	+	2425980	2505530	79551	-0.698133	13.2285	0.219901	-3.17477	0.00149956	0.0294422	0.775264	-0.697968	-0.0819597	0.00139449	0.0265262
ENSG00000163328	GPR155	151556	protein_coding	2	-	174431571	174487094	55524	-0.698624	131.208	0.147559	-4.73452	2.19569e-06	0.000309444	0.9793	-0.697932	3.05322	1.90995e-06	0.000276943
ENSG00000261873	RP11-515E23.1		protein_coding	17	-	55448433	55511444	63012	-0.701185	8.54918	0.190025	-3.68995	0.000224295	0.0115955	0.503142	-0.692527	-0.622411	0.000424673	0.0122825
ENSG00000166126	AMN	81693	protein_coding	14	+	102922656	102933596	10941	-0.703972	36.7233	0.164839	-4.27068	1.94879e-05	0.00123502	1.17457	-0.704492	1.26837	2.07055e-05	0.00156013
ENSG00000204581	AC096670.3	400997	antisense	2	-	111098345	111115588	17244	-0.710648	52.8209	0.190615	-3.72818	0.000192871	0.00591005	1.23459	-0.707687	1.7704	0.000192014	0.00754579
ENSG00000253755	IGHGP		IG_C_pseudogene	14	-	105664633	105669843	5211	-0.711672	26.6402	0.245949	-2.89358	0.00380881	0.0483839	0.903989	-0.711314	0.830639	0.00353459	0.0479079
ENSG00000183876	ARSI	340075	protein_coding	5	-	150296343	150339307	42965	-0.712032	457.891	0.152628	-4.66514	3.08413e-06	0.000449103	0.814128	-0.715113	4.84038	1.61969e-06	0.000244174
ENSG00000166317	SYNPO2L	79933	protein_coding	10	-	73644881	73663803	18923	-0.713062	215.148	0.202717	-3.51753	0.00043558	0.0128043	0.814128	-0.71243	3.75889	0.000352253	0.0109331
ENSG00000152592	DMP1	1758	protein_coding	4	+	87650307	87664361	14055	-0.71328	9.44196	0.203497	-3.50512	0.000456406	0.018239	0.487656	-0.707505	-0.503707	0.000639072	0.0161065
ENSG00000260310	RP11-27M24.2		sense_intronic	16	-	10576499	10578183	1685	-0.714763	22.9014	0.150971	-4.73445	2.19652e-06	0.000325063	0.903989	-0.715412	0.629214	2.73497e-06	0.000363292
ENSG00000250182	EEF1A1P13		processed_pseudogene	5	-	14651941	14653329	1389	-0.718601	9.6484	0.157139	-4.57302	4.80746e-06	0.000630123	0.775264	-0.712511	-0.469368	1.11392e-05	0.000979575
ENSG00000197766	CFD	1675	protein_coding	19	+	859643	863630	3988	-0.719497	253.991	0.234864	-3.06346	0.00218793	0.0311394	1.02955	-0.721348	3.9966	0.00168033	0.0299417
ENSG00000205559	CHKB-AS1	100144603	antisense	22	+	50583026	50583877	852	-0.721164	18.9581	0.122247	-5.89926	3.6514e-09	3.68868e-06	0.871768	-0.718782	0.380446	2.05829e-08	1.02299e-05
ENSG00000086991	NOX4	50507	protein_coding	11	-	89324356	89498187	173832	-0.726109	16.874	0.199298	-3.64333	0.000269138	0.00912631	0.891166	-0.725326	0.240781	0.000302763	0.00984758
ENSG00000181264	TMEM136	219902	protein_coding	11	+	120325129	120333682	8554	-0.730551	425.422	0.14887	-4.90731	9.23331e-07	0.000163539	1.02955	-0.729067	4.73593	6.49151e-07	0.000123306
ENSG00000230870	FBXW11P1		processed_pseudogene	21	-	31627127	31628600	1474	-0.730579	180.97	0.207307	-3.52414	0.000424854	0.0111886	0.993292	-0.728496	3.51122	0.000359778	0.0111303
ENSG00000104941	RSPH6A	81492	protein_coding	19	-	45795710	45815319	19610	-0.734152	14.4193	0.185622	-3.95508	7.65075e-05	0.0044728	0.751404	-0.729865	0.0218301	0.000115597	0.00530289
ENSG00000283294	RP11-681B3.4		processed_transcript	18	+	14225224	14342505	117282	-0.73481	118.544	0.159782	-4.59883	4.24879e-06	0.000405558	1.26634	-0.734568	2.909	3.49434e-06	0.000414844
ENSG00000281344	HELLPAR		macro_lncRNA	12	+	102197585	102402596	205012	-0.737386	64.1504	0.250097	-2.9484	0.00319425	0.0348035	1.26634	-0.737368	2.04872	0.00274054	0.0407647
ENSG00000198848	CES1	1066	protein_coding	16	-	55802851	55833337	30487	-0.737472	27.8749	0.21014	-3.50944	0.000449051	0.0103611	1.18395	-0.739715	0.89558	0.000398348	0.0117688
ENSG00000145824	CXCL14	9547	protein_coding	5	-	135570679	135579279	8601	-0.737639	511.598	0.222781	-3.31105	0.000929465	0.0173347	1.07786	-0.740938	5.00134	0.000666532	0.0166532
ENSG00000225358	MIPEPP1		processed_pseudogene	7	-	112735166	112738693	3528	-0.738055	18.6615	0.152844	-4.8288	1.37358e-06	0.000236143	0.903989	-0.734551	0.360967	2.90135e-06	0.000369873
ENSG00000272754	AL133245.2		lincRNA	2	+	32321638	32323002	1365	-0.740159	23.1567	0.165517	-4.4718	7.75626e-06	0.000778009	0.891166	-0.739785	0.644234	1.08289e-05	0.0009657
ENSG00000198658	ABHD17AP1		unprocessed_pseudogene	1	+	148146395	148149566	3172	-0.74515	19.5468	0.179578	-4.14944	3.33285e-05	0.00219949	0.903989	-0.745903	0.416989	3.58559e-05	0.00226273
ENSG00000145861	C1QTNF2	114898	protein_coding	5	-	160347751	160370641	22891	-0.757372	9.64201	0.209406	-3.61676	0.000298318	0.0106721	0.751404	-0.753563	-0.474558	0.000396629	0.0117561
ENSG00000225670	CADM3-AS1		antisense	1	-	159194325	159207973	13649	-0.757888	14.6682	0.195282	-3.88099	0.000104031	0.00527977	0.806197	-0.756494	0.0467057	0.000122923	0.00545543
ENSG00000205578	POM121B		unprocessed_pseudogene	7	+	73293497	73301161	7665	-0.75793	13.5309	0.233271	-3.24915	0.00115752	0.0243832	0.791654	-0.755622	-0.0675164	0.00113982	0.023381
ENSG00000070808	CAMK2A	815	protein_coding	5	-	150219491	150290291	70801	-0.763886	29.9959	0.161454	-4.7313	2.23085e-06	0.000278302	1.15818	-0.7648	0.990931	2.95034e-06	0.000373611
ENSG00000082556	OPRK1	4986	protein_coding	8	-	53225716	53251697	25982	-0.766426	310.178	0.208362	-3.67834	0.000234759	0.00948467	0.704137	-0.765658	4.28023	0.00016951	0.00689336
ENSG00000283459	RP11-411G2.2		lincRNA	12	-	114894632	114898529	3898	-0.770794	17.771	0.170137	-4.53044	5.88612e-06	0.000660689	0.871768	-0.767459	0.299163	9.62245e-06	0.000882322
ENSG00000161381	PLXDC1	57125	protein_coding	17	-	39063303	39154394	91092	-0.777496	50.0362	0.207202	-3.75235	0.000175182	0.00498016	1.47032	-0.778987	1.69944	0.000156058	0.00651497
ENSG00000229413	RP11-274B21.12		processed_pseudogene	7	-	128653690	128654019	330	-0.780384	27.3187	0.191171	-4.08213	4.46249e-05	0.00224611	1.15818	-0.779235	0.8702	4.47209e-05	0.00267973
ENSG00000154975	CA10	56934	protein_coding	17	-	51630313	52160017	529705	-0.781899	583.225	0.218479	-3.57883	0.00034513	0.0092665	1.09903	-0.785385	5.18643	0.000225105	0.00830265
ENSG00000266145	RHOT1P1		processed_pseudogene	18	+	14222008	14222331	324	-0.790917	86.3937	0.152738	-5.17826	2.23965e-07	5.16146e-05	1.23459	-0.791321	2.46009	2.00371e-07	5.34742e-05
ENSG00000153093	ACOXL	55289	protein_coding	2	+	110732573	111118222	385650	-0.79693	469.596	0.177799	-4.4822	7.38759e-06	0.000720685	0.962325	-0.796003	4.87697	4.62041e-06	0.000516263
ENSG00000139304	PTPRQ	374462	protein_coding	12	+	80402178	80680234	278057	-0.810083	78.6294	0.19795	-4.09236	4.27013e-05	0.00216895	1.19378	-0.808385	2.32416	3.67353e-05	0.00231056
ENSG00000125780	TGM3	7053	protein_coding	20	+	2296001	2341078	45078	-0.81218	17.9588	0.254253	-3.19438	0.0014013	0.0258492	0.884105	-0.809828	0.315085	0.00122105	0.0244867
ENSG00000269028	MTRNR2L12	100462981	protein_coding	3	-	96617188	96618236	1049	-0.816488	13.5152	0.214253	-3.81086	0.000138484	0.00660431	0.751404	-0.814432	-0.0515742	0.000141426	0.00607781
ENSG00000170153	RNF150	57484	protein_coding	4	-	140859807	141212877	353071	-0.819316	23.342	0.164693	-4.97482	6.53072e-07	0.000138434	0.899451	-0.818513	0.656179	1.2088e-06	0.000191343
ENSG00000104237	RP1	6101	protein_coding	8	+	54554361	54871720	317360	-0.821998	36.3361	0.225344	-3.64775	0.000264543	0.00743807	1.17457	-0.820991	1.25311	0.000250299	0.00878821
ENSG00000252408	SNORD38		snoRNA	19	-	3521248	3521320	73	-0.828671	44.9711	0.224611	-3.68936	0.00022482	0.00674262	1.17457	-0.831339	1.5449	0.000184	0.00729661
ENSG00000231665	OGFOD1P1		processed_pseudogene	13	-	49210422	49212294	1873	-0.829336	12.0362	0.211996	-3.91203	9.15217e-05	0.00489258	0.791654	-0.823168	-0.197202	0.0001217	0.00543928
ENSG00000197106	SLC6A17	388662	protein_coding	1	+	110150486	110202202	51717	-0.844486	43.0853	0.208522	-4.04987	5.12466e-05	0.00244514	1.17457	-0.84657	1.48443	4.23899e-05	0.00258076
ENSG00000109265	KIAA1211	57482	protein_coding	4	+	56049073	56328625	279553	-0.846234	230.12	0.187032	-4.52455	6.05242e-06	0.000576935	1.07786	-0.843627	3.85461	4.89711e-06	0.000534601
ENSG00000088836	SLC4A11	83959	protein_coding	20	-	3227417	3239190	11774	-0.858779	26.5516	0.283277	-3.03159	0.00243272	0.0361694	0.903989	-0.855731	0.829499	0.0022184	0.0354999
ENSG00000160284	SPATC1L	84221	protein_coding	21	-	46161148	46184476	23329	-0.860982	212.342	0.250176	-3.4415	0.000578497	0.0135484	0.993292	-0.862927	3.73951	0.000284934	0.00951252
ENSG00000234509	AP000253.1		lincRNA	21	-	31653593	31659500	5908	-0.862018	101.193	0.193243	-4.46079	8.16565e-06	0.000644611	1.26634	-0.861657	2.68375	6.58068e-06	0.000668449
ENSG00000249119	MTND6P4		processed_pseudogene	5	+	134924123	134924644	522	-0.869269	8.97552	0.159897	-5.43643	5.43586e-08	3.51219e-05	0.487656	-0.864295	-0.559712	1.13422e-07	3.69584e-05
ENSG00000150471	ADGRL3	23284	protein_coding	4	+	61201258	62078335	877078	-0.869844	640.036	0.193838	-4.48749	7.20676e-06	0.000648516	1.09903	-0.86946	5.32016	4.33716e-06	0.000496291
ENSG00000162706	CADM3	57863	protein_coding	1	+	159171609	159203313	31705	-0.893041	220.179	0.230344	-3.87699	0.000105755	0.00576274	0.704137	-0.895827	3.79175	7.36153e-05	0.00383102
ENSG00000162998	FRZB	2487	protein_coding	2	-	182833275	182867162	33888	-0.918315	3533.68	0.193226	-4.75255	2.00868e-06	0.000298681	0.942237	-0.919178	7.78286	1.19215e-06	0.000190293
ENSG00000188641	DPYD	1806	protein_coding	1	-	97077743	97921049	843307	-0.919375	132.64	0.21575	-4.26131	2.03236e-05	0.00145382	0.9793	-0.917912	3.06554	1.56347e-05	0.00123229
ENSG00000236330	RPL5P9		processed_pseudogene	2	+	110967834	110968719	886	-0.92764	35.9981	0.196277	-4.72617	2.2879e-06	0.000279254	1.17457	-0.924441	1.24096	2.54903e-06	0.000345849
ENSG00000260771	RP1-39J2.1		lincRNA	6	+	168374697	168375355	659	-0.940878	10.6099	0.222272	-4.233	2.30598e-05	0.00193049	0.751404	-0.930449	-0.363979	3.37769e-05	0.00216024
ENSG00000101825	MXRA5	25878	protein_coding	X	-	3308565	3346641	38077	-0.94395	166.544	0.236533	-3.99078	6.58571e-05	0.00311291	1.07786	-0.945608	3.39424	4.80148e-05	0.00279018
ENSG00000125848	FLRT3	23767	protein_coding	20	-	14322988	14337616	14629	-0.945607	27.3504	0.222358	-4.25263	2.11277e-05	0.00138592	1.09701	-0.942422	0.867804	2.00782e-05	0.00152554
ENSG00000157064	NMNAT2	23057	protein_coding	1	-	183248237	183418602	170366	-0.945715	207.457	0.159623	-5.92469	3.12892e-09	2.81028e-06	1.02955	-0.948233	3.70473	1.5895e-09	1.77603e-06
ENSG00000091137	SLC26A4	5172	protein_coding	7	+	107660635	107717809	57175	-0.987998	9.62632	0.241076	-4.09829	4.16217e-05	0.00287933	0.751404	-0.979396	-0.484012	4.14131e-05	0.00253756
ENSG00000260719	AC009133.17		antisense	16	+	29745247	29748299	3053	-1.04221	79.3308	0.281884	-3.6973	0.000217901	0.00569817	1.47032	-1.04183	2.3349	0.000118751	0.00537067
ENSG00000114473	IQCG	84223	protein_coding	3	-	197889075	197960142	71068	-1.05066	59.1384	0.229495	-4.57811	4.69188e-06	0.000355871	1.66297	-1.05129	1.93253	3.62589e-06	0.000426327
ENSG00000213088	ACKR1	2532	protein_coding	1	+	159203307	159206500	3194	-1.09235	57.6835	0.216691	-5.04103	4.63028e-07	8.45271e-05	1.26634	-1.09335	1.89468	3.69496e-07	8.16114e-05
ENSG00000203859	HSD3B2	3284	protein_coding	1	+	119414931	119423035	8105	-1.17371	20.0075	0.23489	-4.99686	5.82726e-07	0.000126825	0.903989	-1.16685	0.452826	6.47108e-07	0.000123306
ENSG00000134548	SPX	80763	protein_coding	12	+	21526307	21537377	11071	-1.44553	65.1072	0.245475	-5.88871	3.89227e-09	2.71988e-06	1.47032	-1.44293	2.0626	3.24886e-09	2.68313e-06
ENSG00000233913	RPL10P9		processed_pseudogene	5	+	168616352	168616996	645	-1.74013	17.5493	0.344112	-5.05687	4.26191e-07	0.000106133	0.884105	-1.73501	0.282633	2.04516e-07	5.34742e-05

## Sheet: Sheet3
Table S3. Differentially expressed genes (DEGs).
Sheet3: DEGs of EOSPE
gene_id	gene_symbol	entrezid	gene_biotype	seqnames	strand	start	end	width	DESeq2.log2FoldChange	baseMean	lfcSE	stat	DESeq2.pvalue	DESeq2.padj	weight	edgeR.logFC	logCPM	edgeR.PValue	edgeR.FDR
ENSG00000174697	LEP	3952	protein_coding	7	+	128241284	128257628	16345	6.49933	6457.4	0.678612	9.5774	9.95209e-22	6.87249e-19	1.25129	6.47193	8.62486	5.62072e-30	6.49053e-27
ENSG00000070404	FSTL3	10272	protein_coding	19	+	676365	683399	7035	4.90142	8498.4	0.400188	12.2478	1.72611e-34	8.75637e-31	1.24913	4.88066	9.03353	1.19662e-51	2.21087e-47
ENSG00000169495	HTRA4	203100	protein_coding	8	+	38974164	38988662	14499	4.72845	4810.15	0.43761	10.8052	3.25357e-27	5.58487e-24	1.23051	4.7083	8.21257	3.1532e-38	9.70975e-35
ENSG00000012223	LTF	4057	protein_coding	3	-	46435645	46485234	49590	4.06318	176.251	0.597298	6.80261	1.02742e-11	1.05596e-09	1.17065	4.05312	3.46758	2.10128e-17	4.36217e-15
ENSG00000224658	RP11-631F7.1		antisense	6	-	148237585	148283408	45824	3.78269	21.0173	0.347857	10.8743	1.52891e-27	4.22883e-24	0.859119	3.73241	0.522139	3.10427e-35	6.37271e-32
ENSG00000142623	PADI1	29943	protein_coding	1	+	17205126	17246005	40880	3.7069	62.3187	0.580524	6.38544	1.70905e-10	1.41216e-08	1.03169	3.68017	2.01034	1.27142e-15	2.15512e-13
ENSG00000136002	ARHGEF4	50649	protein_coding	2	+	130836916	131047263	210348	3.63602	90.1181	0.422546	8.60503	7.62974e-18	2.08633e-15	1.19862	3.61712	2.51271	1.35631e-26	1.04414e-23
ENSG00000102755	FLT1	2321	protein_coding	13	-	28300344	28495128	194785	3.61996	36465.6	0.291339	12.4253	1.90616e-35	1.44794e-31	1.25129	3.59822	11.134	1.39181e-49	8.57171e-46
ENSG00000211448	DIO2	1734	protein_coding	14	-	80197527	80387757	190231	3.25725	141.068	0.499511	6.52088	6.98956e-11	5.87139e-09	1.1372	3.24962	3.16878	4.39608e-16	7.73542e-14
ENSG00000243836	WDR86-AS1	100131176	processed_transcript	7	+	151409161	151413354	4194	3.17725	196.924	0.469403	6.76869	1.2995e-11	1.33033e-09	1.11864	3.14986	3.61395	4.81561e-17	9.88592e-15
ENSG00000118849	RARRES1	5918	protein_coding	3	-	158696892	158732696	35805	3.12031	43.6176	0.342108	9.12084	7.45428e-20	4.71151e-17	0.835459	3.10861	1.52291	1.07964e-25	7.12407e-23
ENSG00000150722	PPP1R1C	151242	protein_coding	2	+	181954241	182131398	177158	3.11577	22.6816	0.309015	10.0829	6.575e-24	8.55806e-21	0.859119	3.076	0.625871	9.40048e-30	1.02167e-26
ENSG00000181458	TMEM45A	55076	protein_coding	3	+	100492619	100577444	84826	3.08869	151.493	0.262318	11.7746	5.27486e-32	2.241e-28	1.11864	3.07306	3.25733	6.3434e-43	2.93002e-39
ENSG00000169994	MYO7B	4648	protein_coding	2	+	127535802	127637729	101928	3.01061	582.932	0.298016	10.1021	5.40452e-24	5.40877e-21	1.18719	2.97871	5.16882	5.76638e-33	1.0654e-29
ENSG00000279393	RP11-95G6.1		TEC	13	+	28495633	28497267	1635	2.99954	228.049	0.320097	9.37074	7.20286e-21	4.33208e-18	1.17065	2.97517	3.82626	2.12219e-28	2.06366e-25
ENSG00000247095	MIR210HG		lincRNA	11	-	565660	568457	2798	2.81952	112.028	0.257014	10.9703	5.31003e-28	1.38872e-24	1.21147	2.79669	2.81745	8.30281e-37	1.91753e-33
ENSG00000159399	HK2	3099	protein_coding	2	+	74833981	74893359	59379	2.81813	312.006	0.366278	7.69397	1.42637e-14	2.47342e-12	1.11864	2.79668	4.28112	1.89617e-21	6.86933e-19
ENSG00000130822	PNCK	139728	protein_coding	X	-	153669730	153689010	19281	2.76358	63.5859	0.265717	10.4005	2.46721e-25	5.14509e-22	0.82871	2.74192	2.03181	3.86241e-32	5.48938e-29
ENSG00000237514	PTP4A1P7		processed_pseudogene	1	-	176616273	176616786	514	2.71511	40.9668	0.381043	7.12545	1.03739e-12	1.41593e-10	1.03169	2.69202	1.40661	2.73329e-16	5.00002e-14
ENSG00000104827	CGB3	1082	protein_coding	19	-	49022869	49024333	1465	2.70697	6951.99	0.425099	6.36786	1.91678e-10	1.32594e-08	1.24913	2.69639	8.75296	1.05408e-14	1.55802e-12
ENSG00000166961	MS4A15	219995	protein_coding	11	+	60756953	60776732	19780	2.62398	16.4565	0.436661	6.0092	1.86446e-09	1.53072e-07	0.739769	2.56532	0.17304	1.58344e-11	1.36073e-09
ENSG00000213030	CGB8	94115	protein_coding	19	-	49047638	49049106	1469	2.62266	7143.09	0.47683	5.5002	3.79354e-08	1.45785e-06	1.23051	2.61799	8.79504	1.92563e-11	1.60986e-09
ENSG00000189052	CGB5	93659	protein_coding	19	+	49043884	49045311	1428	2.61549	10063.1	0.413638	6.32313	2.56315e-10	1.70823e-08	1.25129	2.6081	9.28843	4.62318e-13	5.33861e-11
ENSG00000224081	LINC01057	101928079	transcribed_processed_pseudogene	1	-	94613814	94855426	241613	2.55934	71.6547	0.309145	8.27877	1.24457e-16	2.69038e-14	1.20466	2.53773	2.202	2.1581e-21	7.6679e-19
ENSG00000165810	BTNL9	153579	protein_coding	5	+	181040225	181061523	21299	2.53316	319.648	0.482625	5.24871	1.53165e-07	4.77354e-06	1.28956	2.50717	4.30917	1.17382e-10	8.30936e-09
ENSG00000198910	L1CAM	3897	protein_coding	X	-	153861514	153909223	47710	2.52927	244.179	0.40431	6.25578	3.95539e-10	2.63242e-08	1.17065	2.50603	3.93142	1.69827e-14	2.41363e-12
ENSG00000116183	PAPPA2	60676	protein_coding	1	+	176463171	176845605	382435	2.51618	89375.7	0.388327	6.47955	9.19991e-11	6.9312e-09	1.24913	2.50227	12.4346	2.59589e-14	3.55814e-12
ENSG00000186862	PDZD7	79955	protein_coding	10	-	101007683	101031157	23475	2.4959	55.4984	0.267811	9.31965	1.16729e-20	8.63765e-18	0.82871	2.47641	1.84081	1.17522e-25	7.48737e-23
ENSG00000260896	PRCAT47	100996425	lincRNA	16	-	80828735	80892595	63861	2.49529	11.8756	0.403048	6.19104	5.97691e-10	6.7312e-08	0.6275	2.43047	-0.250358	8.91098e-12	8.15046e-10
ENSG00000101187	SLCO4A1	28231	protein_coding	20	+	62642445	62685785	43341	2.48838	248.82	0.433044	5.74626	9.12365e-09	4.2493e-07	1.18308	2.44783	3.94457	2.45021e-12	2.43387e-10
ENSG00000065618	COL17A1	100126326;1308	protein_coding	10	-	104031286	104086002	54717	2.46323	987.759	0.400041	6.15744	7.39288e-10	4.42952e-08	1.24913	2.44719	5.94009	3.37591e-14	4.5528e-12
ENSG00000129521	EGLN3	112399	protein_coding	14	-	33924231	34462774	538544	2.42291	96.1838	0.514724	4.7072	2.51138e-06	5.67942e-05	1.19862	2.41098	2.61187	6.54786e-09	3.42714e-07
ENSG00000131370	SH3BP5	9467	protein_coding	3	-	15254853	15341368	86516	2.40332	287.409	0.302638	7.94124	2.00178e-15	3.78412e-13	1.18308	2.38016	4.16216	2.31822e-20	7.25957e-18
ENSG00000230439	RP11-488P3.1		sense_intronic	1	-	93752924	93775444	22521	2.39554	130.954	0.434188	5.51729	3.44261e-08	1.4011e-06	1.17065	2.38116	3.04703	1.45575e-11	1.25684e-09
ENSG00000061656	SPAG4	6676	protein_coding	20	+	35615892	35621049	5158	2.38812	115.198	0.205394	11.627	3.00422e-31	9.48154e-28	1.20466	2.36554	2.85918	3.91142e-39	1.44535e-35
ENSG00000005001	PRSS22	64063	protein_coding	16	-	2852727	2858170	5444	2.30725	150.192	0.394794	5.8442	5.09006e-09	2.58625e-07	1.1372	2.30127	3.25698	1.21061e-12	1.26369e-10
ENSG00000169245	CXCL10	3627	protein_coding	4	-	76021117	76023497	2381	2.27503	27.0501	0.56261	4.04371	5.26116e-05	0.00106622	0.739769	2.26616	0.889286	8.53893e-07	2.65152e-05
ENSG00000115828	QPCT	25797	protein_coding	2	+	37344574	37373322	28749	2.2602	91.7344	0.42458	5.32339	1.01853e-07	4.41188e-06	0.935749	2.25799	2.54859	7.06715e-11	5.22291e-09
ENSG00000115602	IL1RL1	9173	protein_coding	2	+	102311502	102352037	40536	2.24822	1032.5	0.539482	4.16737	3.08135e-05	0.000482373	1.15983	2.21992	5.99595	3.48614e-07	1.20844e-05
ENSG00000149596	JPH2	57158	protein_coding	20	-	44111695	44187578	75884	2.23726	166.282	0.271299	8.24645	1.63166e-16	3.64843e-14	1.11864	2.21038	3.38225	3.39233e-21	1.16068e-18
ENSG00000111961	SASH1	23328	protein_coding	6	+	148272304	148552050	279747	2.23541	1377.58	0.204271	10.9433	7.15295e-28	1.72345e-24	1.12712	2.22239	6.42067	6.17827e-37	1.63071e-33
ENSG00000237596	RP13-143G15.4		antisense	6	-	135991936	136225751	233816	2.23459	8.40236	0.367148	6.08634	1.15518e-09	1.41055e-07	0.51044	2.20018	-0.598531	4.53472e-11	3.49098e-09
ENSG00000104419	NDRG1	10397	protein_coding	8	-	133237171	133302022	64852	2.21416	3834.26	0.21743	10.1833	2.35359e-24	2.79693e-21	1.23051	2.19115	7.89036	1.53316e-32	2.36055e-29
ENSG00000230317	LINC01284	101926971	lincRNA	X	-	51095844	51171400	75557	2.20421	20.4546	0.270115	8.16026	3.34302e-16	8.58326e-14	0.914079	2.17163	0.474382	7.76055e-19	2.07803e-16
ENSG00000130821	SLC6A8	6535	protein_coding	X	+	153688099	153696593	8495	2.17544	1298.31	0.168529	12.9083	4.03872e-38	6.11555e-34	1.25542	2.15676	6.33306	7.93231e-50	7.32787e-46
ENSG00000165105	RASEF	158158	protein_coding	9	-	82979585	83063177	83593	2.1738	193.38	0.261925	8.29934	1.04693e-16	2.47102e-14	1.11864	2.14627	3.59372	1.38715e-21	5.33937e-19
ENSG00000120594	PLXDC2	84898	protein_coding	10	+	19816239	20289856	473618	2.17061	221.688	0.327212	6.63364	3.27503e-11	3.04127e-09	1.11864	2.12888	3.78129	2.49049e-14	3.45973e-12
ENSG00000244161	FLNB-AS1	105377105	antisense	3	-	58162547	58170636	8090	2.15957	31.8721	0.297253	7.26508	3.72806e-13	6.57582e-11	0.835459	2.13131	1.06892	7.35647e-16	1.28225e-13
ENSG00000268655	CTB-60B18.10	101059948	protein_coding	19	-	49017496	49020523	3028	2.15355	20.236	0.271551	7.93054	2.18191e-15	5.4247e-13	0.859119	2.13277	0.469317	1.12733e-17	2.47959e-15
ENSG00000186352	ANKRD37	353322	protein_coding	4	+	185396021	185400628	4608	2.14047	35.841	0.245072	8.73406	2.45693e-18	9.35616e-16	0.875793	2.10457	1.22433	1.89227e-21	6.86933e-19
ENSG00000196337	CGB7	94027	protein_coding	19	-	49054275	49058860	4586	2.13049	102.6	0.396164	5.3778	7.54027e-08	2.72909e-06	1.20466	2.11943	2.69929	7.22353e-11	5.31721e-09
ENSG00000116147	TNR	7143	protein_coding	1	-	175315194	175743770	428577	2.12957	25.5781	0.259335	8.21168	2.18109e-16	6.20354e-14	0.835459	2.10975	0.793006	5.7735e-19	1.56869e-16
ENSG00000124731	TREM1	54210	protein_coding	6	-	41267926	41286719	18794	2.12858	586.371	0.548052	3.8839	0.000102795	0.00128418	1.15983	2.11809	5.18693	1.74965e-06	4.85383e-05
ENSG00000134107	BHLHE40	8553	protein_coding	3	+	4979116	4985323	6208	2.09073	1257.7	0.22443	9.31572	1.21127e-20	6.33717e-18	1.24913	2.07201	6.28648	2.5339e-27	2.22935e-24
ENSG00000106991	ENG	2022	protein_coding	9	-	127815012	127854756	39745	2.05359	11014.6	0.213019	9.64041	5.39737e-22	3.76298e-19	1.29842	2.03691	9.4156	5.74007e-29	5.89187e-26
ENSG00000172379	ARNT2	9915;100847042	protein_coding	15	+	80404350	80597937	193588	2.04604	217.77	0.317334	6.4476	1.13639e-10	8.7458e-09	1.17065	2.0373	3.77311	1.06074e-13	1.31933e-11
ENSG00000168743	NPNT	255743	protein_coding	4	+	105894775	106004027	109253	2.03018	137.642	0.281407	7.21438	5.41788e-13	6.96674e-11	1.1372	2.02183	3.12187	2.06487e-16	3.97402e-14
ENSG00000229781	AC013444.1		processed_pseudogene	2	+	142854095	142855998	1904	2.02698	12.3138	0.42775	4.73869	2.15101e-06	8.563e-05	0.6275	2.01122	-0.153566	1.30112e-07	5.12568e-06
ENSG00000163082	SGPP2	130367	protein_coding	2	+	222424517	222560948	136432	2.02075	17.2501	0.31934	6.32791	2.485e-10	2.3851e-08	0.82871	1.98869	0.260858	5.39994e-12	5.09027e-10
ENSG00000122641	INHBA	3624	protein_coding	7	-	41667168	41705834	38667	2.00446	20575.6	0.235199	8.52239	1.56294e-17	3.89931e-15	1.24913	1.98837	10.3187	6.38062e-23	2.94721e-20
ENSG00000260072	CTD-2313J23.1		lincRNA	16	-	24472798	24495177	22380	1.99527	169.68	0.48712	4.09605	4.20263e-05	0.000633818	1.1315	1.98925	3.41886	6.75032e-07	2.15033e-05
ENSG00000207751	MIR130B	406920	processed_transcript	22	+	21652270	21670237	17968	1.98664	30.4782	0.299072	6.64266	3.08069e-11	3.57592e-09	0.875793	1.9669	1.01045	2.23534e-13	2.68183e-11
ENSG00000099194	SCD	6319	protein_coding	10	+	100347124	100364834	17711	1.98533	304.421	0.227709	8.71872	2.81358e-18	8.07309e-16	1.18308	1.96208	4.24572	1.30936e-23	6.71992e-21
ENSG00000105492	SIGLEC6	946	protein_coding	19	-	51519525	51531856	12332	1.98128	3565.42	0.249928	7.92741	2.23756e-15	4.21546e-13	1.15983	1.96386	7.78943	3.91815e-20	1.20653e-17
ENSG00000205221	VIT	5212	protein_coding	2	+	36696690	36814792	118103	1.96721	19.1763	0.388254	5.06681	4.04537e-07	1.84642e-05	0.739769	1.95029	0.410025	1.77669e-08	8.63843e-07
ENSG00000101000	PROCR	10544	protein_coding	20	+	35172073	35216240	44168	1.94826	793.926	0.206167	9.44991	3.39112e-21	2.36089e-18	1.18719	1.9352	5.6284	2.1187e-27	1.95725e-24
ENSG00000233208	LINC00642	400238	lincRNA	14	+	90455230	90458905	3676	1.94221	23.5036	0.316695	6.13276	8.63669e-10	7.17824e-08	0.82871	1.91029	0.661584	2.09183e-11	1.73313e-09
ENSG00000223756	TSSC2		transcribed_unprocessed_pseudogene	11	+	3380961	3408978	28018	1.93985	10.831	0.407229	4.76354	1.90222e-06	8.36004e-05	0.57574	1.89645	-0.324877	2.06693e-07	7.69932e-06
ENSG00000227188	MGAT3-AS1	104502417	antisense	22	-	39475807	39476822	1016	1.93793	21.0867	0.249493	7.76747	8.00697e-15	1.86498e-12	0.859119	1.90507	0.508761	2.24455e-16	4.27529e-14
ENSG00000136068	FLNB	2317	protein_coding	3	+	58008400	58172251	163852	1.93575	2661.33	0.18551	10.4347	1.72093e-25	2.82066e-22	1.15983	1.91658	7.36732	7.39776e-33	1.24255e-29
ENSG00000162433	AK4	205	protein_coding	1	+	65147549	65232145	84597	1.93513	48.7857	0.271111	7.13777	9.48549e-13	1.31414e-10	1.03169	1.90076	1.65016	3.49459e-15	5.51847e-13
ENSG00000149256	TENM4	26011	protein_coding	11	-	78652831	79440948	788118	1.93439	32.736	0.301071	6.42502	1.3185e-10	1.35751e-08	0.835459	1.91288	1.10608	1.05354e-12	1.1317e-10
ENSG00000184697	CLDN6	9074	protein_coding	16	-	3014712	3020071	5360	1.91536	20.9575	0.288718	6.63402	3.26665e-11	3.61362e-09	0.914079	1.89688	0.537048	9.11475e-13	9.90612e-11
ENSG00000234350	AC007405.4		lincRNA	2	-	170723086	170770768	47683	1.91362	12.6645	0.353587	5.41203	6.23139e-08	3.82896e-06	0.67402	1.89042	-0.12962	5.59931e-09	2.96426e-07
ENSG00000186806	VSIG10L	147645	protein_coding	19	-	51331536	51342124	10589	1.90317	27.4053	0.252851	7.52686	5.19751e-14	1.10395e-11	0.82871	1.88723	0.86891	8.50575e-16	1.46871e-13
ENSG00000196526	AFAP1	60312	protein_coding	4	-	7758714	7939926	181213	1.8994	295.413	0.26113	7.27379	3.49545e-13	4.40365e-11	1.22678	1.87892	4.20651	9.029e-17	1.79376e-14
ENSG00000236675	MTX1P1		unprocessed_pseudogene	1	+	155230975	155234325	3351	1.88631	65.9481	0.188947	9.98327	1.80414e-23	1.57278e-20	1.21147	1.86665	2.0762	1.63756e-26	1.21022e-23
ENSG00000237330	RNF223	401934	protein_coding	1	-	1070966	1074307	3342	1.87577	26.2031	0.341678	5.48988	4.02196e-08	2.15331e-06	0.835459	1.85262	0.806697	1.24885e-09	7.76896e-08
ENSG00000168754	FAM178B	51252	protein_coding	2	-	96875882	96986592	110711	1.87004	11.5841	0.277788	6.73188	1.6748e-11	2.95917e-09	0.594423	1.83331	-0.250405	3.31766e-12	3.20927e-10
ENSG00000180875	GREM2	64388	protein_coding	1	-	240489573	240612149	122577	1.85287	683.944	0.220259	8.41225	4.02207e-17	9.47113e-15	1.18719	1.83459	5.41024	3.35324e-22	1.4408e-19
ENSG00000143333	RGS16	6004	protein_coding	1	-	182598623	182604408	5786	1.85184	86.8882	0.329203	5.62523	1.85261e-08	7.94114e-07	1.19862	1.8457	2.48062	2.14581e-10	1.47932e-08
ENSG00000234292	RP11-213H15.1		lincRNA	5	-	91280097	91281142	1046	1.84825	11.3626	0.241679	7.64752	2.04888e-14	5.58778e-12	0.670231	1.81437	-0.279826	1.03509e-14	1.54229e-12
ENSG00000187605	TET3	200424	protein_coding	2	+	73986404	74108176	121773	1.84378	671.496	0.205848	8.95698	3.33698e-19	1.1616e-16	1.18719	1.82013	5.38161	8.24867e-25	5.08008e-22
ENSG00000279412	RP11-394B2.5		TEC	16	+	70713987	70716890	2904	1.83335	39.5268	0.214356	8.55282	1.20113e-17	3.96869e-15	0.914079	1.8071	1.36415	8.5052e-20	2.49432e-17
ENSG00000166123	GPT2	84706	protein_coding	16	+	46884378	46931297	46920	1.81916	304.206	0.222133	8.18952	2.62276e-16	5.64187e-14	1.11864	1.79945	4.24605	1.29e-20	4.1814e-18
ENSG00000178150	ZNF114	163071	protein_coding	19	+	48172318	48287608	115291	1.81326	97.5494	0.322599	5.62079	1.90086e-08	8.03979e-07	1.21147	1.80338	2.6321	1.89147e-10	1.31379e-08
ENSG00000223401	RP11-211G3.2		protein_coding	3	+	187743686	187746028	2343	1.81325	69.1706	0.29434	6.16038	7.25714e-10	6.30581e-08	0.82871	1.7936	2.13973	5.58416e-12	5.23721e-10
ENSG00000188338	SLC38A3	10991	protein_coding	3	+	50205246	50221486	16241	1.8068	20.1164	0.218066	8.28556	1.17558e-16	3.59558e-14	0.82871	1.77903	0.453356	1.93293e-17	4.10492e-15
ENSG00000273066	RP11-216L13.19		processed_transcript	9	+	136799223	136810042	10820	1.79661	81.1622	0.195281	9.20016	3.57425e-20	1.63257e-17	1.2241	1.77566	2.37016	4.52204e-23	2.25809e-20
ENSG00000205488	CALML3-AS1		antisense	10	-	5514244	5526246	12003	1.79458	69.768	0.27425	6.54358	6.00614e-11	7.16657e-09	0.773391	1.76958	2.15	4.22009e-13	4.93484e-11
ENSG00000249715	FER1L5	90342	protein_coding	2	+	96642737	96704887	62151	1.76414	334.888	0.282315	6.24884	4.1352e-10	2.63242e-08	1.22678	1.74957	4.38675	9.67672e-13	1.04554e-10
ENSG00000250129	RP11-265F19.1		antisense	3	-	131053317	131072339	19023	1.76008	70.7887	0.330842	5.32	1.03766e-07	4.11184e-06	1.03169	1.74884	2.18518	2.1053e-09	1.24273e-07
ENSG00000280587	LINC01348		lincRNA	1	-	235065479	235074220	8742	1.75087	8.88881	0.362521	4.82969	1.36744e-06	5.59598e-05	0.670231	1.71493	-0.570968	3.08196e-07	1.08669e-05
ENSG00000248323	LUCAT1	100505994	lincRNA	5	-	91303029	91314402	11374	1.74797	22.6829	0.370503	4.71783	2.38378e-06	7.24493e-05	0.859119	1.72461	0.605166	1.96801e-07	7.4055e-06
ENSG00000104826	LHB	3972	protein_coding	19	-	49015980	49017081	1102	1.74205	18.0784	0.288172	6.04517	1.49257e-09	1.30565e-07	0.724379	1.72445	0.323922	1.09455e-10	7.80808e-09
ENSG00000106789	CORO2A	7464	protein_coding	9	-	98120975	98192640	71666	1.72701	150.779	0.286197	6.03433	1.59621e-09	9.20101e-08	1.1372	1.70973	3.24793	9.98028e-12	9.08353e-10
ENSG00000166033	HTRA1	5654	protein_coding	10	+	122461525	122514908	53384	1.72679	17686.2	0.409649	4.21529	2.49462e-05	0.000403631	1.15983	1.71733	10.1049	9.78677e-07	2.98877e-05
ENSG00000262454	MIR193BHG		lincRNA	16	+	14301389	14326744	25356	1.71716	243.044	0.297302	5.77582	7.65806e-09	3.64898e-07	1.17065	1.70418	3.93151	6.10032e-11	4.59839e-09
ENSG00000171368	TPPP	11076	protein_coding	5	-	659862	693395	33534	1.71073	108.342	0.319801	5.34934	8.82761e-08	3.1164e-06	1.20466	1.68755	2.77169	1.76391e-09	1.06156e-07
ENSG00000146242	TPBG	7162	protein_coding	6	+	82363206	82370828	7623	1.70642	797.443	0.189693	8.99566	2.34822e-19	8.85794e-17	1.18719	1.69183	5.63391	1.5666e-24	9.04515e-22
ENSG00000224116	INHBA-AS1	285954	antisense	7	+	41693916	41779388	85473	1.70375	67.6656	0.280033	6.0841	1.17147e-09	7.73677e-08	1.03169	1.68521	2.11231	1.5914e-11	1.36124e-09
ENSG00000177628	GBA	2629	protein_coding	1	-	155234452	155244699	10248	1.70044	3623.98	0.16837	10.0994	5.55731e-24	5.40877e-21	1.24913	1.68662	7.81539	4.0731e-30	5.01697e-27
ENSG00000268108	CTB-60B18.12		antisense	19	+	49060613	49061132	520	1.67979	55.0116	0.359772	4.66904	3.02616e-06	9.02704e-05	0.82871	1.67305	1.83126	1.62862e-07	6.25578e-06
ENSG00000168490	PHYHIP	9796	protein_coding	8	-	22219704	22232341	12638	1.67857	221.722	0.267061	6.28537	3.27081e-10	2.15676e-08	1.22678	1.66842	3.80134	1.1895e-12	1.24972e-10
ENSG00000172461	FUT9	10690	protein_coding	6	+	96015984	96215612	199629	1.67429	10.4065	0.273436	6.12318	9.17285e-10	1.00121e-07	0.594423	1.6483	-0.366155	6.07108e-10	3.93576e-08
ENSG00000277494	GPIHBP1	338328	protein_coding	8	+	143213193	143217170	3978	1.67203	62.433	0.340778	4.90652	9.27082e-07	2.45734e-05	1.21147	1.65744	1.99576	4.2742e-08	1.9039e-06
ENSG00000166473	PKD1L2	114780	polymorphic_pseudogene	16	-	81100875	81220370	119496	1.67131	185.5	0.335188	4.98618	6.15861e-07	1.85236e-05	1.11864	1.65213	3.54379	1.78699e-08	8.66571e-07
ENSG00000180448	ARHGAP45	23526	protein_coding	19	+	1065923	1086628	20706	1.66966	1444.32	0.216444	7.71404	1.21895e-14	1.95514e-12	1.23458	1.64986	6.48689	1.4665e-18	3.71166e-16
ENSG00000196549	MME	4311	protein_coding	3	+	155024124	155183729	159606	1.66907	1472.19	0.217616	7.66982	1.72232e-14	2.67882e-12	1.23458	1.65966	6.5193	2.36162e-18	5.74122e-16
ENSG00000258424	RP11-471B22.2		antisense	14	-	90402523	90405235	2713	1.66589	38.5665	0.211703	7.86901	3.57465e-15	8.81718e-13	0.82871	1.64029	1.33269	1.0162e-16	1.99738e-14
ENSG00000279390	AF127577.13		TEC	21	+	15050189	15052379	2191	1.65959	10.545	0.235349	7.05159	1.76886e-12	3.90133e-10	0.594423	1.62477	-0.363729	1.2491e-12	1.29653e-10
ENSG00000162729	IGSF8	93185	protein_coding	1	-	160091340	160098943	7604	1.63221	883.929	0.173602	9.40204	5.35143e-21	3.58403e-18	1.15983	1.61203	5.78019	3.25075e-26	2.31003e-23
ENSG00000107957	SH3PXD2A	9644	protein_coding	10	-	103594027	103855543	261517	1.62432	4266.36	0.173027	9.38768	6.1337e-21	3.58403e-18	1.25129	1.61052	8.0509	4.44034e-26	3.03851e-23
ENSG00000157404	KIT	3815	protein_coding	4	+	54657918	54740715	82798	1.62334	102.162	0.239359	6.78201	1.18512e-11	1.16885e-09	1.20466	1.6058	2.69566	5.97573e-14	7.72081e-12
ENSG00000113916	BCL6	604	protein_coding	3	-	187721377	187745727	24351	1.61511	1532.11	0.193099	8.36418	6.05337e-17	1.45852e-14	1.12712	1.60156	6.57493	3.333e-21	1.16068e-18
ENSG00000128422	KRT17	3872	protein_coding	17	-	41619437	41624842	5406	1.61461	26.3871	0.41313	3.90823	9.29736e-05	0.00153878	0.82871	1.60332	0.848218	1.33245e-05	0.00028071
ENSG00000241219	RP11-572M11.1		lincRNA	3	-	113050912	113063443	12532	1.59945	11.5582	0.365092	4.38095	1.18162e-05	0.000337996	0.67402	1.55676	-0.245931	2.89965e-06	7.40996e-05
ENSG00000106785	TRIM14	9830	protein_coding	9	-	98069275	98119212	49938	1.59635	143.725	0.177212	9.00814	2.0959e-19	8.58847e-17	1.1315	1.5788	3.1812	1.63945e-22	7.3879e-20
ENSG00000163739	CXCL1	2919	protein_coding	4	+	73869393	73871242	1850	1.59543	899.566	0.494366	3.22722	0.00125	0.0090372	1.24913	1.59288	5.81407	9.66919e-05	0.00145835
ENSG00000158089	GALNT14	79623	protein_coding	2	-	30910467	31155202	244736	1.59429	4.83428	0.327435	4.86904	1.12144e-06	5.89073e-05	0.51044	1.54716	-1.22426	8.3455e-07	2.60459e-05
ENSG00000180530	NRIP1	8204	protein_coding	21	-	14961235	15065936	104702	1.56902	580.523	0.258993	6.05814	1.37701e-09	8.22135e-08	1.12509	1.54476	5.17183	4.89687e-12	4.63972e-10
ENSG00000215223	CYP51A1P3		processed_pseudogene	6	+	148478693	148480763	2071	1.55289	19.5492	0.251979	6.16278	7.14799e-10	6.90975e-08	0.724379	1.53506	0.429083	1.83207e-10	1.27734e-08
ENSG00000049860	HEXB	3074	protein_coding	5	+	74640023	74722647	82625	1.5418	5640.29	0.185405	8.31584	9.1102e-17	1.94936e-14	1.25129	1.52436	8.45202	8.40936e-21	2.82493e-18
ENSG00000236304	AP001189.4	107984360	antisense	11	+	76657056	76663866	6811	1.54028	33.4825	0.292106	5.27301	1.34202e-07	6.33436e-06	0.82871	1.51657	1.13934	1.12437e-08	5.70712e-07
ENSG00000233718	MYCNOS	10408	antisense	2	-	15921037	15942249	21213	1.53298	19.5395	0.509882	3.00654	0.00264235	0.0219615	0.82871	1.51172	0.414866	0.000416672	0.00481453
ENSG00000145287	PLAC8	51316	protein_coding	4	-	83090048	83137075	47028	1.53252	79.2436	0.329503	4.651	3.30327e-06	7.18002e-05	1.20466	1.52119	2.33701	2.03858e-07	7.62447e-06
ENSG00000107819	SFXN3	81855	protein_coding	10	+	101031234	101041244	10011	1.52552	1441.28	0.168457	9.05582	1.3554e-19	5.64068e-17	1.23458	1.50863	6.48609	3.63855e-24	2.03714e-21
ENSG00000197083	ZNF300P1		transcribed_unprocessed_pseudogene	5	-	150930645	150946289	15645	1.52418	35.3955	0.446944	3.41022	0.000649108	0.00815263	0.739769	1.51346	1.21765	5.95807e-05	0.000980243
ENSG00000204389	HSPA1A	3303	protein_coding	6	+	31815464	31817946	2483	1.52244	418.181	0.24457	6.22498	4.81632e-10	2.88012e-08	1.28956	1.51366	4.71067	1.91504e-12	1.93345e-10
ENSG00000175793	SFN	2810	protein_coding	1	+	26863138	26864457	1320	1.51586	8.42828	0.335593	4.51696	6.27342e-06	0.000322056	0.379408	1.48954	-0.591239	2.73087e-06	7.04686e-05
ENSG00000100234	TIMP3	7078	protein_coding	22	+	32801701	32863043	61343	1.51528	15390.8	0.252383	6.00387	1.92667e-09	1.00557e-07	1.23051	1.4905	9.89781	1.05251e-11	9.44201e-10
ENSG00000225032	RP11-228B15.4	102723566	antisense	9	+	127816066	127822520	6455	1.5151	157.106	0.149723	10.1193	4.53465e-24	5.40877e-21	1.1372	1.50041	3.30572	8.61812e-27	6.92298e-24
ENSG00000237126	AC073254.1		antisense	2	-	232580948	232611971	31024	1.51095	12.2942	0.257738	5.86234	4.56393e-09	4.24295e-07	0.594423	1.47256	-0.18585	2.7005e-09	1.55435e-07
ENSG00000135346	CGA	1081	protein_coding	6	-	87085498	87095406	9909	1.50995	111728	0.204765	7.37405	1.65524e-13	2.20444e-11	1.23051	1.49944	12.7619	7.97132e-17	1.60085e-14
ENSG00000109684	CLNK	116449	protein_coding	4	-	10486395	10684865	198471	1.50323	8.96316	0.37042	4.05817	4.94577e-05	0.00125135	0.57574	1.47439	-0.545797	1.83926e-05	0.000364225
ENSG00000169499	PLEKHA2	59339	protein_coding	8	+	38901235	38973909	72675	1.49944	205.938	0.169872	8.82688	1.07637e-18	3.51762e-16	1.11864	1.49119	3.69657	1.44992e-21	5.4671e-19
ENSG00000267265	CTC-550B14.7		antisense	19	+	55006193	55048086	41894	1.48225	278.431	0.183105	8.09505	5.72412e-16	1.02457e-13	1.2952	1.46759	4.12298	4.89799e-19	1.35068e-16
ENSG00000105048	TNNT1	7138	protein_coding	19	-	55132794	55149354	16561	1.47816	40.0045	0.269875	5.47722	4.32058e-08	2.11921e-06	0.914079	1.46603	1.38581	4.41424e-09	2.39875e-07
ENSG00000222455	RNA5SP296		rRNA	9	-	127841112	127841222	111	1.47207	13.2775	0.248242	5.92999	3.02957e-09	2.76447e-07	0.6275	1.44382	-0.0754115	2.31343e-09	1.35263e-07
ENSG00000235180	LINC00601	101101772	lincRNA	10	-	126413869	126421879	8011	1.46855	28.601	0.230192	6.37965	1.77497e-10	1.77028e-08	0.82871	1.45094	0.935807	2.5491e-11	2.06567e-09
ENSG00000056291	NPFFR2	10886	protein_coding	4	+	72031804	72148067	116264	1.46783	284.618	0.324007	4.53023	5.89183e-06	0.000117146	1.18308	1.43912	4.14771	3.63928e-07	1.25681e-05
ENSG00000235162	C12orf75	387882	protein_coding	12	+	105235290	105396097	160808	1.45619	107.238	0.2202	6.61304	3.76509e-11	3.19354e-09	1.21147	1.44418	2.76373	5.89813e-13	6.72678e-11
ENSG00000280693	SH3PXD2A-AS1	100505839	antisense	10	+	103745966	103755423	9458	1.45349	85.5122	0.249682	5.82135	5.83741e-09	2.74708e-07	1.2241	1.43513	2.44152	2.08842e-10	1.44516e-08
ENSG00000240583	AQP1	358	protein_coding	7	+	30911855	30925516	13662	1.45275	109.261	0.271528	5.35028	8.78185e-08	3.1164e-06	1.19862	1.44361	2.7976	3.43355e-09	1.91079e-07
ENSG00000148488	ST8SIA6	338596	protein_coding	10	-	17318383	17454330	135948	1.45014	9.73526	0.304469	4.76286	1.90872e-06	7.38576e-05	0.670231	1.42402	-0.435594	9.78452e-07	2.98877e-05
ENSG00000243156	MICAL3	57553	protein_coding	22	-	17787649	18024559	236911	1.44132	717.87	0.213658	6.74591	1.52076e-11	1.51149e-09	1.12509	1.42342	5.48164	2.7055e-14	3.6755e-12
ENSG00000196739	COL27A1	85301	protein_coding	9	+	114155560	114312511	156952	1.43895	905.363	0.29899	4.81271	1.48897e-06	3.60166e-05	1.25542	1.41028	5.81209	6.68107e-08	2.8508e-06
ENSG00000121898	CPXM2	119587	protein_coding	10	-	123706207	123940267	234061	1.43721	1805.16	0.505803	2.84145	0.00449082	0.0240818	1.24913	1.4364	6.81581	0.000612733	0.00656007
ENSG00000144452	ABCA12	26154	protein_coding	2	-	214931542	215138428	206887	1.42988	71.5695	0.31402	4.55347	5.27671e-06	0.000104943	1.21147	1.40655	2.18895	5.33325e-07	1.74094e-05
ENSG00000116285	ERRFI1	54206	protein_coding	1	-	8004404	8026308	21905	1.42826	4139.77	0.244126	5.85052	4.90047e-09	2.28372e-07	1.25129	1.41189	8.00519	2.79719e-11	2.21806e-09
ENSG00000249244	RP11-548H18.2		unprocessed_pseudogene	4	-	119391831	119395335	3505	1.42607	16.908	0.276389	5.15965	2.47418e-07	9.87623e-06	0.914079	1.40378	0.239346	7.99484e-08	3.33801e-06
ENSG00000184502	GAST	2520	protein_coding	17	+	41712326	41715969	3644	1.42211	17.5326	0.295225	4.81705	1.45699e-06	5.46174e-05	0.739769	1.39917	0.283187	3.38672e-07	1.18286e-05
ENSG00000167311	ART5	116969	protein_coding	11	-	3638503	3642316	3814	1.41595	26.0572	0.361913	3.91242	9.13774e-05	0.00150776	0.835459	1.40496	0.808123	1.72273e-05	0.000346723
ENSG00000113369	ARRDC3	57561	protein_coding	5	-	91368724	91383359	14636	1.41531	2967.55	0.176542	8.01682	1.08516e-15	1.98627e-13	1.25129	1.39876	7.52651	2.75956e-19	7.84394e-17
ENSG00000139971	C14orf37	145407	protein_coding	14	-	57999735	58298139	298405	1.41263	313.765	0.314638	4.4897	7.13248e-06	0.000137557	1.17065	1.37788	4.28381	5.07221e-07	1.67347e-05
ENSG00000143217	NECTIN4	81607	protein_coding	1	-	161070995	161089599	18605	1.41229	4814.52	0.156046	9.05049	1.42326e-19	6.1389e-17	1.15983	1.39424	8.22422	1.11138e-23	5.86683e-21
ENSG00000110934	BIN2	51411	protein_coding	12	-	51281038	51324668	43631	1.40827	326.063	0.236527	5.95392	2.6179e-09	1.43355e-07	1.12712	1.3929	4.34877	2.1919e-11	1.79989e-09
ENSG00000130032	PRRG3	79057	protein_coding	X	+	151695124	151705924	10801	1.40693	20.1293	0.365221	3.85227	0.000117027	0.00207651	0.724379	1.38833	0.483222	2.68954e-05	0.000503975
ENSG00000114670	NEK11	79858	protein_coding	3	+	131026850	131350465	323616	1.39931	227.239	0.302633	4.62379	3.76791e-06	7.53443e-05	1.2952	1.39483	3.83867	2.05502e-07	7.67042e-06
ENSG00000197930	ERO1A	30001	protein_coding	14	-	52639916	52695900	55985	1.39832	599.265	0.150822	9.27136	1.83781e-20	9.75278e-18	1.11945	1.37937	5.22205	9.28676e-25	5.53491e-22
ENSG00000093100	XXbac-B461K10.4		processed_transcript	22	-	17787652	17811497	23846	1.39724	10.9119	0.282608	4.94408	7.65044e-07	3.67615e-05	0.6275	1.36702	-0.316196	4.81755e-07	1.60088e-05
ENSG00000165131	C7orf34	135927	protein_coding	7	+	142939343	142940868	1526	1.39714	18.7929	0.350102	3.99066	6.58888e-05	0.00117075	0.82871	1.36119	0.368314	1.94385e-05	0.00038207
ENSG00000171097	KYAT1	883	protein_coding	9	-	128832942	128882494	49553	1.39409	123.413	0.169336	8.23265	1.83121e-16	3.98966e-14	1.11864	1.37672	2.96196	3.65065e-18	8.32708e-16
ENSG00000167992	VWCE	220001	protein_coding	11	-	61258286	61295424	37139	1.3937	292.948	0.230848	6.03729	1.56721e-09	8.83671e-08	1.17065	1.385	4.20047	1.85818e-11	1.58011e-09
ENSG00000171346	KRT15	102466658;3866	protein_coding	17	-	41513743	41522529	8787	1.39262	102.344	0.327214	4.256	2.08117e-05	0.000415319	0.935749	1.38242	2.6984	2.07654e-06	5.6091e-05
ENSG00000069535	MAOB	4129	protein_coding	X	-	43766611	43882447	115837	1.38422	56.8493	0.437724	3.16232	0.00156515	0.0147266	0.82871	1.35201	1.85297	0.000268909	0.00338906
ENSG00000162746	FCRLB	127943	protein_coding	1	+	161721563	161728143	6581	1.38298	11.9062	0.241146	5.73503	9.74945e-09	8.56146e-07	0.57574	1.35975	-0.219415	1.87169e-08	9.02906e-07
ENSG00000111344	RASAL1	8437	protein_coding	12	-	113098819	113136239	37421	1.38017	30.5962	0.238698	5.78208	7.37832e-09	5.3259e-07	0.739769	1.36162	1.02165	1.69624e-09	1.02417e-07
ENSG00000134716	CYP2J2	1573	protein_coding	1	-	59893308	59926790	33483	1.37909	388.41	0.155879	8.84717	8.97665e-19	2.72746e-16	1.22678	1.36475	4.60186	5.16337e-22	2.11996e-19
ENSG00000134640	MTNR1B	4544	protein_coding	11	+	92969720	92985066	15347	1.37514	153.679	0.40447	3.39986	0.000674212	0.00604295	1.11864	1.37168	3.27891	5.15329e-05	0.000863211
ENSG00000272789	RP11-286H15.1		antisense	2	-	127625997	127626848	852	1.37189	31.2072	0.258251	5.31223	1.08294e-07	4.77157e-06	0.914079	1.3459	1.03701	2.28368e-08	1.08466e-06
ENSG00000147872	PLIN2	123	protein_coding	9	-	19108375	19149290	40916	1.3667	12010.1	0.226487	6.03434	1.59617e-09	8.22868e-08	1.29842	1.3503	9.54279	1.04601e-11	9.44201e-10
ENSG00000120129	DUSP1	1843	protein_coding	5	-	172768090	172771195	3106	1.36214	5402.81	0.161691	8.42433	3.62817e-17	8.35155e-15	1.25129	1.34303	8.39036	1.0846e-20	3.57842e-18
ENSG00000115825	PRKD3	23683	protein_coding	2	-	37250502	37324808	74307	1.36211	219.485	0.183092	7.43948	1.01082e-13	1.54754e-11	1.11864	1.34317	3.78095	3.51434e-16	6.24336e-14
ENSG00000134333	LDHA	3939	protein_coding	11	+	18394388	18408425	14038	1.35804	1290.94	0.151101	8.9876	2.52697e-19	8.85794e-17	1.23458	1.34566	6.32965	5.29041e-23	2.57225e-20
ENSG00000160766	GBAP1	2630	transcribed_unprocessed_pseudogene	1	-	155213821	155227422	13602	1.35681	171.031	0.164839	8.23113	1.85458e-16	3.98966e-14	1.1372	1.34386	3.42857	2.24796e-18	5.53777e-16
ENSG00000100024	UPB1	51733	protein_coding	22	+	24494107	24528390	34284	1.35461	6.75773	0.285065	4.75194	2.01478e-06	0.000123109	0.379408	1.32428	-0.86703	2.38718e-06	6.29181e-05
ENSG00000197077	KIAA1671	85379	protein_coding	22	+	24952730	25197448	244719	1.35451	112.98	0.203189	6.66624	2.62439e-11	2.31354e-09	1.21147	1.32494	2.83067	6.97936e-13	7.81519e-11
ENSG00000132613	MTSS1L	92154	protein_coding	16	-	70661204	70686066	24863	1.35311	451.111	0.184265	7.34325	2.08463e-13	2.60429e-11	1.28956	1.34005	4.81608	3.26541e-16	5.85744e-14
ENSG00000233834	AC005083.1	100506098	processed_transcript	7	+	20217577	20221700	4124	1.34801	28.8958	0.300806	4.48134	7.41747e-06	0.000189306	0.835459	1.33493	0.952398	1.4244e-06	4.05504e-05
ENSG00000105877	DNAH11	8701	protein_coding	7	+	21543215	21901839	358625	1.3354	114.145	0.328948	4.05962	4.91519e-05	0.000678342	1.21147	1.32338	2.85095	5.86088e-06	0.000137244
ENSG00000112212	TSPO2	222642	protein_coding	6	+	41042554	41044337	1784	1.33527	9.62669	0.283169	4.71545	2.41173e-06	9.4764e-05	0.6275	1.30997	-0.470061	1.7329e-06	4.82185e-05
ENSG00000189051	RNF222	643904	protein_coding	17	-	8390704	8397826	7123	1.33373	14.4875	0.310406	4.29674	1.73328e-05	0.000432012	0.739769	1.31095	0.0305694	7.4027e-06	0.000169273
ENSG00000204595	DPRX	503834	protein_coding	19	+	53632056	53637009	4954	1.33119	20.3938	0.219366	6.06837	1.29215e-09	9.23461e-08	0.914079	1.31546	0.482854	6.52452e-10	4.21493e-08
ENSG00000253168	RP11-326L2.1		antisense	8	+	17703988	17706187	2200	1.33107	14.5435	0.254849	5.22299	1.76058e-07	7.29376e-06	0.914079	1.31216	0.0459054	1.26802e-07	5.00598e-06
ENSG00000233523	PHBP5		processed_pseudogene	7	-	73187969	73188736	768	1.32428	34.7404	0.273577	4.8406	1.29448e-06	4.53349e-05	0.82871	1.31623	1.19671	2.03158e-07	7.61367e-06
ENSG00000119508	NR4A3	8013	protein_coding	9	+	99821855	99866891	45037	1.32416	27.4173	0.313452	4.22445	2.39527e-05	0.000515922	0.82871	1.31365	0.887461	4.72442e-06	0.000113805
ENSG00000100336	APOL4	80832	protein_coding	22	-	36189124	36204840	15717	1.3236	331.317	0.296595	4.46264	8.09548e-06	0.000141397	1.28956	1.30935	4.37208	5.45105e-07	1.77625e-05
ENSG00000226825	LINC01509		lincRNA	9	-	107420284	107430802	10519	1.31732	8.51392	0.280315	4.69941	2.6091e-06	0.000108499	0.57574	1.29084	-0.614201	2.52532e-06	6.59941e-05
ENSG00000225950	NTF4	4909	protein_coding	19	-	49061066	49065054	3989	1.31579	66.0808	0.271136	4.85286	1.21692e-06	4.30791e-05	0.82871	1.30555	2.08468	1.35063e-07	5.29815e-06
ENSG00000184979	USP18	11274	protein_coding	22	+	18149899	18177397	27499	1.31453	34.6373	0.232041	5.66507	1.46963e-08	8.52936e-07	0.875793	1.28987	1.19434	2.759e-09	1.58309e-07
ENSG00000229666	MAST4-AS1		antisense	5	-	67001383	67003953	2571	1.31165	14.6173	0.190886	6.87136	6.3594e-12	8.47793e-10	0.914079	1.28756	0.0449863	4.56051e-11	3.49627e-09
ENSG00000180287	PLD5	200150	protein_coding	1	-	242082986	242524696	441711	1.3083	18.6672	0.366765	3.56714	0.000360904	0.00452968	0.859119	1.28545	0.354311	0.000130387	0.00187328
ENSG00000230177	RP5-1112D6.4		antisense	6	+	111277932	111278742	811	1.30709	137.627	0.166597	7.84578	4.30276e-15	7.59478e-13	1.17065	1.28909	3.11632	1.11635e-16	2.17112e-14
ENSG00000134258	VTCN1	79679	protein_coding	1	-	117143587	117210960	67374	1.30461	24.788	0.35268	3.69913	0.000216344	0.00336731	0.739769	1.26669	0.725723	7.13731e-05	0.00113484
ENSG00000225138	CTD-2228K2.7		processed_transcript	5	+	473236	480884	7649	1.30205	236.292	0.288684	4.51029	6.47397e-06	0.000131757	1.11864	1.28172	3.88654	5.82507e-07	1.88814e-05
ENSG00000053438	NNAT	4826	protein_coding	20	+	37521215	37523693	2479	1.30189	648.368	0.234984	5.54035	3.01873e-08	1.30116e-06	1.12509	1.29033	5.3388	5.02974e-10	3.34279e-08
ENSG00000143036	SLC44A3	126969	protein_coding	1	+	94820342	94895246	74905	1.30078	82.783	0.203506	6.39186	1.63877e-10	1.18502e-08	1.21147	1.28322	2.40194	1.05275e-11	9.44201e-10
ENSG00000122884	P4HA1	5033	protein_coding	10	-	73007217	73096974	89758	1.30023	306.549	0.14491	8.9727	2.89345e-19	9.96363e-17	1.22678	1.28529	4.26233	6.25458e-22	2.51217e-19
ENSG00000174640	SLCO2A1	6578	protein_coding	3	-	133932696	134052184	119489	1.30016	6140.28	0.220978	5.88367	4.01257e-09	1.90236e-07	1.24913	1.29037	8.57719	3.52052e-11	2.74452e-09
ENSG00000064270	ATP2C2	9914	protein_coding	16	+	84368527	84464187	95661	1.29524	420.708	0.480565	2.69524	0.00703379	0.0353079	1.18308	1.27192	4.7117	0.00149524	0.0133202
ENSG00000142513	ACPT	93650	protein_coding	19	+	50790415	50795224	4810	1.28636	5.40264	0.327884	3.92322	8.73722e-05	0.00227382	0.484073	1.25356	-1.09778	6.72011e-05	0.00108343
ENSG00000113389	NPR3	4883	protein_coding	5	+	32689070	32791724	102655	1.28503	56.6907	0.303976	4.22739	2.36413e-05	0.000509694	0.82871	1.27766	1.88798	4.12346e-06	0.000101041
ENSG00000123999	INHA	3623	protein_coding	2	+	219569162	219575713	6552	1.28259	1965.05	0.21184	6.05449	1.40863e-09	8.19987e-08	1.15983	1.26996	6.93434	1.25672e-11	1.11096e-09
ENSG00000111640	GAPDH	2597	protein_coding	12	+	6533927	6538374	4448	1.27689	4951.42	0.141884	8.99956	2.26627e-19	8.29507e-17	1.29842	1.26412	8.26768	2.70496e-22	1.18992e-19
ENSG00000250412	KLHL2P1		unprocessed_pseudogene	4	+	119334329	119378233	43905	1.27532	10.3733	0.221764	5.75081	8.88178e-09	7.31174e-07	0.6275	1.24725	-0.384249	5.17606e-08	2.27156e-06
ENSG00000160439	RDH13	112724	protein_coding	19	-	55039108	55071291	32184	1.27061	3390.03	0.160045	7.93909	2.03665e-15	3.74569e-13	1.23051	1.25705	7.72074	2.56488e-18	6.15438e-16
ENSG00000096433	ITPR3	3710	protein_coding	6	+	33620365	33696574	76210	1.26467	380.854	0.252866	5.00133	5.69368e-07	1.53724e-05	1.28956	1.25896	4.57682	2.07993e-08	9.98151e-07
ENSG00000183844	FAM3B	54097	protein_coding	21	+	41304212	41357431	53220	1.26383	407.471	0.181604	6.95929	3.41992e-12	3.68017e-10	1.22678	1.24942	4.67011	1.57287e-14	2.27033e-12
ENSG00000231426	RP5-899B16.1		lincRNA	6	+	139854850	139860151	5302	1.26141	7.4854	0.327878	3.84719	0.000119478	0.00291751	0.484073	1.23311	-0.764017	8.9441e-05	0.00136797
ENSG00000187260	WDR86	349136	protein_coding	7	-	151375909	151410727	34819	1.2613	238.94	0.267386	4.71716	2.39162e-06	5.21583e-05	1.2952	1.24349	3.90352	1.71838e-07	6.55966e-06
ENSG00000226431	RP11-416N2.3		sense_intronic	10	+	103549075	103550964	1890	1.25994	12.5864	0.249002	5.05996	4.19341e-07	2.34678e-05	0.57574	1.23613	-0.150647	6.58171e-07	2.10024e-05
ENSG00000121797	CCRL2	9034	protein_coding	3	+	46407163	46412997	5835	1.25645	20.5398	0.251498	4.99585	5.8577e-07	2.21944e-05	0.859119	1.23885	0.509491	2.12798e-07	7.87815e-06
ENSG00000066230	SLC9A3	6550	protein_coding	5	-	473310	524332	51023	1.25196	31.8503	0.295936	4.23049	2.33179e-05	0.000465394	0.914079	1.22286	1.0655	6.75803e-06	0.000155494
ENSG00000168350	DEGS2	123099	protein_coding	14	-	100143957	100160163	16207	1.24954	19.3009	0.231149	5.40579	6.45229e-08	3.28184e-06	0.82871	1.22925	0.422719	3.59864e-08	1.63655e-06
ENSG00000219607	PPP1R3G	648791	protein_coding	6	+	5084581	5089487	4907	1.24439	24.1647	0.196701	6.32629	2.51129e-10	2.30001e-08	0.875793	1.22516	0.708636	3.57635e-10	2.42929e-08
ENSG00000112715	VEGFA	7422	protein_coding	6	+	43770184	43786487	16304	1.24399	215.107	0.209311	5.94325	2.79418e-09	1.46369e-07	1.17065	1.22367	3.75341	9.83495e-11	7.09807e-09
ENSG00000197993	KEL	3792	protein_coding	7	-	142941114	142962681	21568	1.24247	167.892	0.316495	3.92571	8.64726e-05	0.00113412	1.1315	1.21146	3.39427	1.58822e-05	0.000323528
ENSG00000007171	NOS2	4843	protein_coding	17	-	27756766	27800499	43734	1.24176	13.0403	0.419308	2.96145	0.00306193	0.032529	0.57574	1.21516	-0.112374	0.00149685	0.0133255
ENSG00000197273	GUCA2A	2980	protein_coding	1	-	42162691	42164718	2028	1.23567	185.491	0.279937	4.4141	1.01429e-05	0.000184938	1.17675	1.22006	3.54283	1.13168e-06	3.38879e-05
ENSG00000154429	CCSAP	126731	protein_coding	1	-	229321005	229343294	22290	1.23562	4561.92	0.191316	6.45854	1.05718e-10	7.77722e-09	1.23051	1.22247	8.148	7.0979e-13	7.90005e-11
ENSG00000095397	WHRN	25861	protein_coding	9	-	114402080	114505450	103371	1.23518	45.408	0.23513	5.25319	1.49484e-07	6.89929e-06	0.835459	1.22398	1.56365	3.12651e-08	1.43695e-06
ENSG00000148082	SHC3	53358	protein_coding	9	-	89005771	89178767	172997	1.23402	12.8376	0.281281	4.38713	1.14858e-05	0.00037907	0.57574	1.20152	-0.126248	8.29519e-06	0.000186224
ENSG00000105137	SYDE1	85360	protein_coding	19	+	15107403	15114988	7586	1.23241	5187.36	0.203973	6.04201	1.52207e-09	8.19987e-08	1.25129	1.21986	8.33416	1.88149e-11	1.58011e-09
ENSG00000168758	SEMA4C	54910	protein_coding	2	-	96859716	96870757	11042	1.2266	1413.25	0.143246	8.5629	1.10067e-17	2.87256e-15	1.23458	1.21122	6.45948	2.1082e-20	6.71571e-18
ENSG00000268287	CTB-60B18.18		lincRNA	19	+	49064259	49064856	598	1.22479	11.2548	0.365633	3.34979	0.000808726	0.010967	0.6275	1.20674	-0.278608	0.00042688	0.00490488
ENSG00000241429	EEF1A1P25		processed_pseudogene	3	+	138825063	138826329	1267	1.22393	56.413	0.161533	7.577	3.53649e-14	5.38772e-12	1.21147	1.20767	1.86338	9.30231e-14	1.16918e-11
ENSG00000230596	GPAA1P2		transcribed_processed_pseudogene	2	-	110386377	110388163	1787	1.21981	22.5042	0.286306	4.26051	2.03964e-05	0.000416273	0.914079	1.20101	0.595174	7.607e-06	0.000173515
ENSG00000171236	LRG1	116844	protein_coding	19	-	4536409	4540474	4066	1.21519	25.2051	0.301591	4.02926	5.5952e-05	0.00112417	0.739769	1.19705	0.77266	1.79714e-05	0.000357801
ENSG00000130598	TNNI2	7136	protein_coding	11	+	1838989	1841680	2692	1.21384	24.5759	0.318127	3.81558	0.000135864	0.0021044	0.82871	1.20127	0.725939	4.44357e-05	0.000765139
ENSG00000238741	SCARNA7	677767	scaRNA	3	-	160514907	160515236	330	1.21307	16.5224	0.39555	3.06678	0.00216375	0.0183371	0.859119	1.19372	0.182811	0.00101516	0.0098625
ENSG00000104848	KCNA7	3743	protein_coding	19	-	49067418	49072941	5524	1.21252	135.028	0.424825	2.85415	0.00431518	0.0244879	1.17065	1.20781	3.09097	0.000767573	0.00783518
ENSG00000164849	GPR146	115330	protein_coding	7	+	1044576	1059261	14686	1.2112	19.6682	0.244745	4.94882	7.46648e-07	2.77203e-05	0.859119	1.1794	0.426704	4.1547e-07	1.41107e-05
ENSG00000171345	KRT19	3880	protein_coding	17	-	41523617	41528308	4692	1.21072	12525.9	0.212144	5.70709	1.14927e-08	4.96022e-07	1.25129	1.19863	9.60632	2.32043e-10	1.58786e-08
ENSG00000107984	DKK1	22943	protein_coding	10	+	52314296	52318042	3747	1.20439	72.4023	0.345291	3.48804	0.000486578	0.00440726	1.19862	1.17172	2.20051	0.000158253	0.00219017
ENSG00000214049	UCA1	652995	processed_transcript	19	+	15828961	15836320	7360	1.20411	335.015	0.474895	2.53553	0.0112277	0.0469407	1.28956	1.20212	4.39535	0.0025687	0.0203273
ENSG00000135245	HILPDA	29923	protein_coding	7	+	128455849	128458418	2570	1.20236	228.71	0.167449	7.18046	6.94798e-13	8.21866e-11	1.22678	1.18628	3.84339	1.79711e-14	2.53461e-12
ENSG00000126878	AIF1L	83543	protein_coding	9	+	131096476	131123152	26677	1.19963	484.957	0.182335	6.57927	4.72768e-11	3.65209e-09	1.2952	1.18296	4.91974	4.55824e-13	5.29673e-11
ENSG00000224660	SH3BP5-AS1	100505696	antisense	3	+	15254184	15264493	10310	1.19705	265.353	0.185093	6.46726	9.9794e-11	7.76461e-09	1.17065	1.17589	4.05196	1.6831e-12	1.71806e-10
ENSG00000118804	STBD1	8987	protein_coding	4	+	76306026	76311599	5574	1.19555	44.9518	0.355892	3.3593	0.000781396	0.00861348	0.82871	1.17096	1.54335	0.000260861	0.00331248
ENSG00000227603	RP11-165J3.6		antisense	9	-	93435332	93437121	1790	1.19318	41.6696	0.160426	7.43759	1.02535e-13	2.04657e-11	0.835459	1.17723	1.44163	2.65268e-13	3.16199e-11
ENSG00000152952	PLOD2	5352	protein_coding	3	-	146069440	146163653	94214	1.19212	291.555	0.199878	5.96426	2.45746e-09	1.27359e-07	1.22678	1.18055	4.19177	6.18558e-11	4.62691e-09
ENSG00000142583	SLC2A5	6518	protein_coding	1	-	9035107	9088478	53372	1.18963	59.2385	0.253582	4.69131	2.71456e-06	8.31376e-05	0.82871	1.16677	1.92157	6.06067e-07	1.95764e-05
ENSG00000104953	TLE6	79816	protein_coding	19	+	2977446	2995184	17739	1.18885	112.91	0.175383	6.77857	1.21368e-11	1.18746e-09	1.19862	1.17691	2.84166	2.05012e-12	2.05859e-10
ENSG00000211445	GPX3	2878	protein_coding	5	+	151020438	151028993	8556	1.18564	4005.14	0.143699	8.25089	1.57219e-16	3.23332e-14	1.24913	1.17	7.96175	9.34932e-19	2.46769e-16
ENSG00000228624	RP3-399L15.3	101927768	antisense	6	+	113969701	114471705	502005	1.18286	151.03	0.236691	4.99747	5.80876e-07	1.76905e-05	1.11864	1.16287	3.2479	5.40834e-08	2.36228e-06
ENSG00000260266	CTD-2311M21.2	729739	transcribed_processed_pseudogene	15	+	74350768	74364620	13853	1.18214	1141.93	0.186465	6.33972	2.3018e-10	1.55001e-08	1.24913	1.17361	6.15497	2.82385e-12	2.74597e-10
ENSG00000064886	CHI3L2	1117	protein_coding	1	+	111200771	111243440	42670	1.182	23.4942	0.287418	4.11245	3.91475e-05	0.000705498	0.914079	1.16767	0.673012	1.45212e-05	0.000301453
ENSG00000229436	AC073850.6		processed_pseudogene	7	-	80662331	80662585	255	1.18182	7.85411	0.374973	3.15174	0.00162302	0.0275663	0.379408	1.1526	-0.722785	0.00101821	0.00987533
ENSG00000167656	LY6D	8581	protein_coding	8	-	142784880	142786592	1713	1.18155	42.7296	0.376653	3.13696	0.0017071	0.0132723	1.03169	1.15367	1.4677	0.000666057	0.00700801
ENSG00000187474	FPR3	2359	protein_coding	19	+	51795163	51826189	31027	1.17937	26.7549	0.316522	3.72602	0.000194526	0.00260498	0.914079	1.16892	0.867438	6.69693e-05	0.00108063
ENSG00000008517	IL32	9235	protein_coding	16	+	3065297	3082192	16896	1.17652	128.263	0.213132	5.52013	3.38749e-08	1.38562e-06	1.17065	1.17075	3.02268	2.77896e-09	1.5896e-07
ENSG00000150630	VEGFC	7424	protein_coding	4	-	176683538	176792727	109190	1.17402	94.2288	0.170241	6.89622	5.34036e-12	5.50803e-10	1.20466	1.15943	2.58253	1.19047e-12	1.24972e-10
ENSG00000051382	PIK3CB	5291	protein_coding	3	-	138652699	138834938	182240	1.1722	1098.4	0.148956	7.86943	3.56247e-15	6.48781e-13	1.15983	1.15299	6.09396	5.67009e-18	1.27757e-15
ENSG00000140519	RHCG	51458	protein_coding	15	-	89471398	89496613	25216	1.16881	7.65232	0.319449	3.65882	0.000253381	0.00656777	0.379408	1.14882	-0.706006	0.000188444	0.00252663
ENSG00000170542	SERPINB9	5272	protein_coding	6	-	2887266	2903280	16015	1.16826	2389.08	0.218052	5.35771	8.42814e-08	2.89689e-06	1.25129	1.14882	7.21464	2.8959e-09	1.64125e-07
ENSG00000238279	BX470102.3		antisense	1	+	153533603	153535115	1513	1.16818	5.58388	0.32097	3.63955	0.00027312	0.00549818	0.51044	1.12547	-1.09774	0.000231083	0.00300456
ENSG00000144791	LIMD1	8994	protein_coding	3	+	45555394	45686338	130945	1.1636	1003.97	0.171759	6.77464	1.24718e-11	1.18746e-09	1.23458	1.14509	5.9649	7.45838e-14	9.50352e-12
ENSG00000073060	SCARB1	949	protein_coding	12	-	124776856	124882668	105813	1.16141	9395.2	0.160442	7.23881	4.52648e-13	5.51095e-11	1.24913	1.14484	9.18923	2.12788e-15	3.41866e-13
ENSG00000151151	IPMK	253430	protein_coding	10	-	58191517	58267934	76418	1.16095	211.509	0.173099	6.70686	1.9885e-11	1.93098e-09	1.11864	1.14688	3.73089	6.54781e-13	7.37666e-11
ENSG00000179468	OR9A2	135924	protein_coding	7	-	143026158	143027195	1038	1.15013	14.1258	0.379555	3.0302	0.00244393	0.0225461	0.739769	1.10993	-0.00673217	0.00151018	0.0134145
ENSG00000131773	KHDRBS3	10656	protein_coding	8	+	135457457	135656722	199266	1.14707	12.3324	0.347768	3.29837	0.000972464	0.0119613	0.67402	1.13069	-0.155114	0.000552032	0.00606022
ENSG00000160223	ICOSLG	102723996;23308	protein_coding	21	-	44222991	44240966	17976	1.14641	33.8989	0.341084	3.36108	0.000776379	0.00794991	0.914079	1.11886	1.16099	0.000308366	0.00377059
ENSG00000105205	CLC	1178	protein_coding	19	-	39731250	39738028	6779	1.13777	49.0853	0.247195	4.60272	4.17004e-06	8.58661e-05	1.21147	1.12153	1.67083	1.14796e-06	3.42092e-05
ENSG00000159167	STC1	6781	protein_coding	8	-	23841915	23854807	12893	1.13771	147.808	0.372504	3.05423	0.00225642	0.015271	1.1372	1.131	3.23016	0.000376017	0.0044194
ENSG00000103723	AP3B2	8120	protein_coding	15	-	82659281	82709914	50634	1.1347	15.5609	0.30081	3.77215	0.00016185	0.00224306	0.914079	1.11568	0.125112	9.95458e-05	0.00148924
ENSG00000165621	OXGR1	27199	protein_coding	13	-	96985719	96994730	9012	1.12974	13.507	0.268863	4.20192	2.64656e-05	0.000695981	0.6275	1.1132	-0.0370034	2.26864e-05	0.000433907
ENSG00000102312	PORCN	64840	protein_coding	X	+	48508962	48520814	11853	1.12128	53.0596	0.271429	4.13101	3.61167e-05	0.000710899	0.835459	1.09328	1.76712	1.04804e-05	0.000227867
ENSG00000235609	AF127936.9		lincRNA	21	-	14818843	15014430	195588	1.11747	22.4653	0.265499	4.20894	2.56573e-05	0.000545886	0.82871	1.0958	0.614733	1.30238e-05	0.000275949
ENSG00000156222	SLC28A1	9154	protein_coding	15	+	84884654	84945796	61143	1.11642	142.242	0.275318	4.05504	5.0126e-05	0.000705498	1.17065	1.10543	3.16564	8.79956e-06	0.000196354
ENSG00000145358	DDIT4L	115265	protein_coding	4	-	100185870	100190782	4913	1.11407	19.9627	0.239081	4.65979	3.16534e-06	0.00010515	0.724379	2.80565	1.28914	5.03187e-17	1.02164e-14
ENSG00000104998	IL27RA	9466	protein_coding	19	+	14031748	14053216	21469	1.10736	24.6973	0.225074	4.91997	8.65593e-07	2.97714e-05	0.914079	1.08732	0.731876	6.09871e-07	1.96649e-05
ENSG00000101871	MID1	4281	protein_coding	X	-	10445310	10833654	388345	1.09746	249.088	0.169354	6.48029	9.15456e-11	7.18163e-09	1.17065	1.08505	3.96636	3.45949e-12	3.32904e-10
ENSG00000232298	RP11-10N16.3		antisense	1	-	24307556	24321901	14346	1.09738	8.48096	0.265125	4.13911	3.48656e-05	0.000825463	0.670231	1.07139	-0.61448	5.95532e-05	0.000980243
ENSG00000112877	CEP72	55722	protein_coding	5	+	612272	667168	54897	1.09732	87.0406	0.401477	2.7332	0.00627218	0.0319488	1.20466	1.07726	2.46366	0.00158518	0.013887
ENSG00000241852	C8orf58	541565	protein_coding	8	+	22599601	22604150	4550	1.09693	371.936	0.112467	9.75342	1.78351e-22	1.30886e-19	1.2952	1.0846	4.54065	5.66815e-23	2.68525e-20
ENSG00000264175	MIR3189	100422943	miRNA	19	+	18386562	18386634	73	1.09038	37.615	0.275699	3.95497	7.65457e-05	0.00131415	0.835459	1.06867	1.30121	2.95187e-05	0.000545388
ENSG00000259924	RP11-16E23.4		processed_pseudogene	15	-	65771176	65772139	964	1.09011	11.4205	0.185516	5.87611	4.20011e-09	3.50472e-07	0.67402	1.06922	-0.266851	7.32925e-08	3.07762e-06
ENSG00000128271	ADORA2A	135	protein_coding	22	+	24417879	24442360	24482	1.0898	9.71994	0.23887	4.56232	5.05907e-06	0.000163818	0.67402	1.05954	-0.466667	1.13673e-05	0.00024564
ENSG00000092295	TGM1	7051	protein_coding	14	-	24249114	24264432	15319	1.08749	55.0792	0.15897	6.84081	7.87454e-12	1.18746e-09	0.773391	1.07541	1.83094	1.30465e-11	1.1424e-09
ENSG00000218418	RP11-296E7.1		processed_pseudogene	6	-	80064286	80070199	5914	1.0869	11.85	0.313679	3.465	0.000530227	0.007512	0.670231	1.06704	-0.202409	0.000374348	0.0044082
ENSG00000105246	EBI3	10148	protein_coding	19	+	4229498	4237531	8034	1.08065	32776.8	0.20966	5.15429	2.54597e-07	7.74258e-06	1.23051	1.06866	10.9937	1.27787e-08	6.43323e-07
ENSG00000034533	ASTE1	28990	protein_coding	3	-	131013875	131027649	13775	1.07832	147.619	0.194678	5.53903	3.04157e-08	1.25989e-06	1.17675	1.06632	3.22041	3.35232e-09	1.87122e-07
ENSG00000115756	HPCAL1	3241	protein_coding	2	+	10302889	10427617	124729	1.07788	1364.5	0.19559	5.51094	3.5692e-08	1.49005e-06	1.12712	1.05879	6.40772	1.50229e-09	9.13038e-08
ENSG00000185010	F8	2157	protein_coding	X	-	154835788	155026940	191153	1.07746	30.9904	0.243099	4.43217	9.32912e-06	0.000220989	0.875793	1.05502	1.02516	4.50358e-06	0.000109484
ENSG00000166793	YPEL4	219539	protein_coding	11	-	57645087	57649944	4858	1.07623	49.6528	0.159075	6.76551	1.32841e-11	1.44837e-09	1.03169	1.06495	1.68791	2.46759e-11	2.00842e-09
ENSG00000279569	RP11-394B2.1		TEC	16	+	70661667	70665836	4170	1.07517	18.8022	0.206344	5.21059	1.88237e-07	9.35621e-06	0.739769	1.05676	0.371484	3.55725e-07	1.23078e-05
ENSG00000099958	DERL3	91319	protein_coding	22	-	23834503	23839128	4626	1.07307	1174.29	0.329749	3.2542	0.00113713	0.00888367	1.15983	1.06433	6.19671	0.000290595	0.00359614
ENSG00000138336	TET1	80312	protein_coding	10	+	68560656	68694482	133827	1.07067	28.7466	0.226168	4.73395	2.20192e-06	6.62899e-05	0.875793	1.05882	0.944115	1.25949e-06	3.65886e-05
ENSG00000126353	CCR7	1236	protein_coding	17	-	40553769	40565472	11704	1.0704	80.785	0.215555	4.96579	6.84202e-07	1.91046e-05	1.19862	1.0595	2.36835	1.62144e-07	6.2412e-06
ENSG00000198668	CALM1	801;805	protein_coding	14	+	90396502	90408261	11760	1.06881	6726.18	0.156239	6.84088	7.87105e-12	8.3232e-10	1.15983	1.05061	8.70728	1.06398e-13	1.31933e-11
ENSG00000175315	CST6	1474	protein_coding	11	+	66011841	66013505	1665	1.06792	74.6759	0.259704	4.11206	3.92143e-05	0.000565049	1.21147	1.05678	2.2563	1.00477e-05	0.000219175
ENSG00000231628	RP3-355L5.4		antisense	6	+	105279016	105281755	2740	1.06573	10.5022	0.251605	4.23572	2.27825e-05	0.000668065	0.57574	1.03929	-0.355258	3.38739e-05	0.000610511
ENSG00000225697	SLC26A6	65010;102465495	protein_coding	3	-	48625723	48635493	9771	1.06407	569.586	0.162194	6.56047	5.36389e-11	4.68742e-09	1.12712	1.05031	5.15257	1.10717e-12	1.18243e-10
ENSG00000167210	LOXHD1	125336	protein_coding	18	-	46476972	46657033	180062	1.06107	22.33	0.272801	3.88955	0.000100429	0.00158844	0.859119	1.04705	0.613942	5.46442e-05	0.000908737
ENSG00000176485	PLA2G16	11145	protein_coding	11	-	63573195	63616883	43689	1.06046	1082.52	0.153657	6.90148	5.14639e-12	5.1527e-10	1.24913	1.04281	6.07501	7.9198e-14	1.00223e-11
ENSG00000122126	OCRL	4952	protein_coding	X	+	129539849	129592561	52713	1.05896	822.062	0.179216	5.90885	3.44509e-09	1.74572e-07	1.18719	1.04391	5.67838	8.26254e-11	5.98661e-09
ENSG00000207549	MIR521-2	574481	miRNA	19	+	53716594	53716680	87	1.05718	11.4655	0.178899	5.90939	3.43369e-09	3.26557e-07	0.594423	1.03562	-0.25409	6.03583e-08	2.59344e-06
ENSG00000113719	ERGIC1	57222	protein_coding	5	+	172834275	172952685	118411	1.05565	1787.7	0.114419	9.22622	2.80346e-20	1.29287e-17	1.24913	1.04148	6.79851	1.32604e-21	5.21273e-19
ENSG00000280247	AC005578.3		TEC	19	-	4246339	4247358	1020	1.05461	46.9098	0.16766	6.29014	3.1717e-10	3.13566e-08	0.773391	1.03992	1.60384	5.48521e-10	3.58109e-08
ENSG00000128268	MGAT3	4248	protein_coding	22	+	39457344	39492194	34851	1.05459	726.972	0.141168	7.47045	7.99221e-14	1.23666e-11	1.12712	1.03667	5.50201	1.34826e-15	2.26459e-13
ENSG00000177181	RIMKLA	284716	protein_coding	1	+	42380795	42422578	41784	1.05363	28.3349	0.264493	3.9836	6.78783e-05	0.00119266	0.835459	1.02835	0.907014	3.52707e-05	0.000629624
ENSG00000260476	RP11-254F7.1		lincRNA	2	+	10021578	10022825	1248	1.05135	17.4651	0.23836	4.41078	1.02998e-05	0.00025055	0.82871	1.03526	0.282934	9.29005e-06	0.000205315
ENSG00000124602	UNC5CL	222643	protein_coding	6	-	41026911	41039217	12307	1.04941	121.944	0.229905	4.56452	5.0063e-06	0.000103695	1.17065	1.03992	2.95002	8.79293e-07	2.72042e-05
ENSG00000228614	RP13-476E20.1		antisense	6	-	53790875	53794274	3400	1.04929	22.2882	0.230031	4.56151	5.07859e-06	0.000127452	0.914079	1.02795	0.593422	4.39138e-06	0.000106897
ENSG00000090776	EFNB1	1947	protein_coding	X	+	68828997	68842147	13151	1.04901	1082.29	0.1547	6.78092	1.19415e-11	1.22064e-09	1.12712	1.03509	6.07567	2.17302e-13	2.6241e-11
ENSG00000064042	LIMCH1	22998	protein_coding	4	+	41359607	41700044	340438	1.04885	4061.77	0.1734	6.04875	1.45976e-09	7.92038e-08	1.25129	1.0347	7.98075	3.4182e-11	2.67605e-09
ENSG00000226332	RP11-157P1.4		antisense	20	-	62305432	62306325	894	1.04829	92.7966	0.184409	5.6846	1.31116e-08	5.73145e-07	1.20466	1.02703	2.5569	4.03547e-09	2.2059e-07
ENSG00000102038	SMARCA1	6594	protein_coding	X	-	129446501	129523500	77000	1.04548	688.699	0.154589	6.76297	1.35188e-11	1.35963e-09	1.12509	1.03226	5.42501	1.88283e-13	2.28863e-11
ENSG00000254750	CASP1P2		unprocessed_pseudogene	11	-	105063345	105071541	8197	1.04206	14.3958	0.390883	2.66593	0.00767766	0.0456857	0.914079	1.02944	0.0520078	0.00442165	0.0308331
ENSG00000151474	FRMD4A	55691	protein_coding	10	-	13643706	14462142	818437	1.04111	729.403	0.122071	8.52872	1.47977e-17	3.96869e-15	1.12509	1.02378	5.50662	3.22623e-19	9.03149e-17
ENSG00000173805	HAP1	9001	protein_coding	17	-	41717742	41734644	16903	1.04013	153.325	0.181362	5.73513	9.74398e-09	4.7042e-07	1.1315	1.02751	3.27378	1.38426e-09	8.52517e-08
ENSG00000165029	ABCA1	19	protein_coding	9	-	104781002	104928237	147236	1.03976	1350.39	0.223244	4.65752	3.20045e-06	6.73672e-05	1.24913	1.02185	6.39126	2.39024e-07	8.69332e-06
ENSG00000197614	MFAP5	8076	protein_coding	12	-	8637346	8662888	25543	1.03876	3518.63	0.140356	7.40091	1.35251e-13	1.83461e-11	1.25129	1.02573	7.77407	1.59466e-15	2.65431e-13
ENSG00000023318	ERP44	23071	protein_coding	9	-	99979179	100099040	119862	1.03783	2373.6	0.153353	6.76754	1.30991e-11	1.21555e-09	1.24913	1.02033	7.20521	1.63609e-13	2.00189e-11
ENSG00000105227	PRX	57716	protein_coding	19	-	40393768	40413366	19599	1.03631	251.878	0.2109	4.91375	8.93499e-07	2.42926e-05	1.18308	1.01243	3.97653	1.02841e-07	4.13062e-06
ENSG00000167434	CA4	762	protein_coding	17	+	60149936	60170899	20964	1.03222	54.1832	0.263895	3.91148	9.17322e-05	0.00128453	1.03169	1.01816	1.8068	3.38696e-05	0.000610511
ENSG00000156384	SFR1	119392	protein_coding	10	+	104122058	104126385	4328	1.03092	16.1941	0.212939	4.84139	1.28932e-06	4.52234e-05	0.82871	1.00901	0.180366	1.8343e-06	5.04324e-05
ENSG00000100385	IL2RB	3560	protein_coding	22	-	37125838	37175054	49217	1.03066	414.217	0.380001	2.71226	0.00668253	0.0317108	1.2952	1.01908	4.69546	0.00154715	0.0136314
ENSG00000231304	SGO1-AS1	101927829;100874028	processed_transcript	3	+	20174244	21145967	971724	1.02857	20.2623	0.269086	3.82245	0.000132133	0.00188992	0.914079	1.01756	0.4784	7.58316e-05	0.00118734
ENSG00000144230	GPR17	2840	protein_coding	2	+	127645864	127652639	6776	1.02595	66.0769	0.173172	5.92445	3.13337e-09	1.8099e-07	1.03169	1.00571	2.07884	2.32749e-09	1.35655e-07
ENSG00000121101	TEX14	56155	protein_coding	17	-	58556678	58692055	135378	1.02145	87.8419	0.160864	6.34974	2.15683e-10	1.48889e-08	1.2241	1.01016	2.48447	1.44994e-10	1.01859e-08
ENSG00000131791	PRKAB2	5565	protein_coding	1	-	147155106	147172550	17445	1.02142	335.238	0.156006	6.54728	5.85933e-11	4.85305e-09	1.18308	1.00498	4.38956	2.37957e-12	2.37648e-10
ENSG00000167207	NOD2	64127	protein_coding	16	+	50693603	50733077	39475	1.02026	10.2109	0.218315	4.67334	2.9634e-06	0.000117146	0.594423	0.99763	-0.381112	9.41673e-06	0.000207866
ENSG00000206557	TRIM71	131405	protein_coding	3	+	32818018	32897826	79809	1.01957	14.6398	0.328696	3.10188	0.00192297	0.0187962	0.739769	1.00093	0.0534569	0.00130437	0.0120197
ENSG00000240747	KRBOX1	100506243	protein_coding	3	+	42809483	42942792	133310	1.01922	8.54021	0.24469	4.16534	3.10889e-05	0.000848351	0.57574	0.989573	-0.630713	6.56743e-05	0.00106345
ENSG00000105880	DLX5	1749	protein_coding	7	-	97020392	97025097	4706	1.01692	495.138	0.139561	7.28654	3.18022e-13	4.39652e-11	1.12712	1.00303	4.94989	7.49759e-15	1.13546e-12
ENSG00000206552	KRBOX1-AS1	100506275	antisense	3	-	42934252	42936785	2534	1.01229	16.9362	0.236064	4.28819	1.80133e-05	0.000455859	0.724379	0.989339	0.220503	2.22068e-05	0.000426944
ENSG00000162545	CAMK2N1	55450	protein_coding	1	-	20482391	20486220	3830	1.01121	112.716	0.352187	2.87124	0.0040886	0.022905	1.21147	0.995031	2.83046	0.00167506	0.0145094
ENSG00000137507	LRRC32	2615	protein_coding	11	-	76657524	76670747	13224	1.01109	1239.02	0.187949	5.37959	7.46577e-08	2.79376e-06	1.15983	0.988394	6.26741	4.23355e-09	2.30735e-07
ENSG00000136235	GPNMB	10457	protein_coding	7	+	23235967	23275108	39142	1.00949	10132.9	0.284821	3.5443	0.000393657	0.00356179	1.24913	1.00146	9.30195	8.59136e-05	0.00132168
ENSG00000266905	RP11-1058N17.1		lincRNA	18	-	48962951	48963941	991	1.00876	8.23068	0.221512	4.55399	5.26374e-06	0.000209894	0.526197	0.987234	-0.657656	1.34656e-05	0.000282456
ENSG00000155629	PIK3AP1	118788	protein_coding	10	-	96593312	96720514	127203	1.00805	1196.71	0.197117	5.11397	3.15452e-07	9.25711e-06	1.25542	0.993773	6.21871	1.72826e-08	8.46985e-07
ENSG00000267149	CTC-550B14.6		processed_transcript	19	-	55027593	55053928	26336	1.00668	41.0835	0.197869	5.0876	3.62621e-07	1.51953e-05	0.835459	0.991181	1.42043	2.47946e-07	8.98741e-06
ENSG00000133321	RARRES3	5920	protein_coding	11	+	63536809	63546462	9654	1.00667	66.573	0.216444	4.65097	3.30378e-06	9.77888e-05	0.82871	0.992612	2.09856	1.30033e-06	3.7539e-05
ENSG00000259038	CTD-2325P2.4		antisense	14	-	68627166	68628445	1280	1.00583	12.7884	0.233953	4.29929	1.71349e-05	0.000527766	0.57574	0.983986	-0.114585	2.45952e-05	0.000467032
ENSG00000142798	HSPG2	3339	protein_coding	1	-	21822245	21937297	115053	1.00419	3688.46	0.276358	3.63366	0.000279428	0.00262755	1.29842	0.983503	7.83942	6.23533e-05	0.0010195
ENSG00000226757	PP12613	100192379	antisense	4	+	121764585	121766814	2230	1.00412	103.313	0.155371	6.46272	1.02837e-10	7.76461e-09	1.20466	0.987421	2.70943	6.12256e-11	4.59839e-09
ENSG00000167103	PIP5KL1	138429	protein_coding	9	-	127920879	127930797	9919	1.00343	179.376	0.284071	3.53231	0.000411941	0.00401911	1.1315	0.975168	3.48958	0.000135716	0.00194078
ENSG00000145850	TIMD4	91937	protein_coding	5	-	156919282	156963255	43974	1.00277	17.8561	0.30351	3.30392	0.000953425	0.00979876	0.859119	0.980368	0.306272	0.000565218	0.00617562
ENSG00000174792	C4orf26	152816	protein_coding	4	+	75556048	75565885	9838	1.00189	165.765	0.334749	2.99297	0.00276281	0.0178387	1.1372	0.986012	3.38467	0.00101709	0.00986961
ENSG00000236507	RP5-1050E16.1		lincRNA	9	-	89801727	89803061	1335	1.0003	23.1512	0.302809	3.30342	0.000955129	0.00981172	0.859119	0.983444	0.63889	0.000514559	0.00573055
ENSG00000196159	FAT4	79633	protein_coding	4	+	125316399	125492932	176534	0.9997	116.357	0.210497	4.74923	2.04193e-06	4.83819e-05	1.20466	0.985236	2.87887	4.30262e-07	1.45596e-05
ENSG00000198618	PPIAP22		processed_pseudogene	21	+	18857779	18858276	498	0.999348	352.868	0.256446	3.89691	9.74263e-05	0.00125818	1.12712	0.988571	4.46521	1.76361e-05	0.000352265
ENSG00000164649	CDCA7L	55536	protein_coding	7	-	21900900	21946084	45185	0.998699	24.087	0.24968	3.99992	6.33649e-05	0.0012487	0.739769	0.981398	0.696268	4.40502e-05	0.000762766
ENSG00000185745	IFIT1	3434	protein_coding	10	+	89392546	89406486	13941	0.994984	125.604	0.253712	3.9217	8.79252e-05	0.00111897	1.17065	0.985765	2.99797	2.31827e-05	0.000442027
ENSG00000156273	BACH1	100379661;571	protein_coding	21	+	29194071	29630751	436681	0.993979	774.108	0.1604	6.19687	5.75959e-10	3.85481e-08	1.12712	0.978069	5.59164	1.27614e-11	1.12276e-09
ENSG00000166128	RAB8B	51762	protein_coding	15	+	63189469	63267782	78314	0.993302	264.897	0.147719	6.72425	1.76504e-11	1.75408e-09	1.11864	0.977526	4.05207	1.18753e-12	1.24972e-10
ENSG00000096060	FKBP5	2289	protein_coding	6	-	35573585	35728583	154999	0.991863	161.778	0.277634	3.57256	0.000353512	0.00343407	1.17675	0.961225	3.34063	0.000115179	0.00168358
ENSG00000174032	SLC25A30	253512	protein_coding	13	-	45393316	45418455	25140	0.991116	89.9874	0.249943	3.96537	7.32815e-05	0.00115585	0.935749	0.984173	2.52116	2.08436e-05	0.000404524
ENSG00000130962	PRRG1	5638	protein_coding	X	+	37349275	37457295	108021	0.990876	405.806	0.139327	7.1119	1.14457e-12	1.27267e-10	1.2952	0.979187	4.66467	3.73881e-14	4.96966e-12
ENSG00000158158	CNNM4	26504	protein_coding	2	+	96760902	96811891	50990	0.988243	715.489	0.155325	6.3624	1.98626e-10	1.48889e-08	1.12712	0.971958	5.47898	5.65773e-12	5.24571e-10
ENSG00000249216	RP11-227F19.5		antisense	4	-	41688858	41692797	3940	0.988064	14.3425	0.231029	4.2768	1.89599e-05	0.000412925	0.859119	0.96392	0.0217556	3.3628e-05	0.000607342
ENSG00000166165	CKB	1152	protein_coding	14	-	103519659	103523111	3453	0.987706	95.921	0.277171	3.56352	0.000365913	0.00342322	1.2241	0.962195	2.60227	0.000146143	0.0020659
ENSG00000228763	LIMS1-AS1		antisense	2	-	108676795	108678601	1807	0.984302	13.0023	0.283089	3.477	0.000507057	0.00797247	0.594423	0.956954	-0.103859	0.000482432	0.00542839
ENSG00000272482	RP11-474O21.5		lincRNA	1	-	12618900	12619244	345	0.980882	15.0523	0.291758	3.36197	0.000773882	0.00792824	0.914079	0.949975	0.0641313	0.000675868	0.00708702
ENSG00000154358	OBSCN	84033	protein_coding	1	+	228208130	228378874	170745	0.979713	556.787	0.200704	4.88139	1.05343e-06	2.95666e-05	1.12509	0.96972	5.11932	7.67716e-08	3.2164e-06
ENSG00000115339	GALNT3	2591	protein_coding	2	-	165747591	165794682	47092	0.977155	52.1607	0.206795	4.72523	2.29857e-06	7.64533e-05	0.773391	0.965264	1.75543	1.09316e-06	3.28945e-05
ENSG00000224063	AC007319.1		antisense	2	+	187003220	187554663	551444	0.97694	83.6176	0.222984	4.38122	1.18017e-05	0.000204855	1.21147	0.962686	2.41238	3.5529e-06	8.8349e-05
ENSG00000182580	EPHB3	2049	protein_coding	3	+	184561784	184582409	20626	0.976801	329.757	0.128161	7.62169	2.50367e-14	3.94408e-12	1.18308	0.965738	4.36784	4.03902e-15	6.32415e-13
ENSG00000005981	ASB4	51666	protein_coding	7	+	95478444	95540232	61789	0.976496	11.9476	0.293171	3.3308	0.000865967	0.0123671	0.57574	0.956627	-0.199302	0.000844796	0.00847364
ENSG00000170323	FABP4	2167	protein_coding	8	-	81478419	81483263	4845	0.975979	735.603	0.259284	3.76413	0.000167132	0.00188791	1.15983	0.964421	5.52034	3.19855e-05	0.000582805
ENSG00000163629	PTPN13	5783	protein_coding	4	+	86594315	86815171	220857	0.975491	44.5079	0.216131	4.51342	6.37905e-06	0.000122669	1.21147	0.950383	1.52516	3.62276e-06	8.98444e-05
ENSG00000225076	WWC3-AS1		antisense	X	-	10024842	10038654	13813	0.973113	8.57184	0.310731	3.13168	0.00173807	0.0197652	0.6275	0.946708	-0.613228	0.00166161	0.0144334
ENSG00000168143	FAM83B	222584	protein_coding	6	+	54846771	54942022	95252	0.969952	94.2938	0.210258	4.61316	3.96601e-06	8.36004e-05	1.19862	0.954833	2.58398	1.18723e-06	3.50964e-05
ENSG00000059804	SLC2A3	6515	protein_coding	12	-	7919230	7936275	17046	0.967677	254.8	0.201696	4.7977	1.60499e-06	3.90433e-05	1.22678	0.957546	4.0005	2.27852e-07	8.31975e-06
ENSG00000204335	SP5	389058	protein_coding	2	+	170715351	170718078	2728	0.967326	30.5924	0.29917	3.23337	0.00122341	0.0132707	0.739769	0.945398	1.01433	0.00066189	0.00697211
ENSG00000070388	FGF22	27006	protein_coding	19	+	639879	644371	4493	0.966176	39.0421	0.203675	4.74371	2.09837e-06	6.36135e-05	0.875793	0.952227	1.34524	1.57717e-06	4.44203e-05
ENSG00000213937	CLDN9	9080	protein_coding	16	+	3012456	3014505	2050	0.964764	106.554	0.216667	4.45275	8.47791e-06	0.000154689	1.21147	0.956454	2.76125	2.58181e-06	6.72801e-05
ENSG00000172215	CXCR6	10663	protein_coding	3	+	45940933	45948353	7421	0.964334	117.311	0.236279	4.08133	4.4778e-05	0.000631872	1.21147	0.954916	2.89676	1.29129e-05	0.000274545
ENSG00000244384	RN7SL359P		misc_RNA	2	+	232649849	232650136	288	0.962808	45.0443	0.231148	4.16534	3.10893e-05	0.000634444	0.835459	0.948484	1.54632	1.67772e-05	0.000338401
ENSG00000272405	RP11-284F21.10		antisense	1	-	156641666	156644887	3222	0.962398	14.1695	0.279486	3.44345	0.000574332	0.00740917	0.739769	0.941019	-0.000644332	0.000543189	0.00598702
ENSG00000087237	CETP	1071	protein_coding	16	+	56961850	56983845	21996	0.961135	221.044	0.241996	3.97169	7.13636e-05	0.000969417	1.11864	0.950838	3.79597	1.55454e-05	0.000317718
ENSG00000233124	LINC00456		lincRNA	13	-	97172469	97179622	7154	0.960855	47.8366	0.192517	4.99102	6.00618e-07	2.33917e-05	0.82871	0.950065	1.63231	4.48852e-07	1.51056e-05
ENSG00000162512	SDC3	9672	protein_coding	1	-	30869467	30908761	39295	0.9534	1030.23	0.192328	4.95715	7.15331e-07	1.93397e-05	1.23458	0.932435	6.00208	6.65851e-08	2.84775e-06
ENSG00000085377	PREP	5550	protein_coding	6	-	105277565	105403084	125520	0.95328	445.921	0.149179	6.39019	1.65676e-10	1.22115e-08	1.18308	0.934779	4.79845	6.15628e-12	5.65888e-10
ENSG00000176753	C15orf56		processed_transcript	15	-	40250664	40252969	2306	0.951745	39.7578	0.200496	4.74695	2.06504e-06	6.5261e-05	0.835459	0.93985	1.37745	1.76135e-06	4.87897e-05
ENSG00000137269	LRRC1	55227	protein_coding	6	+	53794497	53924121	129625	0.95061	1134.73	0.140056	6.78734	1.1422e-11	1.08777e-09	1.25542	0.935927	6.14311	3.66209e-13	4.30961e-11
ENSG00000276603	RP11-425M5.7		sense_intronic	20	-	37526642	37527060	419	0.950448	20.0599	0.194214	4.89381	9.89007e-07	3.51269e-05	0.859119	0.933882	0.456632	1.80415e-06	4.98257e-05
ENSG00000156869	FRRS1	391059	protein_coding	1	-	99708703	99766631	57929	0.950049	162.278	0.200513	4.73809	2.15742e-06	5.38366e-05	1.11864	0.938381	3.35565	4.31238e-07	1.45659e-05
ENSG00000165799	RNASE7	84659	protein_coding	14	+	21042226	21044234	2009	0.949609	9.12615	0.341017	2.78464	0.0053588	0.048096	0.594423	0.933205	-0.515865	0.00456299	0.0314456
ENSG00000111879	FAM184A	79632	protein_coding	6	-	118959763	119149387	189625	0.947596	515.322	0.143282	6.61352	3.75295e-11	3.23088e-09	1.18719	0.931009	5.00689	1.48264e-12	1.52185e-10
ENSG00000185666	SYN3	8224	protein_coding	22	-	32512552	33058372	545821	0.94677	79.4791	0.203286	4.65734	3.2032e-06	8.56237e-05	0.935749	0.929964	2.34144	1.3073e-06	3.76756e-05
ENSG00000176907	C8orf4	56892	protein_coding	8	+	40153455	40155308	1854	0.944123	531.338	0.21535	4.38413	1.16449e-05	0.000216064	1.12712	0.928778	5.05053	1.4453e-06	4.10822e-05
ENSG00000198417	MT1F	4494	protein_coding	16	+	56657694	56660698	3005	0.943326	9.80856	0.286084	3.29737	0.000975943	0.0131916	0.594423	0.924582	-0.434872	0.00111045	0.0105412
ENSG00000117592	PRDX6	9588	protein_coding	1	+	173477266	173488807	11542	0.942458	2851.24	0.130585	7.21723	5.30591e-13	6.34715e-11	1.25129	0.922459	7.46943	2.02147e-14	2.82944e-12
ENSG00000088826	SMOX	54498	protein_coding	20	+	4120980	4187747	66768	0.937166	19.4448	0.288363	3.24995	0.00115426	0.0127192	0.739769	0.925695	0.426792	0.000750019	0.0076821
ENSG00000154493	C10orf90	118611	protein_coding	10	-	126424997	126670446	245450	0.935956	113.036	0.185511	5.0453	4.52819e-07	1.32819e-05	1.20466	0.918438	2.83691	1.47109e-07	5.69808e-06
ENSG00000214544	GTF2IRD2P1		transcribed_unprocessed_pseudogene	7	-	73242751	73280119	37369	0.935623	7.98617	0.282172	3.31578	0.000913869	0.0141164	0.51044	0.909625	-0.692263	0.00117397	0.0110439
ENSG00000279459	RP11-826F13.1		TEC	11	+	70603304	70604859	1556	0.934102	46.0542	0.14118	6.61641	3.68018e-11	4.38422e-09	0.835459	0.918976	1.58204	5.23626e-10	3.45518e-08
ENSG00000158055	GRHL3	57822	protein_coding	1	+	24319322	24364482	45161	0.930081	66.7626	0.216416	4.29766	1.72613e-05	0.000325213	1.03169	0.916016	2.09619	7.52511e-06	0.000171859
ENSG00000233901	LINC01503	100506119	lincRNA	9	+	129332300	129359538	27239	0.928312	102.29	0.180449	5.14446	2.68294e-07	1.04216e-05	0.935749	0.910157	2.69689	1.14232e-07	4.55844e-06
ENSG00000255571	MIR9-3HG	254559;407051	lincRNA	15	+	89361579	89398487	36909	0.926254	82.0969	0.321072	2.88488	0.00391559	0.0222713	1.20466	0.920553	2.39555	0.00171485	0.0148054
ENSG00000173894	CBX2	84733	protein_coding	17	+	79778132	79787983	9852	0.924532	49.7049	0.178888	5.16822	2.36335e-07	1.1065e-05	0.773391	0.911437	1.68749	2.52738e-07	9.10252e-06
ENSG00000206053	HN1L	90861	protein_coding	16	+	1678256	1702280	24025	0.920808	1179.32	0.10247	8.98613	2.561e-19	8.85794e-17	1.24913	0.908263	6.20002	1.75338e-19	5.0618e-17
ENSG00000268864	CTB-167G5.6	284379	transcribed_unprocessed_pseudogene	19	-	53599628	53608451	8824	0.920711	65.9495	0.191395	4.81052	1.50535e-06	4.28713e-05	1.03169	0.909214	2.07957	8.53007e-07	2.65152e-05
ENSG00000220842	RP11-572P18.1		processed_pseudogene	10	-	120354701	120355183	483	0.920542	11.6857	0.271412	3.39168	0.000694661	0.0102	0.594423	0.899413	-0.250566	0.00079808	0.0080885
ENSG00000226861	RP5-1119O21.2		lincRNA	10	+	8298897	8301667	2771	0.919357	15.7046	0.219758	4.18349	2.87063e-05	0.000551758	0.914079	0.901963	0.136183	3.40857e-05	0.000612614
ENSG00000278716	LA16c-352F7.1		lincRNA	16	+	85489813	85490831	1019	0.918983	8.0297	0.27127	3.38771	0.000704796	0.0117177	0.501963	0.896192	-0.684834	0.0010121	0.00984191
ENSG00000125845	BMP2	650	protein_coding	20	+	6767664	6780280	12617	0.91877	51.4284	0.233439	3.93581	8.29171e-05	0.00140685	0.82871	0.897841	1.72575	4.19189e-05	0.000731344
ENSG00000067057	PFKP	5214	protein_coding	10	+	3066333	3137712	71380	0.917376	80.166	0.185051	4.95743	7.14326e-07	1.98409e-05	1.19862	2.62142	3.17934	3.56982e-18	8.2445e-16
ENSG00000102393	GLA	2717	protein_coding	X	-	101397803	101407925	10123	0.916484	281.979	0.125863	7.28158	3.29942e-13	4.22539e-11	1.22678	0.903654	4.14327	1.15573e-13	1.42356e-11
ENSG00000074410	CA12	771	protein_coding	15	-	63321378	63382161	60784	0.91632	17.454	0.346139	2.64726	0.00811462	0.0497795	0.859119	0.900953	0.272174	0.00534613	0.0352517
ENSG00000228044	RP4-781K5.4	101927787	lincRNA	1	+	234646289	234683176	36888	0.913051	12.6888	0.295766	3.08707	0.00202141	0.0210709	0.670231	0.890565	-0.12303	0.00178109	0.0152491
ENSG00000256235	SMIM3	85027	protein_coding	5	+	150777946	150796734	18789	0.910379	142.266	0.183982	4.9482	7.49042e-07	2.1609e-05	1.1372	0.892307	3.16294	2.19269e-07	8.05411e-06
ENSG00000265203	RBP3	5949	protein_coding	10	+	47348371	47357875	9505	0.908443	7.74808	0.286435	3.17155	0.0015163	0.0208225	0.51044	0.884586	-0.707301	0.00207488	0.0171052
ENSG00000182983	ZNF662	389114	protein_coding	3	+	42905731	42917641	11911	0.904574	251.789	0.130798	6.91579	4.65261e-12	5.00351e-10	1.17065	0.886829	3.97875	1.29678e-12	1.33851e-10
ENSG00000118898	PPL	5493	protein_coding	16	-	4882507	4960741	78235	0.903536	1047.31	0.244549	3.69471	0.000220142	0.00225082	1.23458	0.887898	6.02886	5.1287e-05	0.000860652
ENSG00000184029	DSCR4	10281	protein_coding	21	-	37951425	38121360	169936	0.902843	148.086	0.165149	5.46684	4.58129e-08	1.8326e-06	1.1315	0.890047	3.22229	1.43927e-08	7.16762e-07
ENSG00000085185	BCORL1	63035	protein_coding	X	+	129981107	130058083	76977	0.902082	3301.14	0.120019	7.51618	5.64012e-14	8.72111e-12	1.15983	0.885984	7.68247	7.39467e-15	1.12912e-12
ENSG00000116667	C1orf21	81563	protein_coding	1	+	184387058	184629020	241963	0.901206	258.899	0.1582	5.69663	1.22199e-08	5.5275e-07	1.17065	0.890892	4.02139	1.8277e-09	1.09283e-07
ENSG00000278987	LA16c-431H6.7		TEC	16	+	1688355	1690536	2182	0.900628	19.0909	0.246445	3.65448	0.0002577	0.00395026	0.724379	0.884192	0.395231	0.000245295	0.00316044
ENSG00000248485	PCP4L1	654790	protein_coding	1	+	161258727	161285450	26724	0.899611	99.1014	0.251195	3.58133	0.000341848	0.00328202	1.20466	0.893942	2.65485	0.000115014	0.00168251
ENSG00000261499	CH17-260O16.1		unprocessed_pseudogene	17	+	36274191	36320547	46357	0.899515	8.3427	0.242449	3.71012	0.000207164	0.00458821	0.484073	0.876037	-0.648456	0.000373594	0.00440222
ENSG00000107249	GLIS3	169792	protein_coding	9	-	3824127	4348392	524266	0.897256	133.87	0.216641	4.14166	3.44797e-05	0.000523281	1.17065	0.878715	3.07975	1.06742e-05	0.000231747
ENSG00000214711	CAPN14	440854	protein_coding	2	-	31173056	31233858	60803	0.895538	56.2315	0.21059	4.25251	2.11389e-05	0.000494199	0.773391	0.883686	1.85914	1.14804e-05	0.000247795
ENSG00000227401	RPL37P1		processed_pseudogene	20	+	35588324	35588607	284	0.894853	14.4969	0.281025	3.18425	0.0014513	0.0153885	0.724379	0.872788	0.0256098	0.00141636	0.0128153
ENSG00000282987	RP11-901H12.1		lincRNA	3	-	21006730	21226305	219576	0.892351	6.39675	0.312435	2.85611	0.00428861	0.0462721	0.501963	0.870506	-0.91783	0.00416501	0.0294951
ENSG00000123975	CKS2	1164	protein_coding	9	+	89311198	89316703	5506	0.891959	92.8894	0.128091	6.96349	3.31951e-12	4.58754e-10	0.935749	0.87691	2.56091	2.64018e-11	2.12087e-09
ENSG00000225193	RPS12P26		transcribed_processed_pseudogene	15	+	90206572	90206967	396	0.890604	11.8227	0.238762	3.73008	0.000191416	0.00329936	0.670231	0.869935	-0.218979	0.00032711	0.00395357
ENSG00000267582	CTD-3252C9.2		antisense	19	-	13796574	13796933	360	0.889231	9.80703	0.229035	3.88252	0.000103381	0.00221297	0.594423	0.870072	-0.457147	0.000226175	0.00294697
ENSG00000239207	GAPDHP39		processed_pseudogene	3	+	138777832	138778810	979	0.888125	20.8319	0.234978	3.77961	0.000157074	0.00264238	0.724379	0.871364	0.506735	0.000159976	0.00221071
ENSG00000232111	RP11-126O22.1		processed_pseudogene	X	+	9402751	9404802	2052	0.887528	15.0156	0.308894	2.87324	0.00406284	0.0304869	0.82871	0.872287	0.0801001	0.00314058	0.0237032
ENSG00000138271	GPR87	53836	protein_coding	3	-	151294086	151316952	22867	0.884752	63.0625	0.131868	6.70937	1.95466e-11	2.50494e-09	0.82871	0.871319	2.018	2.24415e-10	1.54137e-08
ENSG00000142046	TMEM91	641649	protein_coding	19	+	41350911	41384083	33173	0.884592	48.7463	0.179371	4.93162	8.1549e-07	3.26463e-05	0.773391	0.870201	1.66028	9.02955e-07	2.7805e-05
ENSG00000116711	PLA2G4A	5321	protein_coding	1	+	186828953	186988981	160029	0.884423	22.4274	0.230796	3.83205	0.000127078	0.00192596	0.859119	0.860834	0.591564	0.000127775	0.0018386
ENSG00000207741	MIR590	693175	miRNA	7	+	74191198	74191294	97	0.878777	39.3125	0.178451	4.92447	8.45874e-07	3.16562e-05	0.835459	0.864144	1.36011	1.18973e-06	3.51142e-05
ENSG00000283455	MIR523	574471	miRNA	19	+	53698385	53698471	87	0.877323	18.4928	0.205262	4.27416	1.91859e-05	0.000427708	0.82871	0.860164	0.348732	3.06643e-05	0.0005615
ENSG00000233478	RP1-187B23.1		antisense	1	-	25644544	25659111	14568	0.87596	716.38	0.185151	4.73105	2.23365e-06	5.5132e-05	1.11945	0.86398	5.48343	3.41727e-07	1.1888e-05
ENSG00000127585	FBXL16	146330	protein_coding	16	-	692498	705829	13332	0.875658	25.7859	0.254752	3.4373	0.000587548	0.00685592	0.835459	0.862297	0.78973	0.000417443	0.00481741
ENSG00000176978	DPP7	29952	protein_coding	9	-	137110542	137115177	4636	0.87291	523.235	0.140387	6.21789	5.03873e-10	3.42262e-08	1.11945	0.858357	5.03124	7.8078e-11	5.72448e-09
ENSG00000187621	TCL6	27004	processed_transcript	14	+	95650498	95679833	29336	0.872825	4369.33	0.197431	4.42091	9.82863e-06	0.000182441	1.15983	0.85658	8.08593	1.55375e-06	4.38946e-05
ENSG00000180758	GPR157	80045	protein_coding	1	-	9100305	9129170	28866	0.871983	2302.02	0.163999	5.31701	1.05488e-07	3.77507e-06	1.15983	0.859258	7.16395	1.08998e-08	5.57852e-07
ENSG00000172382	PRSS27	83886	protein_coding	16	-	2712418	2720551	8134	0.871309	31.2596	0.173237	5.02958	4.91566e-07	1.82229e-05	0.914079	0.85713	1.05601	1.21106e-06	3.56536e-05
ENSG00000184497	TMEM255B	348013	protein_coding	13	+	113759240	113816995	57756	0.870906	15.8529	0.280971	3.09963	0.00193764	0.0169115	0.859119	0.85259	0.156142	0.00166266	0.0144358
ENSG00000123094	RASSF8	11228	protein_coding	12	+	25959029	26079892	120864	0.870566	533.382	0.188657	4.61455	3.93951e-06	8.36004e-05	1.18719	0.858603	5.05742	5.03291e-07	1.66645e-05
ENSG00000119950	MXI1	4601	protein_coding	10	+	110207605	110287365	79761	0.868969	320.88	0.183871	4.72598	2.29008e-06	5.26331e-05	1.22678	0.843839	4.32458	4.68753e-07	1.5716e-05
ENSG00000185339	TCN2	6948	protein_coding	22	+	30606838	30627278	20441	0.867875	87.5655	0.23459	3.69953	0.000215996	0.00223774	1.2241	0.850189	2.47489	9.81892e-05	0.00147372
ENSG00000143641	GALNT2	2590	protein_coding	1	+	230057990	230282124	224135	0.865972	954.071	0.168798	5.13021	2.89413e-07	8.70389e-06	1.23458	0.843164	5.89112	2.94701e-08	1.37151e-06
ENSG00000251843	RNU6-803P		snRNA	19	-	53719064	53719165	102	0.865962	8.64	0.216764	3.99495	6.47073e-05	0.00144033	0.6275	0.844871	-0.590206	0.000267236	0.00337488
ENSG00000186765	FSCN2	25794	protein_coding	17	+	81528396	81537130	8735	0.865578	10.0323	0.259248	3.3388	0.000841423	0.0107406	0.670231	0.840961	-0.41627	0.00115213	0.0108717
ENSG00000100368	CSF2RB	1439	protein_coding	22	+	36913628	36940449	26822	0.864864	6445.24	0.199189	4.34192	1.41243e-05	0.000224531	1.29842	0.847468	8.64622	2.44778e-06	6.40583e-05
ENSG00000213170	RP11-81B10.2		processed_pseudogene	10	+	126272818	126273411	594	0.863908	99.9026	0.246759	3.50103	0.000463471	0.00420814	1.20466	0.849439	2.6631	0.000191988	0.00256669
ENSG00000271218	RP3-523E19.2		antisense	6	-	53918974	53920788	1815	0.860422	23.0981	0.192001	4.48135	7.41724e-06	0.000189895	0.82871	0.840402	0.638914	1.60083e-05	0.000325736
ENSG00000168615	ADAM9	8754	protein_coding	8	+	38996869	39105144	108276	0.85975	770.266	0.13564	6.33849	2.32033e-10	1.70893e-08	1.12712	0.848639	5.58696	2.08711e-11	1.73313e-09
ENSG00000271437	RP11-295B17.6		processed_pseudogene	13	+	98553243	98553780	538	0.859299	10.6847	0.245381	3.50189	0.000461964	0.00711134	0.6275	0.839866	-0.346294	0.000716078	0.00743691
ENSG00000131979	GCH1	2643	protein_coding	14	-	54842008	54902852	60845	0.858326	41.0471	0.172699	4.97008	6.69254e-07	1.85543e-05	1.21147	0.847359	1.4253	1.23644e-06	3.61463e-05
ENSG00000119922	IFIT2	3433	protein_coding	10	+	89283694	89309276	25583	0.855927	177.81	0.216603	3.95159	7.76327e-05	0.00100205	1.17065	0.848591	3.4908	2.44531e-05	0.000465288
ENSG00000224057	EGFR-AS1	100507500	antisense	7	-	55179750	55188934	9185	0.853909	66.1824	0.292212	2.92222	0.00347545	0.0228711	1.03169	0.842523	2.0822	0.00179533	0.0153343
ENSG00000126803	HSPA2	3306	protein_coding	14	+	64535905	64546173	10269	0.853421	950.558	0.168935	5.05176	4.37764e-07	1.23902e-05	1.25542	0.838904	5.8893	5.76203e-08	2.48737e-06
ENSG00000250608	RP11-933H2.4	339874	processed_transcript	3	-	131325092	131381475	56384	0.851882	17.8186	0.306993	2.77492	0.00552149	0.0416947	0.739769	0.84254	0.315735	0.00386825	0.0278876
ENSG00000143847	PPFIA4	8497	protein_coding	1	+	203026498	203078740	52243	0.851806	389.807	0.283514	3.00446	0.00266051	0.0168904	1.18308	0.813515	4.5989	0.00129692	0.011981
ENSG00000091536	MYO15A	51168	protein_coding	17	+	18108706	18179802	71097	0.849425	66.7476	0.214262	3.96443	7.35729e-05	0.00128453	0.82871	0.835794	2.09646	4.16979e-05	0.000728176
ENSG00000105852	PON3	5446	protein_coding	7	-	95359944	95396368	36425	0.846969	8.08472	0.271905	3.11494	0.0018398	0.0243706	0.501963	0.825344	-0.654234	0.00269073	0.0210474
ENSG00000261116	RP3-523K23.2		sense_overlapping	6	+	54943167	54945099	1933	0.844921	39.0365	0.174537	4.84092	1.29242e-06	4.50349e-05	0.835459	0.828426	1.35669	2.59742e-06	6.75916e-05
ENSG00000136457	CHAD	1101	protein_coding	17	-	50464496	50468966	4471	0.844136	69.9813	0.159673	5.28665	1.24577e-07	5.90546e-06	0.835459	0.830983	2.16206	2.13012e-07	7.87815e-06
ENSG00000229671	LINC01150		lincRNA	11	+	1902647	1907915	5269	0.841144	25.8861	0.198379	4.24009	2.23431e-05	0.000488593	0.82871	0.82615	0.798247	2.82929e-05	0.000525366
ENSG00000230825	AC005532.5		processed_transcript	7	+	7255154	7277779	22626	0.839197	238.978	0.326563	2.56978	0.0101762	0.0483728	1.11864	0.828152	3.90776	0.00506438	0.0339266
ENSG00000113319	RASGRF2	5924	protein_coding	5	+	80960672	81230156	269485	0.839192	165.357	0.170171	4.93146	8.16165e-07	2.32402e-05	1.1372	0.828865	3.38152	3.04199e-07	1.07877e-05
ENSG00000145675	PIK3R1	5295	protein_coding	5	+	68215720	68301821	86102	0.837625	923.742	0.176129	4.75575	1.97707e-06	4.57966e-05	1.24913	0.818369	5.84553	2.62638e-07	9.42232e-06
ENSG00000279602	CTD-3014M21.1		TEC	17	-	43360041	43361361	1321	0.837466	20.8779	0.298323	2.80725	0.00499663	0.0388383	0.739769	0.828211	0.521158	0.00341123	0.025271
ENSG00000135404	CD63	967	protein_coding	12	-	55725323	55729707	4385	0.837068	10117.3	0.106719	7.84365	4.37641e-15	7.42972e-13	1.23051	0.822894	9.29793	2.4609e-15	3.91963e-13
ENSG00000238290	RP11-431K24.1		lincRNA	1	+	8026738	8122702	95965	0.836834	14.7679	0.212409	3.93974	8.15707e-05	0.00151674	0.739769	0.819	0.0611693	0.000179952	0.00243396
ENSG00000239467	AC007405.6		lincRNA	2	+	170771113	170778148	7036	0.835672	16.2262	0.271583	3.07704	0.00209067	0.0183468	0.82871	0.810814	0.169025	0.00207041	0.0171034
ENSG00000171671	SHANK2-AS3	220070	antisense	11	+	70862790	70865115	2326	0.834829	21.8338	0.276566	3.01856	0.00253981	0.0232016	0.739769	0.819564	0.57068	0.00190639	0.0160335
ENSG00000278970	HEIH	100859930	TEC	5	-	180829954	180831605	1652	0.834536	300.063	0.165828	5.03253	4.84039e-07	1.43764e-05	1.18308	0.818891	4.23117	9.12752e-08	3.73925e-06
ENSG00000117394	SLC2A1	6513	protein_coding	1	-	42925375	42959173	33799	0.834339	38066.2	0.124421	6.70577	2.00351e-11	1.79952e-09	1.23051	0.817536	11.2087	3.74832e-12	3.58829e-10
ENSG00000276067	RP11-260N14.1		transcribed_unprocessed_pseudogene	7	-	135246113	135317752	71640	0.834288	25.8608	0.250639	3.32864	0.000872707	0.00937561	0.835459	0.824511	0.805349	0.000654203	0.00691084
ENSG00000185112	FAM43A	131583	protein_coding	3	+	194686544	194689037	2494	0.833261	1078	0.175626	4.74452	2.09002e-06	4.83819e-05	1.23458	0.816516	6.06922	3.07373e-07	1.08586e-05
ENSG00000184005	ST6GALNAC3	256435	protein_coding	1	+	76074719	76634601	559883	0.832473	19.2463	0.279666	2.97667	0.00291398	0.0258211	0.739769	0.807428	0.386184	0.0023922	0.0192501
ENSG00000130066	SAT1	6303	protein_coding	X	+	23783173	23786226	3054	0.829958	16047.8	0.166366	4.98874	6.07729e-07	1.70394e-05	1.23051	0.812995	9.9621	8.18203e-08	3.39711e-06
ENSG00000172296	SPTLC3	55304	protein_coding	20	+	13008979	13169103	160125	0.826426	9566.32	0.185738	4.44941	8.61046e-06	0.000147964	1.29842	0.811927	9.21672	1.56304e-06	4.40898e-05
ENSG00000139438	FAM222A	84915	protein_coding	12	+	109714228	109770507	56280	0.824542	20.0553	0.238312	3.45992	0.000540333	0.00706619	0.739769	0.805238	0.463053	0.000626205	0.00668543
ENSG00000157601	MX1	4599	protein_coding	21	+	41420304	41459214	38911	0.823789	208.03	0.257773	3.19579	0.00139449	0.00998098	1.22678	0.815435	3.71495	0.000562877	0.00616097
ENSG00000106366	SERPINE1	5054	protein_coding	7	+	101127089	101139266	12178	0.823493	11195.6	0.200814	4.10078	4.11753e-05	0.000580392	1.23051	0.803729	9.44237	9.54862e-06	0.000210024
ENSG00000207722	MIR520B	574473	miRNA	19	+	53701227	53701287	61	0.820289	9.42627	0.20406	4.01985	5.82362e-05	0.00141909	0.57574	0.802922	-0.500105	0.000204521	0.00270296
ENSG00000225783	MIAT	440823	lincRNA	22	+	26646428	26676475	30048	0.819026	11.809	0.287765	2.84616	0.00442497	0.0426087	0.57574	0.800097	-0.220033	0.00481607	0.03275
ENSG00000115468	EFHD1	80303	protein_coding	2	+	232606057	232682781	76725	0.816989	9057.63	0.164643	4.96219	6.97026e-07	1.86762e-05	1.25129	0.802452	9.13884	1.18436e-07	4.70189e-06
ENSG00000138119	MYOF	26509	protein_coding	10	-	93306429	93482317	175889	0.816977	3294.05	0.130498	6.26043	3.83914e-10	2.36171e-08	1.29842	0.807659	7.68119	6.48345e-11	4.81077e-09
ENSG00000250230	RP11-855O10.2	101927495	lincRNA	11	+	61588494	61607550	19057	0.816595	33.7135	0.227292	3.59272	0.000327245	0.00410776	0.875793	0.804954	1.14873	0.000244023	0.00314625
ENSG00000235470	NEURL1-AS1	102724341	antisense	10	-	103479603	103517393	37791	0.814459	36.8805	0.221357	3.6794	0.000233787	0.00312282	0.875793	0.803074	1.27851	0.000201071	0.0026669
ENSG00000169764	UGP2	7360	protein_coding	2	+	63840940	63891562	50623	0.814444	1283.78	0.0910212	8.94784	3.62498e-19	1.23781e-16	1.15983	0.79955	6.32163	3.5491e-18	8.2445e-16
ENSG00000235288	RP11-70C1.3		antisense	3	-	42785087	42852428	67342	0.812272	55.024	0.231198	3.51331	0.000442562	0.00579414	0.773391	0.795526	1.82218	0.000257883	0.00328144
ENSG00000164142	FAM160A1	729830	protein_coding	4	+	151409216	151663632	254417	0.811907	44.2098	0.228193	3.55799	0.000373704	0.00400112	1.03169	0.793927	1.52338	0.000255976	0.00325941
ENSG00000254093	PINX1	54984	protein_coding	8	-	10764963	10839884	74922	0.811445	34.6911	0.123371	6.57728	4.79134e-11	5.55101e-09	0.82871	0.799884	1.18939	3.47082e-09	1.92573e-07
ENSG00000161638	ITGA5	3678	protein_coding	12	-	54395261	54419460	24200	0.810767	11760.2	0.116021	6.98811	2.78619e-12	2.96242e-10	1.25129	0.798552	9.51542	9.03716e-13	9.88525e-11
ENSG00000202461	Y_RNA		misc_RNA	1	-	12024012	12024124	113	0.809285	11.6083	0.199185	4.06299	4.84487e-05	0.00123016	0.57574	0.793516	-0.242739	0.000199923	0.0026574
ENSG00000279652	RP1-78B3.1		lincRNA	22	+	35992321	36000469	8149	0.807001	13.6214	0.253579	3.18244	0.00146039	0.0172703	0.6275	0.7902	-0.039991	0.00181746	0.0154601
ENSG00000231713	AF064860.7		lincRNA	21	+	39727755	39730680	2926	0.806894	163.452	0.19884	4.058	4.94944e-05	0.00072446	1.11864	0.792912	3.36352	1.8388e-05	0.000364225
ENSG00000213923	CSNK1E	1454;102800317	protein_coding	22	-	38290691	38398522	107832	0.806124	2414.41	0.113655	7.09273	1.31491e-12	1.46067e-10	1.24913	0.788433	7.23067	3.22165e-13	3.81558e-11
ENSG00000105464	GRIN2D	2906	protein_coding	19	+	48394875	48444931	50057	0.805792	32.859	0.284501	2.8323	0.00462145	0.0337405	0.82871	0.795468	1.12839	0.00314008	0.0237032
ENSG00000047597	XK	7504	protein_coding	X	+	37685759	37732130	46372	0.805609	15.7379	0.265074	3.03918	0.00237222	0.0220327	0.739769	0.784869	0.14467	0.00257409	0.0203417
ENSG00000109787	KLF3	51274	protein_coding	4	+	38664196	38701042	36847	0.805477	591.658	0.108991	7.3903	1.46496e-13	2.08793e-11	1.15983	0.790898	5.20669	7.36709e-14	9.45238e-12
ENSG00000224397	LINC01272		lincRNA	20	+	50267486	50279795	12310	0.802554	20.3188	0.177479	4.52195	6.12713e-06	0.000162113	0.82871	0.78733	0.476721	1.98389e-05	0.000388459
ENSG00000171596	NMUR1	10316	protein_coding	2	-	231523160	231530495	7336	0.801756	27.3959	0.228042	3.51582	0.000438397	0.00506235	0.914079	0.790506	0.870671	0.000390032	0.00454366
ENSG00000149925	ALDOA	226	protein_coding	16	+	30053090	30070457	17368	0.800799	6682.97	0.101448	7.89365	2.93474e-15	5.06652e-13	1.25129	0.789944	8.70155	8.94803e-15	1.3441e-12
ENSG00000111669	TPI1	7167	protein_coding	12	+	6867119	6870948	3830	0.800767	3935.82	0.090439	8.85423	8.42668e-19	2.60365e-16	1.23051	0.78765	7.93696	1.37889e-17	2.99721e-15
ENSG00000169756	LIMS1	3987	protein_coding	2	+	108534355	108687246	152892	0.798943	516.393	0.196391	4.06812	4.73936e-05	0.000694474	1.12712	0.781838	5.0098	1.10671e-05	0.000239713
ENSG00000135709	KIAA0513	9764	protein_coding	16	+	85027751	85094230	66480	0.798273	219.543	0.179086	4.45747	8.29311e-06	0.000150478	1.22678	0.786572	3.7867	2.93557e-06	7.49139e-05
ENSG00000196975	ANXA4	307	protein_coding	2	+	69644425	69827100	182676	0.797211	3720.07	0.154481	5.16059	2.46171e-07	7.43332e-06	1.24913	0.781113	7.85439	3.52423e-08	1.60775e-06
ENSG00000282458	WASH5P	375690	transcribed_processed_pseudogene	19	-	60951	71626	10676	0.797072	71.6865	0.315169	2.52903	0.0114378	0.0499428	1.20466	0.792453	2.19757	0.00642616	0.0401929
ENSG00000260865	CTA-331F8.1		transcribed_processed_pseudogene	16	-	58597589	58597945	357	0.796858	10.7683	0.221368	3.59969	0.000318592	0.00499295	0.67402	0.779382	-0.336982	0.000741043	0.00763031
ENSG00000140459	CYP11A1	1583	protein_coding	15	-	74337759	74367740	29982	0.796855	13354.7	0.147921	5.38702	7.16349e-08	2.43907e-06	1.29842	0.784048	9.69923	1.33358e-08	6.67728e-07
ENSG00000128567	PODXL	5420	protein_coding	7	-	131500262	131558217	57956	0.796708	625.636	0.193097	4.12595	3.69203e-05	0.000547133	1.18719	0.778089	5.28482	8.09367e-06	0.000182889
ENSG00000273108	RP11-416N2.4		antisense	10	+	103608619	103610050	1432	0.794364	139.019	0.149103	5.3276	9.95169e-08	3.67463e-06	1.1315	0.781706	3.13423	9.36076e-08	3.82631e-06
ENSG00000224316	GTF2IP5		unprocessed_pseudogene	7	+	65773620	65802067	28448	0.793334	10.1261	0.239609	3.31096	0.000929778	0.0115828	0.67402	0.774165	-0.406271	0.0014369	0.012963
ENSG00000241015	TPM3P9	147804	transcribed_processed_pseudogene	19	+	53431984	53444670	12687	0.792431	355.9	0.201099	3.94051	8.13094e-05	0.000963522	1.28956	0.783164	4.47813	2.14173e-05	0.000413054
ENSG00000023608	SNAPC1	6617	protein_coding	14	+	61762357	61796428	34072	0.788625	18.4674	0.209024	3.77289	0.000161365	0.0027081	0.724379	0.770527	0.3504	0.000282019	0.00350645
ENSG00000101445	PPP1R16B	26051	protein_coding	20	+	38805705	38923024	117320	0.786255	142.88	0.157082	5.00538	5.57527e-07	1.64055e-05	1.17675	0.775071	3.17348	3.22622e-07	1.13322e-05
ENSG00000163291	PAQR3	152559	protein_coding	4	-	78887127	78939438	52312	0.78376	104.727	0.134831	5.81291	6.1396e-09	2.90668e-07	1.19862	0.772877	2.73267	1.55379e-08	7.67227e-07
ENSG00000207825	MIR519B	574469	miRNA	19	+	53695213	53695293	81	0.782981	15.4706	0.263155	2.97536	0.00292648	0.0230692	0.859119	0.762844	0.12009	0.00298498	0.0227894
ENSG00000263624	RP11-45M22.3		antisense	17	-	17167946	17185554	17609	0.78247	12.0827	0.242035	3.23288	0.0012255	0.0142806	0.67402	0.763145	-0.196363	0.00185988	0.0157702
ENSG00000000005	TNMD	64102	protein_coding	X	+	100584802	100599885	15084	0.779803	13.6456	0.233688	3.33694	0.000847058	0.011395	0.6275	0.765858	-0.0479412	0.00108333	0.0103654
ENSG00000207869	MIR498	574460	miRNA	19	+	53674197	53674320	124	0.779709	32.7817	0.180539	4.31879	1.56886e-05	0.000398767	0.739769	0.767044	1.11596	2.80448e-05	0.000522744
ENSG00000196632	WNK3	65267	protein_coding	X	-	54192823	54358642	165820	0.779654	12.1517	0.21168	3.68318	0.000230346	0.00381035	0.67402	0.761283	-0.182222	0.000588916	0.00635933
ENSG00000254087	LYN	4067	protein_coding	8	+	55879813	56014168	134356	0.77711	1540.36	0.213442	3.64085	0.000271736	0.00286264	1.12712	0.756068	6.58208	8.4039e-05	0.00129825
ENSG00000283516	RP11-77H9.1		protein_coding	16	+	8881634	8885351	3718	0.776907	9.43427	0.269216	2.88582	0.00390401	0.0379607	0.594423	0.754063	-0.486421	0.00502551	0.0337396
ENSG00000129596	CDO1	1036	protein_coding	5	-	115804733	115816954	12222	0.774907	2202.02	0.145007	5.34392	9.09597e-08	3.29837e-06	1.15983	0.757236	7.09784	1.44667e-08	7.18511e-07
ENSG00000100593	ISM2	145501	protein_coding	14	-	77474394	77498850	24457	0.774013	5389.48	0.191518	4.04146	5.31194e-05	0.000710504	1.23051	0.760966	8.39121	1.51724e-05	0.000311819
ENSG00000105784	RUNDC3B	154661	protein_coding	7	+	87627548	87832296	204749	0.773145	9.02066	0.251143	3.0785	0.00208042	0.0215121	0.670231	0.750225	-0.546822	0.0039218	0.0281528
ENSG00000218416	PP14571	100130449	processed_transcript	2	-	240449315	240456714	7400	0.772844	2437.6	0.127403	6.06614	1.31024e-09	7.02676e-08	1.29842	0.761346	7.24776	5.34077e-10	3.51161e-08
ENSG00000115548	KDM3A	55818	protein_coding	2	+	86440647	86492716	52070	0.77126	588.003	0.122506	6.29569	3.0604e-10	2.10321e-08	1.18719	0.756718	5.19757	7.886e-11	5.75896e-09
ENSG00000273291	RP11-136C24.3		protein_coding	3	+	42809446	43055871	246426	0.77086	18.6645	0.177879	4.33362	1.46675e-05	0.000314796	0.914079	0.751465	0.358935	5.48403e-05	0.00091036
ENSG00000248905	FMN1	342184	protein_coding	15	-	32765545	33194733	429189	0.768763	510.622	0.212025	3.62582	0.000288049	0.00293244	1.15983	0.747703	4.99131	8.60785e-05	0.00132312
ENSG00000249779	RP11-447H19.3		processed_pseudogene	5	+	43206709	43207811	1103	0.767278	15.2834	0.279761	2.74262	0.00609512	0.0402263	0.859119	0.746324	0.107268	0.00587896	0.037627
ENSG00000186480	INSIG1	3638	protein_coding	7	+	155297776	155310235	12460	0.76601	2728.29	0.198901	3.85121	0.000117536	0.00134452	1.24913	0.746551	7.40628	3.34666e-05	0.000606204
ENSG00000162458	FBLIM1	54751	protein_coding	1	+	15756607	15786594	29988	0.764128	1145.84	0.193002	3.95917	7.52116e-05	0.000983052	1.15983	0.739233	6.1551	2.25526e-05	0.000432103
ENSG00000260708	CTA-29F11.1		antisense	22	-	46761894	46762563	670	0.764057	19.6737	0.193601	3.94656	7.92825e-05	0.00135925	0.82871	0.748072	0.426895	0.000158797	0.00219606
ENSG00000103021	CCDC113	29070	protein_coding	16	+	58231157	58283836	52680	0.763711	311.192	0.159595	4.78529	1.70737e-06	4.45012e-05	1.11864	0.747146	4.28278	4.69542e-07	1.5716e-05
ENSG00000105497	ZNF175	7728	protein_coding	19	+	51571298	51592508	21211	0.763453	293.455	0.192215	3.97188	7.13069e-05	0.000930013	1.18308	0.754704	4.20216	2.18802e-05	0.000421102
ENSG00000160179	ABCG1	9619	protein_coding	21	+	42199689	42297244	97556	0.762812	620.934	0.254941	2.99211	0.00277058	0.0180326	1.12509	0.749052	5.2754	0.00108921	0.0104002
ENSG00000145730	PAM	5066	protein_coding	5	+	102753981	103031105	277125	0.762353	4693.27	0.171709	4.4398	9.00411e-06	0.000160813	1.23051	0.745047	8.18898	1.9294e-06	5.2733e-05
ENSG00000137843	PAK6	56924;106821730	protein_coding	15	+	40238759	40277487	38729	0.761782	185.218	0.126692	6.01286	1.82283e-09	1.00371e-07	1.17065	0.751958	3.54428	3.69128e-09	2.02976e-07
ENSG00000277563	AC063961.1		misc_RNA	10	+	24255246	24255333	88	0.760455	11.8597	0.178016	4.27183	1.93874e-05	0.000567785	0.594423	0.744528	-0.204819	7.35549e-05	0.00116154
ENSG00000124701	APOBEC2	10930	protein_coding	6	+	41053304	41064511	11208	0.760125	48.3698	0.234282	3.24449	0.00117663	0.0124686	0.773391	0.748496	1.65325	0.000814521	0.00822804
ENSG00000260912	RP11-363E7.4		sense_overlapping	9	+	19453209	19455173	1965	0.759932	883.923	0.133682	5.68463	1.31093e-08	6.09092e-07	1.12712	0.747853	5.78468	2.58724e-09	1.49381e-07
ENSG00000240280	TCAM1P	146771	unitary_pseudogene	17	+	63849292	63864379	15088	0.759733	308.239	0.21367	3.55563	0.000377068	0.00377152	1.11864	0.752424	4.27271	0.00013074	0.00187688
ENSG00000132849	PATJ	10207	protein_coding	1	+	61742477	62178675	436199	0.758997	163.397	0.197119	3.85046	0.000117898	0.00141399	1.17065	0.750987	3.36707	5.13634e-05	0.000861153
ENSG00000232896	RP11-410K21.2		lincRNA	9	+	110599475	110605219	5745	0.75778	18.9852	0.275163	2.75393	0.00588841	0.0374615	0.914079	0.746007	0.398059	0.00470311	0.0321832
ENSG00000246145	RRS1-AS1	100505676	lincRNA	8	-	66419589	66428977	9389	0.757669	65.7578	0.153928	4.92223	8.55631e-07	2.29117e-05	1.21147	0.747529	2.07704	1.71578e-06	4.78189e-05
ENSG00000068796	KIF2A	3796	protein_coding	5	+	62306162	62537249	231088	0.757644	1916.55	0.162457	4.66365	3.10655e-06	6.36122e-05	1.29842	0.746331	6.89898	5.12449e-07	1.6877e-05
ENSG00000258086	RP11-753H16.5		antisense	12	+	54353792	54466985	113194	0.757505	25.2541	0.136533	5.54814	2.88721e-08	1.77922e-06	0.739769	0.742957	0.761628	8.23585e-07	2.57471e-05
ENSG00000114988	LMAN2L	81562	protein_coding	2	-	96705929	96740064	34136	0.757392	332.52	0.123079	6.15368	7.57061e-10	4.96832e-08	1.12712	0.742181	4.37894	5.19108e-10	3.43765e-08
ENSG00000117228	GBP1	2633	protein_coding	1	-	89052319	89065360	13042	0.756734	308.207	0.147297	5.13747	2.78466e-07	8.44435e-06	1.22678	0.748633	4.27302	9.38554e-08	3.82798e-06
ENSG00000018280	SLC11A1	6556	protein_coding	2	+	218382029	218396894	14866	0.755359	233.149	0.149771	5.04343	4.57256e-07	1.37506e-05	1.17065	0.743269	3.87197	2.00248e-07	7.51988e-06
ENSG00000131037	EPS8L1	54869	protein_coding	19	+	55072020	55087923	15904	0.752977	11837	0.126766	5.93987	2.85245e-09	1.5033e-07	1.15983	0.737008	9.52441	9.83122e-10	6.19937e-08
ENSG00000134317	GRHL1	29841	protein_coding	2	+	9951693	10002277	50585	0.750578	1991.47	0.148179	5.06535	4.07646e-07	1.19727e-05	1.23051	0.735063	6.95338	6.95392e-08	2.95358e-06
ENSG00000251034	RP11-582J16.4		antisense	8	-	22540845	22545405	4561	0.750068	22.4004	0.221124	3.39206	0.000693682	0.00873114	0.724379	0.725279	0.597669	0.000825271	0.00831391
ENSG00000189108	IL1RAPL2	26280	protein_coding	X	+	104566315	105767829	1201515	0.749699	65.0966	0.186781	4.01379	5.97512e-05	0.000791888	1.21147	0.740941	2.06146	4.55239e-05	0.000780241
ENSG00000075275	CELSR1	9620	protein_coding	22	-	46360834	46537170	176337	0.748091	43.5999	0.248848	3.00621	0.00264525	0.0165175	1.21147	0.737808	1.50432	0.00189626	0.0160082
ENSG00000271978	RP11-428J1.4		lincRNA	6	-	5031756	5054423	22668	0.746804	10.1062	0.204736	3.64765	0.000264649	0.00487899	0.57574	0.730334	-0.41101	0.000751951	0.00769697
ENSG00000232729	AC083884.8		processed_transcript	7	-	74688939	74729001	40063	0.746385	296.77	0.229637	3.25028	0.00115292	0.00884268	1.18308	0.732564	4.21737	0.000471359	0.00533629
ENSG00000173171	MTX1	4580	protein_coding	1	+	155208699	155213824	5126	0.746226	244.48	0.106667	6.99586	2.63642e-12	2.96242e-10	1.18308	0.73568	3.9395	1.87712e-11	1.58011e-09
ENSG00000110900	TSPAN11	441631	protein_coding	12	+	30926428	30996599	70172	0.745376	28.9024	0.282126	2.642	0.0082419	0.0496666	0.875793	0.733576	0.943423	0.00585281	0.0375343
ENSG00000265190	ANXA8	653145;107984085	protein_coding	10	-	47460162	47484158	23997	0.744647	264.458	0.289804	2.56949	0.010185	0.0452997	1.22678	0.732892	4.05338	0.00542494	0.0356314
ENSG00000141526	SLC16A3	102465472;9123	protein_coding	17	+	82228397	82261129	32733	0.74337	3584.88	0.156475	4.75072	2.02693e-06	4.66571e-05	1.25129	0.727253	7.80081	3.8755e-07	1.32846e-05
ENSG00000100077	GRK3	157	protein_coding	22	+	25564849	25729294	164446	0.742982	251.567	0.201413	3.68885	0.000225267	0.00229954	1.22678	0.725437	3.97745	8.73597e-05	0.00133947
ENSG00000112699	GMDS	2762	protein_coding	6	-	1623806	2245692	621887	0.74253	78.0883	0.157367	4.71845	2.3765e-06	5.45993e-05	1.21147	0.729784	2.32068	3.1726e-06	8.02971e-05
ENSG00000113594	LIFR	3977	protein_coding	5	-	38474963	38608354	133392	0.742141	3950.62	0.223403	3.32198	0.000893806	0.00738073	1.15983	0.735927	7.94318	0.000274189	0.00343684
ENSG00000095209	TMEM38B	55151	protein_coding	9	+	105694544	105776612	82069	0.742084	78.7703	0.185059	4.00998	6.07242e-05	0.000794468	1.2241	0.732583	2.33137	4.57921e-05	0.00078411
ENSG00000125454	SLC25A19	60386	protein_coding	17	-	75272981	75289510	16530	0.740334	33.213	0.146782	5.04378	4.56432e-07	1.76917e-05	0.875793	0.723712	1.13366	3.89041e-06	9.58389e-05
ENSG00000111859	NEDD9	4739	protein_coding	6	-	11183298	11382348	199051	0.738843	1462.49	0.134906	5.47672	4.33278e-08	1.58474e-06	1.25542	0.724834	6.50921	9.31553e-09	4.80764e-07
ENSG00000273474	RP11-295P9.12		antisense	10	+	13675646	13675990	345	0.73588	8.79867	0.261878	2.81001	0.00495399	0.0454089	0.594423	0.712224	-0.56806	0.00684859	0.042175
ENSG00000119408	NEK6	10783	protein_coding	9	+	124257606	124353307	95702	0.73578	354.857	0.135229	5.44097	5.29904e-08	1.85548e-06	1.28956	0.725254	4.47439	2.3413e-08	1.10918e-06
ENSG00000130164	LDLR	3949;102465534	protein_coding	19	+	11089362	11133816	44455	0.735697	1043.24	0.196101	3.75162	0.000175696	0.00201447	1.12712	0.721682	6.02239	5.11482e-05	0.000859104
ENSG00000161649	CD300LG	146894	protein_coding	17	+	43847148	43863629	16482	0.735522	546.289	0.212572	3.46011	0.000539948	0.00508045	1.11945	0.72154	5.09172	0.00018118	0.00244698
ENSG00000271426	RP4-718P11.1		processed_pseudogene	20	-	13073667	13074312	646	0.735154	24.7247	0.254877	2.88434	0.0039223	0.0285339	0.875793	0.720468	0.726534	0.0034427	0.0254429
ENSG00000172081	MOB3A	126308	protein_coding	19	-	2071038	2096673	25636	0.734849	994.971	0.120714	6.08753	1.14668e-09	6.90975e-08	1.15983	0.722888	5.95653	7.54241e-10	4.80529e-08
ENSG00000078596	ITM2A	9452	protein_coding	X	-	79360384	79367667	7284	0.733512	81.6646	0.229628	3.19435	0.00140145	0.0100342	1.2241	0.71527	2.37668	0.000860635	0.00860449
ENSG00000178803	ADORA2A-AS1	646023	antisense	22	-	24429206	24495074	65869	0.73295	11.4963	0.195075	3.75728	0.00017177	0.00341867	0.57574	0.715091	-0.254427	0.00054865	0.00603025
ENSG00000126870	WDR60	55112	protein_coding	7	+	158856578	158956747	100170	0.732356	410.263	0.124604	5.87749	4.16531e-09	2.17498e-07	1.12712	0.722186	4.68292	2.82032e-09	1.60828e-07
ENSG00000176788	BASP1	10409	protein_coding	5	+	17065598	17276843	211246	0.730087	1667.46	0.126193	5.78546	7.23125e-09	3.26557e-07	1.24913	0.711819	6.69725	1.99741e-09	1.18283e-07
ENSG00000051108	HERPUD1	9709	protein_coding	16	+	56932048	56944863	12816	0.729229	2298.21	0.140141	5.20356	1.9551e-07	6.16232e-06	1.25129	0.713304	7.16036	4.6004e-08	2.02857e-06
ENSG00000270124	RP11-118F19.1		lincRNA	16	-	85580009	85583571	3563	0.728456	86.729	0.224767	3.24094	0.00119134	0.00899316	1.19862	0.713281	2.46263	0.000721447	0.00748103
ENSG00000166676	TVP23A	780776	protein_coding	16	-	10760919	10818794	57876	0.728432	39.4613	0.141418	5.15092	2.59208e-07	1.07374e-05	0.875793	0.712751	1.37357	1.71595e-06	4.78189e-05
ENSG00000187210	GCNT1	2650	protein_coding	9	+	76419850	76507416	87567	0.728361	50.3711	0.193677	3.76071	0.000169434	0.00184121	1.21147	0.713781	1.70776	0.000170753	0.00233001
ENSG00000164007	CLDN19	149461	protein_coding	1	-	42733093	42740254	7162	0.728168	169.383	0.27065	2.69044	0.0071357	0.0367026	1.1372	0.714616	3.41524	0.00400963	0.0286584
ENSG00000060656	PTPRU	10076	protein_coding	1	+	29236516	29326813	90298	0.728015	1307.66	0.139931	5.20267	1.96443e-07	6.57099e-06	1.15983	0.71304	6.34849	5.21362e-08	2.28263e-06
ENSG00000100292	HMOX1	3162	protein_coding	22	+	35380361	35394214	13854	0.727705	1289.77	0.120839	6.0221	1.7217e-09	9.66417e-08	1.15983	0.714866	6.32977	9.99739e-10	6.28271e-08
ENSG00000164442	CITED2	10370	protein_coding	6	-	139371807	139374620	2814	0.727223	590.355	0.14317	5.07945	3.78526e-07	1.20457e-05	1.12712	0.711395	5.20438	1.18808e-07	4.70189e-06
ENSG00000254290	RP11-150O12.3		lincRNA	8	-	37597480	37599858	2379	0.726955	303.501	0.198674	3.65904	0.000253158	0.00273652	1.11864	0.712231	4.24655	9.34441e-05	0.00141747
ENSG00000105552	BCAT2	587	protein_coding	19	-	48795062	48811029	15968	0.726213	949.238	0.164743	4.40817	1.04249e-05	0.000178976	1.25542	0.709556	5.88731	2.97518e-06	7.56727e-05
ENSG00000224721	AC007182.6	102724153	antisense	14	-	75574888	75579588	4701	0.726128	20.8305	0.182865	3.97083	7.16217e-05	0.00139538	0.724379	0.713774	0.504238	0.000154696	0.00215873
ENSG00000157227	MMP14	4323	protein_coding	14	+	22836557	22849027	12471	0.725947	3483.25	0.113315	6.40643	1.48966e-10	1.08044e-08	1.23051	0.714144	7.76157	1.14743e-10	8.1538e-09
ENSG00000054967	RELT	84957	protein_coding	11	+	73376264	73397474	21211	0.725854	92.135	0.138989	5.22239	1.76633e-07	5.72665e-06	1.2241	0.708829	2.54803	4.7744e-07	1.59227e-05
ENSG00000279236	RP11-120K19.3		TEC	18	+	62551203	62552505	1303	0.725324	9.90077	0.227416	3.18941	0.00142563	0.0176647	0.594423	0.707763	-0.44336	0.00258392	0.020402
ENSG00000148848	ADAM12	8038	protein_coding	10	-	126012381	126388455	376075	0.725295	208346	0.157457	4.60632	4.09861e-06	8.78142e-05	1.15983	0.709018	13.6609	1.01646e-06	3.07869e-05
ENSG00000228393	LINC01004		antisense	7	-	104950315	105013044	62730	0.724583	118.131	0.13045	5.55451	2.78392e-08	1.13761e-06	1.21147	0.710376	2.90148	8.35701e-08	3.46198e-06
ENSG00000130234	ACE2	59272	protein_coding	X	-	15561033	15602148	41116	0.723658	39.1768	0.212096	3.41194	0.000645022	0.00738863	0.835459	0.711189	1.35503	0.000612832	0.00656007
ENSG00000112414	ADGRG6	57211	protein_coding	6	+	142301854	142446266	144413	0.720195	7203.08	0.229003	3.14492	0.0016613	0.0112473	1.25129	0.704537	8.80564	0.000607468	0.00651398
ENSG00000242221	PSG2	5670	protein_coding	19	-	43064211	43083045	18835	0.720154	53812.9	0.211409	3.40645	0.000658142	0.00543533	1.25129	0.706326	11.7082	0.000227165	0.00295778
ENSG00000134323	MYCN	4613	protein_coding	2	+	15940564	15947007	6444	0.718709	144.677	0.152386	4.71637	2.40087e-06	5.6097e-05	1.17065	0.70722	3.19151	2.40428e-06	6.31884e-05
ENSG00000229951	FLJ31356	403150	antisense	2	-	28384409	28394672	10264	0.717645	10.669	0.245368	2.92478	0.00344703	0.0316367	0.670231	0.694934	-0.349771	0.00569599	0.0368355
ENSG00000105135	ILVBL	10994	protein_coding	19	-	15114984	15125785	10802	0.717463	3034.73	0.13112	5.47181	4.45465e-08	1.57918e-06	1.29842	0.707482	7.56325	1.55721e-08	7.67227e-07
ENSG00000197385	ZNF860	344787	protein_coding	3	+	31981771	31991628	9858	0.717381	41.7591	0.199505	3.5958	0.000323396	0.00354699	1.03169	0.701817	1.44977	0.000355616	0.00421988
ENSG00000077348	EXOSC5	56915	protein_coding	19	-	41386374	41397479	11106	0.715947	44.0949	0.12543	5.70793	1.14361e-08	5.07787e-07	1.21147	0.704208	1.52311	3.37464e-07	1.18087e-05
ENSG00000213468	FIRRE	286467	lincRNA	X	-	131691530	131830643	139114	0.715526	80.5663	0.141288	5.06431	4.09892e-07	1.20331e-05	1.2241	0.702732	2.36348	1.25204e-06	3.64869e-05
ENSG00000185527	PDE6G	5148	protein_coding	17	-	81650459	81663112	12654	0.714582	35.8664	0.154426	4.62735	3.70382e-06	9.90318e-05	0.914079	0.704493	1.23784	1.4902e-05	0.00030763
ENSG00000106003	LFNG	3955	protein_coding	7	+	2512529	2529177	16649	0.714453	73.461	0.195556	3.65345	0.000258744	0.00259074	1.2241	0.702271	2.23084	0.000204445	0.00270296
ENSG00000242951	RP11-507E23.1		processed_pseudogene	14	-	75595805	75596206	402	0.714248	8.69408	0.250576	2.85043	0.00436603	0.0412248	0.594423	0.694625	-0.595206	0.00689767	0.0423957
ENSG00000240207	RP11-379F4.4		antisense	3	+	158732263	158784070	51808	0.713598	10.962	0.254854	2.80003	0.00510977	0.042176	0.67402	0.697522	-0.30703	0.00705517	0.043006
ENSG00000127241	MASP1	5648	protein_coding	3	-	187217285	187292022	74738	0.712527	39.8138	0.243747	2.92323	0.00346423	0.0270664	0.82871	0.698886	1.37984	0.00294963	0.0225755
ENSG00000263968	RN7SL381P		misc_RNA	16	+	85659378	85659675	298	0.71244	105.115	0.23842	2.98818	0.00280646	0.0173394	1.19862	0.699179	2.73442	0.00159081	0.0139166
ENSG00000207599	MIR520E	574461	miRNA	19	+	53675711	53675797	87	0.712106	43.1176	0.183201	3.88702	0.000101484	0.00164404	0.82871	0.698798	1.49086	0.000125237	0.0018049
ENSG00000197555	SIPA1L1	26037	protein_coding	14	+	71320449	71741229	420781	0.711707	1370.34	0.131587	5.40863	6.35104e-08	2.42648e-06	1.15983	0.699698	6.416	1.75936e-08	8.59944e-07
ENSG00000117245	KIF17	57576	protein_coding	1	-	20664014	20718017	54004	0.711279	239.195	0.120531	5.9012	3.60869e-09	1.81204e-07	1.18308	0.700314	3.90827	5.91482e-09	3.10461e-07
ENSG00000134363	FST	10468	protein_coding	5	+	53480409	53487134	6726	0.710816	131.238	0.263792	2.69461	0.00704712	0.0364039	1.1372	0.692296	3.05342	0.0044273	0.0308558
ENSG00000207706	MIR518F	574472	miRNA	19	+	53700015	53700101	87	0.710274	9.22384	0.211742	3.35444	0.000795264	0.0115931	0.57574	0.694476	-0.5158	0.00190994	0.0160335
ENSG00000122779	TRIM24	8805	protein_coding	7	+	138460334	138589993	129660	0.710079	534.193	0.145548	4.87866	1.06808e-06	2.91771e-05	1.15983	0.696401	5.05991	2.72699e-07	9.7266e-06
ENSG00000023171	GRAMD1B	57476	protein_coding	11	+	123358428	123627774	269347	0.709782	1954.65	0.188014	3.77516	0.000159905	0.00165108	1.29842	0.688981	6.92453	5.05651e-05	0.000852013
ENSG00000274976	RP11-8P13.5		sense_intronic	12	-	32820142	32820567	426	0.707213	9.68536	0.218639	3.23461	0.0012181	0.0160814	0.57574	0.686651	-0.464906	0.00301066	0.0229184
ENSG00000167191	GPRC5B	51704	protein_coding	16	-	19856691	19886167	29477	0.70663	200.905	0.15787	4.47602	7.60484e-06	0.000144099	1.18308	0.694657	3.65975	5.05657e-06	0.000120224
ENSG00000016402	IL20RA	53832	protein_coding	6	-	136999971	137045180	45210	0.705813	55.4455	0.237255	2.97492	0.0029307	0.025065	0.773391	0.69648	1.83721	0.00201117	0.0167305
ENSG00000228436	RP5-864K19.4		antisense	1	+	38860000	38919396	59397	0.705649	10.9484	0.217757	3.24053	0.00119307	0.0139798	0.67402	0.689358	-0.312561	0.00253992	0.0201579
ENSG00000144649	FAM198A	729085	protein_coding	3	+	42979267	43060211	80945	0.701904	270.293	0.115613	6.07116	1.26991e-09	7.15576e-08	1.22678	0.686633	4.08197	2.2287e-09	1.30722e-07
ENSG00000177076	ACER2	340485	protein_coding	9	+	19409059	19452020	42962	0.700888	1541.04	0.170509	4.11057	3.94689e-05	0.000551797	1.25542	0.687837	6.58369	9.27541e-06	0.000205236
ENSG00000269898	RP11-568J23.4		antisense	16	+	85743287	85744225	939	0.69907	66.9989	0.197861	3.53313	0.000410666	0.00547111	0.773391	0.68685	2.10213	0.000339861	0.00407216
ENSG00000113739	STC2	8614	protein_coding	5	-	173314713	173329503	14791	0.698436	316.334	0.143968	4.85134	1.2263e-06	2.97714e-05	1.2952	0.688959	4.3102	6.48002e-07	2.07399e-05
ENSG00000179029	TMEM107	84314	protein_coding	17	-	8173237	8176399	3163	0.697271	103.473	0.105775	6.59203	4.33839e-11	3.64056e-09	1.19862	0.686116	2.71418	3.26072e-09	1.83116e-07
ENSG00000136040	PLXNC1	10154	protein_coding	12	+	94148723	94307675	158953	0.6971	125.036	0.169927	4.10236	4.08962e-05	0.000615891	1.1372	0.680033	2.98169	3.12209e-05	0.000569997
ENSG00000096696	DSP	1832	protein_coding	6	+	7541575	7586717	45143	0.696648	9287.46	0.152181	4.57777	4.69968e-06	8.96393e-05	1.29842	0.682239	9.17461	1.37835e-06	3.94829e-05
ENSG00000114268	PFKFB4	5210	protein_coding	3	-	48517684	48562015	44332	0.696624	518.938	0.135074	5.15736	2.50452e-07	8.04905e-06	1.15983	0.676293	5.01688	8.94817e-08	3.6821e-06
ENSG00000198736	MSRB1	51734	protein_coding	16	-	1938210	1943326	5117	0.69557	509.157	0.175886	3.95467	7.66405e-05	0.00102102	1.12712	0.683431	4.99159	2.48259e-05	0.000470928
ENSG00000035664	DAPK2	23604	protein_coding	15	-	63907036	64072033	164998	0.695508	9.24168	0.22519	3.08854	0.00201142	0.0235094	0.57574	0.673356	-0.516674	0.00552416	0.0360408
ENSG00000067225	PKM	5315	protein_coding	15	-	72199029	72231822	32794	0.694746	4442.56	0.100475	6.91464	4.69052e-12	4.6401e-10	1.29842	0.683724	8.11255	1.38336e-11	1.20561e-09
ENSG00000121270	ABCC11	85320	protein_coding	16	-	48166910	48247568	80659	0.693244	39.8277	0.201109	3.44711	0.000566612	0.00639901	0.875793	0.677929	1.37751	0.000519152	0.0057678
ENSG00000058866	DGKG	1608	protein_coding	3	-	186105668	186362237	256570	0.692745	131.054	0.203324	3.4071	0.000656562	0.00571498	1.17065	0.673614	3.04641	0.000374701	0.00440954
ENSG00000153902	LGI4	163175	protein_coding	19	-	35124513	35142451	17939	0.692033	64.1149	0.247696	2.79388	0.00520802	0.0276744	1.21147	0.669712	2.03435	0.00371916	0.0270654
ENSG00000198853	RUSC2	9853	protein_coding	9	+	35490127	35561898	71772	0.691793	369.163	0.1711	4.04321	5.27243e-05	0.000681187	1.28956	0.682049	4.53047	1.85584e-05	0.000367115
ENSG00000136943	CTSV	1515	protein_coding	9	-	97029679	97039643	9965	0.691694	195.964	0.189878	3.64284	0.00026965	0.00275528	1.17675	0.675793	3.62399	0.00014883	0.00209746
ENSG00000133142	TCEAL4	79921	protein_coding	X	+	103576231	103587736	11506	0.691594	538.044	0.113135	6.11297	9.77916e-10	6.11772e-08	1.15983	0.677727	5.07082	8.20055e-10	5.18882e-08
ENSG00000204650	CRHR1-IT1	147081;401884	processed_transcript	17	+	45620328	45655156	34829	0.691557	12.0099	0.172068	4.0191	5.8421e-05	0.00142254	0.57574	0.67353	-0.190893	0.000298962	0.00367996
ENSG00000108479	GALK1	2584	protein_coding	17	-	75751594	75765711	14118	0.690643	121.83	0.197737	3.49274	0.000478088	0.00454312	1.1315	0.672319	2.94551	0.000329435	0.003973
ENSG00000152465	NMT2	9397	protein_coding	10	-	15102584	15168693	66110	0.690496	128.506	0.20083	3.43821	0.000585566	0.00541699	1.11864	0.675032	3.02078	0.000341374	0.00408764
ENSG00000173947	PIFO	128344	protein_coding	1	+	111346288	111353013	6726	0.690095	113.178	0.196474	3.51241	0.000444067	0.00406234	1.20466	0.681605	2.84279	0.000270727	0.00340269
ENSG00000158406	HIST1H4H	8365	protein_coding	6	-	26277609	26285638	8030	0.690081	342.223	0.227822	3.02904	0.00245334	0.015819	1.18308	0.676818	4.42236	0.00113903	0.0107755
ENSG00000267480	RP11-703I16.1		antisense	18	-	12031178	12032181	1004	0.689554	29.8177	0.159425	4.32526	1.52351e-05	0.000352656	0.82871	0.674745	0.984063	6.88724e-05	0.00110459
ENSG00000126217	MCF2L	23263	protein_coding	13	+	112894378	113099739	205362	0.687662	185.382	0.208132	3.30397	0.000953264	0.00787914	1.1372	0.671481	3.54249	0.000501334	0.00560692
ENSG00000137970	RPL7P9		processed_pseudogene	1	-	96678874	96679620	747	0.687655	14.2771	0.218469	3.14761	0.00164608	0.0148728	0.859119	0.673453	0.00586483	0.00263619	0.0206919
ENSG00000265763	ZNF488	118738	protein_coding	10	-	47365496	47384273	18778	0.687281	118.516	0.196127	3.50427	0.000457865	0.00410776	1.2241	0.674526	2.90719	0.000308739	0.00377266
ENSG00000135002	RFK	55312	protein_coding	9	-	76385517	76394517	9001	0.686768	383.67	0.14807	4.63814	3.51562e-06	7.95087e-05	1.12712	0.676114	4.58592	1.29148e-06	3.73417e-05
ENSG00000206527	HACD2	201562	protein_coding	3	-	123490820	123585185	94366	0.685268	219.83	0.14534	4.71493	2.41792e-06	5.46174e-05	1.22678	0.672864	3.78753	1.52974e-06	4.3349e-05
ENSG00000136802	LRRC8A	56262	protein_coding	9	+	128882112	128918039	35928	0.684474	2127.89	0.124446	5.50019	3.7938e-08	1.53039e-06	1.15983	0.669019	7.04965	1.63479e-08	8.03307e-07
ENSG00000130702	LAMA5	100616340;3911	protein_coding	20	-	62307955	62367312	59358	0.684362	8561.63	0.192682	3.55177	0.000382651	0.00338921	1.29842	0.661274	9.05539	0.000166288	0.0022753
ENSG00000142227	EMP3	2014	protein_coding	19	+	48321509	48330553	9045	0.684253	166.98	0.142191	4.8122	1.4928e-06	3.79177e-05	1.17675	0.675578	3.39776	1.85608e-06	5.08799e-05
ENSG00000237493	RP11-603J24.7		processed_pseudogene	12	-	55980432	55981035	604	0.682605	15.0074	0.251078	2.71869	0.00655401	0.0481787	0.724379	0.661666	0.068277	0.00816621	0.0477012
ENSG00000104951	IL4I1	259307	protein_coding	19	-	49889654	49929539	39886	0.682566	31.0401	0.219119	3.11505	0.00183914	0.0167348	0.82871	0.672938	1.05656	0.0019043	0.0160335
ENSG00000088756	ARHGAP28	79822	protein_coding	18	+	6729718	6915716	185999	0.682453	186.767	0.206831	3.29957	0.000968344	0.00799455	1.1315	0.67183	3.5542	0.000484343	0.00544326
ENSG00000066056	TIE1	7075	protein_coding	1	+	43300993	43323108	22116	0.681733	1033.21	0.181687	3.75223	0.000175266	0.00184462	1.24913	0.669049	6.00956	6.10448e-05	0.00100077
ENSG00000214353	VAC14-AS1	100130894	antisense	16	+	70755098	70773251	18154	0.681238	33.3193	0.21371	3.18767	0.00143424	0.0137371	0.82871	0.672591	1.14346	0.00143425	0.0129454
ENSG00000138764	CCNG2	901	protein_coding	4	+	77157151	77433388	276238	0.681056	291.535	0.123798	5.50136	3.76879e-08	1.38984e-06	1.2952	0.664836	4.19065	4.01189e-08	1.79912e-06
ENSG00000174944	P2RY14	9934	protein_coding	3	-	151212117	151278467	66351	0.679918	90.5445	0.204525	3.32437	0.000886174	0.00701788	1.2241	0.667222	2.5269	0.000587258	0.00635256
ENSG00000204055	RP11-247A12.2		antisense	9	+	129176771	129210548	33778	0.679712	9.95785	0.212069	3.20515	0.00134994	0.0154453	0.670231	0.660013	-0.438316	0.00269599	0.0210796
ENSG00000135218	CD36	948	protein_coding	7	+	80369575	80679277	309703	0.679379	1661.93	0.187381	3.62566	0.000288229	0.00279875	1.23051	0.663802	6.69381	0.000111438	0.00163859
ENSG00000189159	HN1	51155	protein_coding	17	-	75135248	75168281	33034	0.679328	181.863	0.213078	3.18817	0.00143178	0.010906	1.11864	0.670934	3.51694	0.000753563	0.00770921
ENSG00000092820	EZR	7430	protein_coding	6	-	158765741	158819412	53672	0.678121	20444.7	0.104282	6.5028	7.88405e-11	5.96331e-09	1.25129	0.664169	10.3134	1.35492e-10	9.55479e-09
ENSG00000174715	RP11-79L9.2		processed_pseudogene	3	-	138643874	138644694	821	0.678103	16.4353	0.244463	2.77384	0.00553987	0.0358135	0.914079	0.664876	0.197698	0.00630819	0.0395756
ENSG00000120254	MTHFD1L	25902	protein_coding	6	+	150865549	151101887	236339	0.677772	236.922	0.138353	4.89885	9.63992e-07	2.75326e-05	1.11864	0.668258	3.89603	7.62332e-07	2.40356e-05
ENSG00000188211	NCR3LG1	374383	protein_coding	11	+	17351726	17377341	25616	0.676575	25.1257	0.254724	2.65611	0.00790481	0.048101	0.875793	0.66274	0.756164	0.00725946	0.0439757
ENSG00000269901	RP11-178L8.9		antisense	16	+	87362536	87367476	4941	0.675738	10.5505	0.224266	3.01311	0.00258585	0.026773	0.6275	0.65908	-0.365198	0.00516335	0.0344025
ENSG00000065054	SLC9A3R2	9351	protein_coding	16	+	2025356	2039026	13671	0.675121	509.588	0.196327	3.43875	0.000584401	0.00523992	1.15983	0.658879	4.99268	0.000252446	0.00322336
ENSG00000049323	LTBP1	4052	protein_coding	2	+	32946972	33399509	452538	0.674914	3072.85	0.141781	4.76024	1.93359e-06	4.55362e-05	1.23051	0.663483	7.58013	5.69479e-07	1.84915e-05
ENSG00000124839	RAB17	64284	protein_coding	2	-	237574322	237601614	27293	0.674137	479.553	0.162359	4.15212	3.29403e-05	0.00050075	1.18308	0.667549	4.90747	1.04832e-05	0.000227867
ENSG00000278864	RP11-45M22.2		TEC	17	+	17181504	17183257	1754	0.67342	110.791	0.207225	3.2497	0.00115526	0.00873943	1.20466	0.65451	2.80779	0.000728443	0.00753145
ENSG00000172809	RPL38	6169	protein_coding	17	+	74203582	74210655	7074	0.673093	2329.25	0.130265	5.1671	2.37757e-07	7.00436e-06	1.29842	0.661342	7.18125	1.0093e-07	4.08049e-06
ENSG00000112149	CD83	9308	protein_coding	6	+	14117256	14136918	19663	0.672287	15.4556	0.241781	2.78056	0.00542651	0.0378704	0.82871	0.657786	0.129076	0.00809471	0.0473281
ENSG00000135318	NT5E	4907	protein_coding	6	+	85449584	85495791	46208	0.671534	2744.45	0.211447	3.17589	0.00149378	0.0109645	1.15983	0.658993	7.41548	0.000573724	0.00623536
ENSG00000245848	CEBPA	1050	protein_coding	19	-	33299934	33302564	2631	0.670987	552.199	0.166244	4.03617	5.43315e-05	0.00077797	1.12509	0.65416	5.1071	1.88234e-05	0.000371562
ENSG00000154127	UBASH3B	84959	protein_coding	11	+	122655675	122814473	158799	0.669692	492.414	0.155383	4.30993	1.63304e-05	0.000254745	1.28956	0.656005	4.9439	5.69409e-06	0.000134018
ENSG00000259116	RP11-973N13.4	102723809	antisense	14	-	64514154	64540368	26215	0.668616	11.756	0.242298	2.75948	0.00578936	0.0466755	0.670231	0.649832	-0.228911	0.00844015	0.0488688
ENSG00000138166	DUSP5	1847	protein_coding	10	+	110497838	110511544	13707	0.668583	2044.94	0.145794	4.5858	4.52255e-06	9.07379e-05	1.23051	0.659441	6.99522	1.74523e-06	4.84885e-05
ENSG00000119938	PPP1R3C	5507	protein_coding	10	-	91628442	91633054	4613	0.668438	38.4716	0.229096	2.91772	0.00352599	0.0298544	0.739769	0.657196	1.33975	0.00322692	0.0241673
ENSG00000283540	MIR520F	574464	miRNA	19	+	53682159	53682245	87	0.668431	30.8995	0.175519	3.80831	0.00013992	0.00198628	0.914079	0.655823	1.03507	0.000273958	0.00343629
ENSG00000135750	KCNK1	3775	protein_coding	1	+	233614004	233672512	58509	0.668049	97.6264	0.223987	2.98253	0.00285878	0.0174617	1.21147	0.652699	2.63051	0.00184111	0.0156469
ENSG00000089847	ANKRD24	170961	protein_coding	19	+	4183354	4224814	41461	0.667817	442.201	0.194645	3.43094	0.000601489	0.00494574	1.28956	0.654479	4.79025	0.000264413	0.00334583
ENSG00000164112	TMEM155	132332	protein_coding	4	-	121758933	121765427	6495	0.66746	177.092	0.147769	4.51692	6.2747e-06	0.00012411	1.17065	0.650568	3.47614	4.9823e-06	0.000118625
ENSG00000108389	MTMR4	9110	protein_coding	17	-	58489529	58517905	28377	0.6674	7845.63	0.143811	4.64081	3.47045e-06	7.24493e-05	1.24913	0.654567	8.93147	1.1571e-06	3.43707e-05
ENSG00000029993	HMGB3	3149	protein_coding	X	+	150980509	150990775	10267	0.66697	4278.09	0.120991	5.51254	3.53686e-08	1.31763e-06	1.29842	0.652847	8.057	1.98011e-08	9.52723e-07
ENSG00000162409	PRKAA2	5563	protein_coding	1	+	56645322	56715335	70014	0.666063	22.7764	0.209415	3.18058	0.00146979	0.0152789	0.739769	0.654218	0.627571	0.00190831	0.0160335
ENSG00000164683	HEY1	23462	protein_coding	8	-	79764010	79767863	3854	0.665833	237.114	0.133014	5.00575	5.56452e-07	1.7069e-05	1.11864	0.65346	3.89575	5.26048e-07	1.72022e-05
ENSG00000197245	FAM110D	79927	protein_coding	1	+	26159020	26163962	4943	0.665396	14.9891	0.213748	3.11299	0.00185204	0.0163399	0.859119	0.651356	0.0771397	0.00263632	0.0206919
ENSG00000079337	RAPGEF3	10411	protein_coding	12	-	47734367	47771040	36674	0.665254	697.752	0.138766	4.79407	1.63429e-06	4.15941e-05	1.15983	0.648432	5.44314	5.50477e-07	1.7906e-05
ENSG00000161940	BCL6B	255877	protein_coding	17	+	7023020	7030290	7271	0.664563	147.617	0.163202	4.07202	4.66071e-05	0.000689923	1.11864	0.653734	3.22076	3.42839e-05	0.000614979
ENSG00000116691	MIIP	60672	protein_coding	1	+	12019466	12032045	12580	0.661863	281.743	0.121332	5.45496	4.89832e-08	1.73239e-06	1.2952	0.650276	4.14402	9.49129e-08	3.86258e-06
ENSG00000144893	MED12L	116931	protein_coding	3	+	151085697	151437072	351376	0.661585	476.415	0.196508	3.36672	0.000760684	0.00591043	1.2952	0.641235	4.89157	0.000305465	0.00374008
ENSG00000259153	RP6-65G23.3		lincRNA	14	+	70810205	70815403	5199	0.661238	10.7945	0.191184	3.45865	0.000542897	0.00841906	0.594423	0.641531	-0.337871	0.00199856	0.0166555
ENSG00000181191	PJA1	64219	protein_coding	X	-	69160851	69165793	4943	0.660677	1214.77	0.105209	6.27963	3.39369e-10	2.18845e-08	1.24913	0.646766	6.24251	4.61445e-10	3.08901e-08
ENSG00000165030	NFIL3	4783	protein_coding	9	-	91409045	91423862	14818	0.660516	484.25	0.112664	5.8627	4.55409e-09	2.25157e-07	1.18308	0.644812	4.91844	3.48303e-09	1.92672e-07
ENSG00000122547	EEPD1	80820	protein_coding	7	+	36153149	36301543	148395	0.660017	55.26	0.16236	4.06516	4.80005e-05	0.000899589	0.82871	0.646752	1.83372	8.65755e-05	0.00132855
ENSG00000244607	CCDC13	152206	protein_coding	3	-	42692663	42773253	80591	0.659547	21.2749	0.195157	3.37957	0.000725982	0.00904656	0.724379	0.642577	0.533964	0.00129128	0.0119408
ENSG00000112419	PHACTR2	9749	protein_coding	6	+	143536845	143831185	294341	0.65927	3829.52	0.117598	5.60613	2.06904e-08	8.4272e-07	1.25129	0.643842	7.89622	9.46036e-09	4.85527e-07
ENSG00000172465	TCEAL1	9338	protein_coding	X	+	103628704	103630953	2250	0.659207	69.9669	0.110303	5.97634	2.28201e-09	1.76946e-07	0.773391	0.645608	2.16276	1.01741e-07	4.10429e-06
ENSG00000204388	HSPA1B	3304	protein_coding	6	+	31827735	31830255	2521	0.659029	850.533	0.164063	4.01693	5.89619e-05	0.000760493	1.25542	0.646642	5.7304	2.12371e-05	0.000410991
ENSG00000124126	PREX1	57580	protein_coding	20	-	48624252	48827883	203632	0.658384	474.58	0.14055	4.68434	2.80866e-06	6.1127e-05	1.22678	0.642298	4.88951	1.09508e-06	3.28987e-05
ENSG00000147168	IL2RG	3561	protein_coding	X	-	71107404	71112108	4705	0.65679	59.4526	0.153732	4.27229	1.93476e-05	0.000458156	0.773391	0.644421	1.93687	4.42973e-05	0.000764909
ENSG00000183255	PTTG1IP	754	protein_coding	21	-	44849585	44873903	24319	0.655216	7133.42	0.122282	5.35823	8.40432e-08	2.89689e-06	1.24913	0.639164	8.79347	4.2326e-08	1.8935e-06
ENSG00000176046	NUPR1	26471	protein_coding	16	-	28532708	28539174	6467	0.653934	233.519	0.217293	3.00945	0.0026172	0.0161964	1.22678	0.643584	3.87841	0.00147682	0.0131943
ENSG00000075142	SRI	6717	protein_coding	7	-	88205118	88226993	21876	0.653503	525.23	0.173481	3.767	0.000165222	0.0018347	1.18719	0.635862	5.03507	6.63254e-05	0.00107212
ENSG00000198842	DUSP27	92235	protein_coding	1	+	167094045	167129165	35121	0.652925	56.2672	0.22643	2.88357	0.00393198	0.0251917	1.03169	0.629741	1.85527	0.00323027	0.0241727
ENSG00000182612	TSPAN10	83882	protein_coding	17	+	81637171	81648749	11579	0.652579	20.1396	0.191951	3.39972	0.000674553	0.00712473	0.914079	0.636674	0.464369	0.00106589	0.0102357
ENSG00000157764	BRAF	673	protein_coding	7	-	140719327	140924764	205438	0.652547	528.666	0.140459	4.64581	3.3875e-06	7.55407e-05	1.15983	0.634426	5.04298	1.09135e-06	3.28937e-05
ENSG00000168394	TAP1	6890	protein_coding	6	-	32845209	32853978	8770	0.652122	146.181	0.211793	3.07906	0.00207656	0.0145281	1.11864	0.646375	3.20972	0.00123822	0.0115309
ENSG00000140367	UBE2Q2	92912	protein_coding	15	+	75843285	75901078	57794	0.652061	790.192	0.130343	5.00267	5.65425e-07	1.72137e-05	1.12509	0.63594	5.62252	2.13519e-07	7.87815e-06
ENSG00000196417	ZNF765	91661	protein_coding	19	+	53389793	53430413	40621	0.651886	394.962	0.134786	4.83646	1.32172e-06	3.32485e-05	1.22678	0.63897	4.62714	7.22432e-07	2.29341e-05
ENSG00000065970	FOXJ2	55810	protein_coding	12	+	8032703	8055503	22801	0.651132	503.389	0.0973867	6.68604	2.29286e-11	2.07427e-09	1.18719	0.640396	4.97574	1.00041e-10	7.19208e-09
ENSG00000214188	ST7-OT4	338069	sense_intronic	7	+	116953899	117098806	144908	0.648986	13.1579	0.228808	2.83638	0.00456282	0.0389142	0.67402	0.631292	-0.0964416	0.00598134	0.0381221
ENSG00000188938	FAM120AOS	158293	protein_coding	9	-	93446494	93453592	7099	0.648962	1863.57	0.123552	5.25254	1.50013e-07	4.879e-06	1.23051	0.63528	6.85931	8.45153e-08	3.4855e-06
ENSG00000171402	XAGE3	170626	protein_coding	X	-	52862525	52868068	5544	0.648277	1099.28	0.101954	6.35855	2.03665e-10	1.39617e-08	1.24913	0.637296	6.09997	5.53447e-10	3.60052e-08
ENSG00000279878	RP11-286N22.16		TEC	11	-	61525708	61526602	895	0.646965	100.951	0.168882	3.83088	0.000127688	0.00146251	1.21147	0.635281	2.67752	0.000115714	0.00168739
ENSG00000100065	CARD10	29775	protein_coding	22	-	37490362	37519542	29181	0.646643	125.6	0.148699	4.34869	1.36956e-05	0.000238628	1.17065	0.633662	2.99087	1.79187e-05	0.000357398
ENSG00000170089	RP11-423H2.1		transcribed_unprocessed_pseudogene	5	+	177809407	177950732	141326	0.646446	41.2898	0.186525	3.46573	0.000528791	0.0046642	1.21147	0.633439	1.42759	0.000661789	0.00697211
ENSG00000117643	MAN1C1	57134	protein_coding	1	+	25617468	25786207	168740	0.645681	12792.4	0.142356	4.53568	5.74192e-06	0.000109598	1.25129	0.63193	9.63674	2.30676e-06	6.13232e-05
ENSG00000132432	SEC61G	23480	protein_coding	7	-	54752250	54759974	7725	0.645246	179.993	0.140515	4.592	4.39012e-06	9.49383e-05	1.1372	0.632736	3.49972	3.94947e-06	9.69062e-05
ENSG00000177453	NIM1K	167359	protein_coding	5	+	43192071	43280850	88780	0.644802	78.7876	0.207595	3.10606	0.00189596	0.0154924	0.935749	0.623951	2.32471	0.00152683	0.0134975
ENSG00000104660	LEPROTL1	23484	protein_coding	8	+	30095398	30177208	81811	0.644228	467.837	0.109695	5.87292	4.28194e-09	2.22898e-07	1.12712	0.634597	4.87092	5.66862e-09	2.99238e-07
ENSG00000005483	KMT2E	55904	protein_coding	7	+	105014179	105114361	100183	0.644005	1290.27	0.0929783	6.9264	4.31696e-12	4.55291e-10	1.23458	0.632065	6.33044	4.08176e-11	3.15542e-09
ENSG00000236986	RP11-544A12.4		antisense	9	-	131132852	131167505	34654	0.643868	9.39376	0.226983	2.83664	0.00455915	0.0409362	0.6275	0.629806	-0.504321	0.00767128	0.0457356
ENSG00000120899	PTK2B	2185	protein_coding	8	+	27311482	27459391	147910	0.642397	153.872	0.241783	2.65692	0.00788579	0.0395783	1.1372	0.636188	3.28146	0.00470829	0.0321948
ENSG00000204580	DDR1	780;100616237	protein_coding	6	+	30876421	30900156	23736	0.641783	5427.43	0.120898	5.30844	1.10565e-07	3.73763e-06	1.23051	0.629483	8.40058	7.07458e-08	2.98715e-06
ENSG00000064687	ABCA7	10347	protein_coding	19	+	1040101	1065572	25472	0.641141	342.626	0.24015	2.66975	0.00759067	0.0387599	1.12712	0.622699	4.42194	0.00443844	0.0309218
ENSG00000198300	PEG3	5178	protein_coding	19	-	56810083	56840728	30646	0.640027	6031.31	0.163146	3.92302	8.74454e-05	0.00101404	1.29842	0.626695	8.55251	3.35952e-05	0.000607342
ENSG00000088298	EDEM2	55741	protein_coding	20	-	35115357	35147364	32008	0.639806	873.085	0.106162	6.02671	1.6733e-09	8.91541e-08	1.23458	0.6237	5.76635	1.82224e-09	1.09283e-07
ENSG00000248476	BACH1-IT1		sense_intronic	21	+	29351634	29361894	10261	0.6395	21.2699	0.222552	2.87349	0.0040596	0.0296653	0.859119	0.625801	0.540579	0.00489645	0.0331123
ENSG00000124942	AHNAK	79026	protein_coding	11	-	62433542	62556235	122694	0.63919	16386.3	0.173926	3.67506	0.000237793	0.00229595	1.29842	0.623873	9.99269	9.31191e-05	0.00141486
ENSG00000213214	ARHGEF35	445328	protein_coding	7	-	144186083	144195655	9573	0.639149	144.779	0.164178	3.89304	9.89976e-05	0.00127159	1.1315	0.627688	3.19076	7.70462e-05	0.00120432
ENSG00000266498	RP11-45M22.5		lincRNA	17	-	17235433	17236118	686	0.637812	18.3776	0.187104	3.40886	0.00065235	0.0074897	0.82871	0.623784	0.337097	0.00144009	0.0129854
ENSG00000170379	TCAF2	285966	protein_coding	7	+	143620950	143730409	109460	0.636483	244.741	0.163833	3.88496	0.000102347	0.00131365	1.11864	0.625708	3.94131	5.29947e-05	0.000883691
ENSG00000226025	LGALS17A	400696	transcribed_unprocessed_pseudogene	19	+	39679374	39686373	7000	0.635216	19.731	0.22744	2.7929	0.0052238	0.0358971	0.859119	0.624528	0.438893	0.00605324	0.0383933
ENSG00000065485	PDIA5	102465667;10954	protein_coding	3	+	123067062	123225227	158166	0.634477	444.801	0.131643	4.81968	1.43787e-06	3.42905e-05	1.28956	0.621633	4.79739	7.95891e-07	2.50083e-05
ENSG00000130844	ZNF331	55422	protein_coding	19	+	53520981	53580269	59289	0.633617	1015.09	0.132375	4.78652	1.69696e-06	4.07931e-05	1.23458	0.619553	5.98503	1.00059e-06	3.0356e-05
ENSG00000105825	TFPI2	7980	protein_coding	7	-	93885397	93890991	5595	0.633483	167585	0.185436	3.41618	0.000635059	0.00528416	1.24913	0.619379	13.3474	0.000276325	0.00345819
ENSG00000283416	MIR1910	100302261	miRNA	16	-	85741621	85741700	80	0.633284	46.4299	0.172024	3.68137	0.000231982	0.00238857	1.21147	0.620886	1.59247	0.000358621	0.00424736
ENSG00000114019	AMOTL2	51421	protein_coding	3	-	134355874	134375479	19606	0.633129	1545.73	0.14001	4.52201	6.12545e-06	0.000115028	1.25542	0.623604	6.59102	2.56166e-06	6.68491e-05
ENSG00000141664	ZCCHC2	54877	protein_coding	18	+	62523007	62587709	64703	0.633066	655.067	0.145016	4.36548	1.26846e-05	0.000232116	1.11945	0.613768	5.35178	4.85741e-06	0.000116553
ENSG00000198054	DSCR8	84677	protein_coding	21	+	38121451	38188016	66566	0.632637	80.181	0.124969	5.06236	4.14087e-07	1.20877e-05	1.2241	0.619511	2.3535	3.18082e-06	8.03951e-05
ENSG00000207810	MIR519E	574463	miRNA	19	+	53679940	53680023	84	0.63217	26.0491	0.202985	3.11437	0.0018434	0.0182053	0.739769	0.619761	0.806901	0.00238603	0.0192088
ENSG00000174514	MFSD4A	148808	protein_coding	1	+	205568885	205602918	34034	0.631802	59.4314	0.183115	3.4503	0.00055997	0.00556531	1.03169	0.619272	1.9364	0.000571635	0.00622365
ENSG00000125247	TMTC4	84899	protein_coding	13	-	100603927	100675093	71167	0.629921	96.3558	0.141484	4.45224	8.49781e-06	0.000156533	1.19862	0.615371	2.61523	2.06308e-05	0.000400815
ENSG00000180667	YOD1	55432	protein_coding	1	-	207043849	207052980	9132	0.629614	123.522	0.139374	4.51744	6.25908e-06	0.000127309	1.1315	0.615474	2.96372	8.84654e-06	0.000196752
ENSG00000102572	STK24	8428	protein_coding	13	-	98445185	98577940	132756	0.628095	872.889	0.106263	5.91074	3.40578e-09	1.80635e-07	1.12712	0.615812	5.76655	3.58327e-09	1.97626e-07
ENSG00000166592	RRAD	6236	protein_coding	16	-	66921679	66925644	3966	0.627394	103.264	0.23291	2.69372	0.00706593	0.0420464	0.935749	0.61886	2.71711	0.00492684	0.0332584
ENSG00000226272	ARHGAP26-AS1	100874239	antisense	5	-	142859604	142868922	9319	0.627156	29.357	0.227682	2.75453	0.00587764	0.0374385	0.914079	0.613704	0.957479	0.00570375	0.0368599
ENSG00000159459	UBR1	197131	protein_coding	15	-	42942897	43106113	163217	0.626727	689.373	0.128647	4.87169	1.10646e-06	3.07946e-05	1.12712	0.610724	5.42555	4.2027e-07	1.42475e-05
ENSG00000259366	CTD-2647L4.4		sense_intronic	8	+	29055935	29056685	751	0.625709	33.7781	0.199822	3.13134	0.00174012	0.015986	0.82871	0.609784	1.15092	0.00200956	0.0167246
ENSG00000203326	ZNF525		protein_coding	19	+	53330675	53392217	61543	0.625641	219.067	0.163349	3.83008	0.000128102	0.00149743	1.18308	0.609143	3.77983	7.33375e-05	0.00116009
ENSG00000166340	TPP1	1200	protein_coding	11	-	6612763	6619461	6699	0.624383	6233.06	0.120097	5.19899	2.00374e-07	6.27658e-06	1.25129	0.612869	8.60034	1.3664e-07	5.34865e-06
ENSG00000124145	SDC4	6385	protein_coding	20	-	45325288	45348424	23137	0.623853	1165.02	0.14971	4.16707	3.08542e-05	0.000494199	1.12712	0.611557	6.18323	1.30038e-05	0.000275841
ENSG00000133874	RNF122	79845	protein_coding	8	-	33547755	33567125	19371	0.623824	14.1343	0.180857	3.44926	0.000562133	0.00740917	0.724379	0.609629	0.0016244	0.00194253	0.0162546
ENSG00000172292	CERS6	253782	protein_coding	2	+	168455862	168775137	319276	0.622101	58.7454	0.214871	2.89523	0.00378878	0.021619	1.21147	0.607496	1.9155	0.00310846	0.0235088
ENSG00000258366	RTEL1	51750	protein_coding	20	+	63657810	63696253	38444	0.621979	22.8432	0.207586	2.99625	0.00273322	0.0250012	0.724379	0.602655	0.621585	0.0038718	0.0278999
ENSG00000197457	STMN3	50861	protein_coding	20	-	63639705	63657682	17978	0.62134	170.003	0.140243	4.43044	9.40394e-06	0.000173533	1.17065	0.608902	3.42108	1.25545e-05	0.000267849
ENSG00000103534	TMC5	79838	protein_coding	16	+	19410496	19499113	88618	0.62127	317.011	0.192102	3.23407	0.0012204	0.00961383	1.12712	0.615047	4.31318	0.000589965	0.00636322
ENSG00000120051	CFAP58	159686	protein_coding	10	+	104353764	104455090	101327	0.620857	39.633	0.163281	3.80238	0.000143314	0.00220342	0.82871	0.602114	1.37166	0.000331775	0.00399601
ENSG00000265519	CTD-3157E16.1		lincRNA	17	-	15787787	15788205	419	0.620663	14.2784	0.192044	3.23188	0.00122978	0.0118932	0.859119	0.603108	0.0161405	0.00291042	0.0223588
ENSG00000227885	RP11-79N23.1		lincRNA	6	-	53740749	53747022	6274	0.620383	35.5772	0.163679	3.79023	0.000150508	0.00228342	0.82871	0.60696	1.22535	0.000379202	0.00444834
ENSG00000134202	GSTM3	2947	protein_coding	1	-	109733932	109741038	7107	0.619879	86.772	0.211425	2.93191	0.00336885	0.0198959	1.20466	0.601684	2.46295	0.00268079	0.0209874
ENSG00000231259	AC125232.1		unprocessed_pseudogene	2	-	87031815	87053069	21255	0.619695	21.2304	0.215397	2.87699	0.00401494	0.0330576	0.739769	0.605599	0.529451	0.00511442	0.0341627
ENSG00000184205	TSPYL2	64061	protein_coding	X	+	53082367	53088540	6174	0.618999	266.563	0.146081	4.23737	2.26158e-05	0.000382798	1.11864	0.608584	4.06324	1.51676e-05	0.000311819
ENSG00000070526	ST6GALNAC1	55808	protein_coding	17	-	76624761	76643838	19078	0.618885	35.898	0.205409	3.01294	0.00258728	0.0207614	0.875793	0.60675	1.2363	0.00289755	0.0222878
ENSG00000196407	THEM5	284486	protein_coding	1	-	151847263	151853697	6435	0.618433	25.3889	0.224254	2.75773	0.00582043	0.0434414	0.739769	0.604474	0.764487	0.00560114	0.0364133
ENSG00000188707	ZBED6CL	113763	protein_coding	7	+	150329789	150332721	2933	0.617937	109.594	0.174354	3.54415	0.000393877	0.00368764	1.19862	0.608242	2.79587	0.000351817	0.00418286
ENSG00000119514	GALNT12	79695	protein_coding	9	+	98807699	98850081	42383	0.617659	15.9913	0.177075	3.48813	0.000486417	0.00547697	0.914079	0.600959	0.17025	0.00173512	0.0149524
ENSG00000106686	SPATA6L	55064	protein_coding	9	-	4553386	4666674	113289	0.615775	32.1544	0.179293	3.43446	0.000593739	0.00641783	0.914079	0.598537	1.08702	0.00101582	0.0098625
ENSG00000132698	RAB25	57111	protein_coding	1	+	156061160	156070514	9355	0.615287	611.636	0.135688	4.53457	5.772e-06	0.000119835	1.12509	0.604054	5.25666	3.27568e-06	8.23422e-05
ENSG00000226089	RP1-300G12.2		sense_intronic	6	-	81527102	81534915	7814	0.615243	48.7925	0.212131	2.9003	0.00372802	0.0286301	0.82871	0.594785	1.65624	0.00350655	0.0257807
ENSG00000148154	UGCG	7357	protein_coding	9	+	111896766	111935369	38604	0.614602	168.302	0.106603	5.76532	8.15016e-09	3.97206e-07	1.1372	0.602147	3.40633	9.59882e-08	3.89776e-06
ENSG00000182185	RAD51B	5890	protein_coding	14	+	67819779	68730218	910440	0.613043	87.8862	0.117116	5.23448	1.65451e-07	5.44279e-06	1.21147	0.597487	2.48449	1.57959e-06	4.44208e-05
ENSG00000072310	SREBF1	6720	protein_coding	17	-	17810399	17837002	26604	0.612563	3042.17	0.156608	3.91145	9.17455e-05	0.00111165	1.23051	0.595249	7.56452	3.80627e-05	0.000673608
ENSG00000169814	BTD	686	protein_coding	3	+	15601341	15645822	44482	0.61155	274.335	0.114148	5.35751	8.43783e-08	3.18646e-06	1.11864	0.597215	4.10401	1.523e-07	5.88682e-06
ENSG00000248008	NRAV	100506668	antisense	12	-	120490328	120495940	5613	0.610947	48.684	0.12653	4.82847	1.37583e-06	5.03995e-05	0.773391	0.598482	1.65588	1.2516e-05	0.000267336
ENSG00000167107	ACSF2	80221	protein_coding	17	+	50426158	50474845	48688	0.610739	828.96	0.0820137	7.4468	9.56331e-14	1.3231e-11	1.24913	0.599215	5.69362	1.19301e-11	1.06484e-09
ENSG00000022556	NLRP2	55655	protein_coding	19	+	54953130	55001142	48013	0.610427	1110.69	0.236715	2.57875	0.00991595	0.0473505	1.12712	0.600793	6.11546	0.00535491	0.0352717
ENSG00000276855	CTD-3157E16.2		lincRNA	17	+	15789016	15789705	690	0.610201	23.0206	0.178282	3.42266	0.000620105	0.00721336	0.82871	0.596122	0.644475	0.00132087	0.0121404
ENSG00000099960	SLC7A4	6545	protein_coding	22	-	21028718	21032840	4123	0.609815	1178.36	0.183438	3.32436	0.000886213	0.00696575	1.23458	0.597531	6.19946	0.000417239	0.00481741
ENSG00000185220	PGBD2	267002	protein_coding	1	+	248906196	248919946	13751	0.609384	225.983	0.100005	6.09351	1.10461e-09	6.69311e-08	1.17065	0.594003	3.82586	1.30767e-08	6.56533e-07
ENSG00000113732	ATP6V0E1	8992	protein_coding	5	+	172983757	173035445	51689	0.608314	1859.05	0.0843531	7.21152	5.53306e-13	6.57582e-11	1.24913	0.597327	6.85664	2.76733e-11	2.20384e-09
ENSG00000188906	LRRK2	120892	protein_coding	12	+	40196744	40369285	172542	0.607211	19.6566	0.223479	2.71709	0.00658594	0.0406551	0.914079	0.590917	0.43894	0.00832528	0.04834
ENSG00000120549	KIAA1217	56243	protein_coding	10	+	23694746	24547848	853103	0.606632	1271.09	0.141411	4.28986	1.78785e-05	0.000311507	1.12712	0.5944	6.30828	7.99639e-06	0.000181724
ENSG00000134070	IRAK2	3656	protein_coding	3	+	10164865	10243743	78879	0.606404	32.9057	0.164366	3.68934	0.000224835	0.00316608	0.82871	0.59325	1.11925	0.000523185	0.00579866
ENSG00000264350	SNRPGP2		processed_pseudogene	18	-	54406889	54407114	226	0.606304	15.5462	0.196831	3.08032	0.00206777	0.0177105	0.859119	0.595454	0.11806	0.00366048	0.0267422
ENSG00000166794	PPIB	5479	protein_coding	15	-	64155812	64163205	7394	0.605694	1708.64	0.133642	4.53222	5.8366e-06	0.000110893	1.24913	0.592183	6.7337	2.74468e-06	7.07263e-05
ENSG00000101040	ZMYND8	23613	protein_coding	20	-	47209214	47356889	147676	0.605603	1475.09	0.101822	5.94764	2.72032e-09	1.36632e-07	1.24913	0.590157	6.52202	4.99022e-09	2.67244e-07
ENSG00000277749	RP11-60L3.6		antisense	15	-	74311516	74319688	8173	0.605513	25.2613	0.211628	2.86122	0.00422013	0.0311465	0.835459	0.593709	0.75972	0.00552436	0.0360408
ENSG00000278881	FP325331.1		protein_coding	22	-	47115838	47117217	1380	0.603933	22.5692	0.174155	3.46779	0.000524766	0.00701913	0.724379	0.588432	0.613177	0.00120269	0.0112625
ENSG00000124171	PARD6B	84612	protein_coding	20	+	50731544	50756795	25252	0.603623	601.198	0.13265	4.55049	5.352e-06	0.00010807	1.18719	0.586904	5.2301	3.30355e-06	8.293e-05
ENSG00000099840	IZUMO4	113177	protein_coding	19	+	2096429	2099593	3165	0.603581	25.7999	0.183879	3.28248	0.00102897	0.0116483	0.739769	0.58858	0.794323	0.00159177	0.0139184
ENSG00000173530	TNFRSF10D	8793	protein_coding	8	-	23135588	23164030	28443	0.602902	65.9356	0.187074	3.2228	0.00126943	0.0105936	1.03169	0.593709	2.0818	0.00121788	0.0113702
ENSG00000174705	SH3PXD2B	285590	protein_coding	5	-	172325000	172454523	129524	0.601421	249.036	0.218057	2.75809	0.00581397	0.0307732	1.17065	0.589992	3.96674	0.00359934	0.0263571
ENSG00000214357	NEURL1B	54492	protein_coding	5	+	172641266	172691540	50275	0.600472	108.5	0.188156	3.19135	0.00141612	0.0102743	1.19862	0.590781	2.78314	0.00114063	0.0107797
ENSG00000013016	EHD3	30845	protein_coding	2	+	31234337	31269447	35111	0.600057	1054.67	0.159794	3.7552	0.000173207	0.00184462	1.23458	0.588481	6.03982	7.42142e-05	0.00116796
ENSG00000169891	REPS2	9185	protein_coding	X	+	16946691	17153280	206590	0.599525	64.3215	0.188494	3.1806	0.00146971	0.0118413	1.03169	0.588484	2.04527	0.00154366	0.0136072
ENSG00000172795	DCP2	167227	protein_coding	5	+	112976702	113020970	44269	0.599356	1979.67	0.12705	4.71746	2.38806e-06	5.40949e-05	1.23051	0.583264	6.94516	1.22861e-06	3.60204e-05
ENSG00000160336	ZNF761	388561	protein_coding	19	+	53431993	53458261	26269	0.596902	865.172	0.137654	4.33624	1.44942e-05	0.00023625	1.25542	0.58125	5.75332	6.89204e-06	0.00015838
ENSG00000079805	DNM2	1785	protein_coding	19	+	10718079	10833488	115410	0.596374	3104.75	0.0844111	7.06511	1.60487e-12	1.69041e-10	1.29842	0.582692	7.59523	5.2048e-11	3.95736e-09
ENSG00000099797	TECR	693224;9524	protein_coding	19	+	14517085	14565980	48896	0.596269	4634.04	0.145229	4.10573	4.03049e-05	0.000569682	1.23051	0.581805	8.17293	2.12658e-05	0.000410991
ENSG00000054611	TBC1D22A	25771	protein_coding	22	+	46762617	47175699	413083	0.596022	655.975	0.0911508	6.53885	6.19941e-11	5.33465e-09	1.12712	0.582044	5.35591	5.40705e-10	3.54258e-08
ENSG00000110660	SLC35F2	54733	protein_coding	11	-	107790991	107928293	137303	0.595299	484.701	0.167918	3.54517	0.000392365	0.00346668	1.28956	0.583146	4.92155	0.000188228	0.00252556
ENSG00000233056	ERVH48-1		lincRNA	21	-	42916803	42925646	8844	0.59515	10727.2	0.133754	4.44957	8.60425e-06	0.000154689	1.23051	0.577252	9.38183	4.78411e-06	0.000114943
ENSG00000185664	PMEL	6490	protein_coding	12	-	55954105	55973317	19213	0.595124	99.397	0.108286	5.49587	3.88783e-08	1.51485e-06	1.20466	0.585924	2.66043	9.85524e-07	2.99976e-05
ENSG00000256443	RP11-794G24.1		lincRNA	11	-	61539516	61542259	2744	0.594613	252.885	0.193588	3.07155	0.00212953	0.0142806	1.17065	0.58461	3.98737	0.00122273	0.0114097
ENSG00000229276	REV3L-IT1		sense_intronic	6	-	111360641	111361607	967	0.594018	35.7192	0.224655	2.64413	0.00819006	0.0479122	0.914079	0.582453	1.23305	0.00772469	0.0459597
ENSG00000101695	RNF125	54941	protein_coding	18	+	32018372	32073213	54842	0.593941	51.7814	0.154009	3.85654	0.000115005	0.00153114	1.03169	0.577915	1.74157	0.000249461	0.0031985
ENSG00000186354	C9orf47	286223	protein_coding	9	+	88990863	88996140	5278	0.592053	34.1369	0.206146	2.87202	0.00407863	0.0293635	0.875793	0.572468	1.16799	0.00478687	0.0325839
ENSG00000239665	RP11-295P9.3		processed_transcript	10	+	13631143	13668445	37303	0.590734	256.623	0.129556	4.5597	5.1228e-06	0.000101772	1.22678	0.574208	4.0071	4.88741e-06	0.000116969
ENSG00000151693	ASAP2	8853	protein_coding	2	+	9206765	9405683	198919	0.590589	133.082	0.157411	3.75188	0.000175515	0.00195083	1.17065	0.578312	3.07163	0.000162881	0.00223912
ENSG00000160191	PDE9A	5152	protein_coding	21	+	42653636	42775509	121874	0.588887	97.5585	0.194287	3.03102	0.00243732	0.0154341	1.21147	0.571417	2.62812	0.00205454	0.0170146
ENSG00000173221	GLRX	2745	protein_coding	5	-	95751319	95823005	71687	0.588102	4584.29	0.113383	5.18685	2.13879e-07	6.62923e-06	1.24913	0.575595	8.15709	2.07126e-07	7.69993e-06
ENSG00000167525	PROCA1	147011	protein_coding	17	-	28703197	28711854	8658	0.587935	68.1151	0.156963	3.74568	0.000179907	0.00221591	1.03169	0.580007	2.12841	0.00028525	0.0035371
ENSG00000163376	KBTBD8	84541	protein_coding	3	+	66998307	67011210	12904	0.587731	84.4357	0.137632	4.27032	1.95192e-05	0.00031722	1.20466	0.574838	2.4276	5.44719e-05	0.000906687
ENSG00000126016	AMOT	100423009;154796	protein_coding	X	-	112774503	112840815	66313	0.587576	1812.05	0.176738	3.32457	0.000885559	0.00734176	1.15983	0.56591	6.81605	0.000444009	0.00507643
ENSG00000173548	SNX33	257364	protein_coding	15	+	75647906	75662301	14396	0.587376	318.335	0.109161	5.38083	7.41443e-08	2.84208e-06	1.12712	0.574923	4.31795	2.26055e-07	8.27047e-06
ENSG00000164096	C4orf3	401152	protein_coding	4	-	119296419	119304445	8027	0.587369	594.631	0.0887286	6.61984	3.59591e-11	3.19354e-09	1.15983	0.575441	5.21498	4.32137e-10	2.90333e-08
ENSG00000114784	EIF1B	10289	protein_coding	3	+	40309684	40312424	2741	0.586742	187.064	0.0868017	6.75957	1.38406e-11	1.33886e-09	1.17675	0.575161	3.55697	4.53709e-09	2.45109e-07
ENSG00000138613	APH1B	83464	protein_coding	15	+	63276018	63309126	33109	0.586144	96.2647	0.126808	4.62229	3.79528e-06	7.93267e-05	1.2241	0.574151	2.61369	1.53619e-05	0.000314663
ENSG00000197956	S100A6	6277	protein_coding	1	-	153534599	153536244	1646	0.585523	2082.87	0.130283	4.49423	6.9823e-06	0.000127804	1.25129	0.571502	7.02033	4.88228e-06	0.000116969
ENSG00000143061	IGSF3	3321	protein_coding	1	-	116574399	116667755	93357	0.585069	4560.32	0.146438	3.99533	6.46032e-05	0.00079617	1.29842	0.569656	8.14828	2.94289e-05	0.000544273
ENSG00000131016	AKAP12	9590	protein_coding	6	+	151239999	151358557	118559	0.584003	1249.79	0.142716	4.09205	4.27579e-05	0.000589666	1.25542	0.572232	6.28435	2.1402e-05	0.000413054
ENSG00000153201	RANBP2	5903	protein_coding	2	+	108719481	108785811	66331	0.583975	1401.85	0.144153	4.05108	5.0981e-05	0.000684996	1.23458	0.573329	6.44845	1.97989e-05	0.000388328
ENSG00000196083	IL1RAP	3556	protein_coding	3	+	190514051	190659750	145700	0.58285	2219.8	0.173773	3.35409	0.000796272	0.00612298	1.29842	0.564108	7.1092	0.00038677	0.00451134
ENSG00000166596	CFAP52	146845	protein_coding	17	+	9576627	9643459	66833	0.582153	17.0905	0.185106	3.14497	0.00166105	0.0149713	0.859119	0.566685	0.248602	0.0038312	0.0277046
ENSG00000171428	NAT1	9	protein_coding	8	+	18170477	18223689	53213	0.582119	27.9555	0.143047	4.06943	4.71274e-05	0.000880407	0.835459	0.566815	0.899381	0.000272282	0.00341759
ENSG00000189060	H1F0	3005	protein_coding	22	+	37805093	37807436	2344	0.58038	1639.41	0.123364	4.70461	2.54355e-06	5.88839e-05	1.15983	0.570825	6.67607	2.06107e-06	5.57545e-05
ENSG00000259120	SMIM6	100130933	protein_coding	17	+	75646243	75647977	1735	0.579506	29.2563	0.181324	3.19598	0.00139359	0.0133514	0.835459	0.570178	0.956364	0.00203377	0.0168729
ENSG00000185033	SEMA4B	10509	protein_coding	15	+	90160604	90229679	69076	0.578751	1775.9	0.129345	4.47447	7.66005e-06	0.000147707	1.15983	0.565433	6.79025	5.06249e-06	0.000120224
ENSG00000078114	NEBL	10529	protein_coding	10	-	20779973	21174187	394215	0.578363	1183.13	0.152677	3.78815	0.000151772	0.00163107	1.25542	0.556703	6.20188	7.05917e-05	0.00112532
ENSG00000145779	TNFAIP8	25816	protein_coding	5	+	119268692	119399688	130997	0.577531	847.207	0.108444	5.32561	1.00615e-07	3.72144e-06	1.12712	0.564514	5.72346	9.95097e-08	4.03189e-06
ENSG00000163755	HPS3	84343	protein_coding	3	+	149129584	149173732	44149	0.575962	177.743	0.123627	4.65889	3.17922e-06	7.27021e-05	1.1372	0.563416	3.48442	6.46393e-06	0.000149471
ENSG00000280407	RP13-516M14.8		TEC	17	+	82249067	82251844	2778	0.575823	29.809	0.15061	3.82327	0.000131694	0.00195524	0.875793	0.561486	0.983808	0.00045931	0.00521699
ENSG00000104967	NOVA2	4858	protein_coding	19	-	45933734	45973546	39813	0.575391	146.335	0.174827	3.29121	0.000997589	0.00818771	1.1315	0.562553	3.20694	0.00080786	0.00816968
ENSG00000166265	CYYR1	116159	protein_coding	21	-	26466209	26573284	107076	0.575321	233.95	0.156028	3.6873	0.000226645	0.00250264	1.11864	0.562698	3.87631	0.000161819	0.00222951
ENSG00000166833	NAV2	89797	protein_coding	11	+	19350724	20121598	770875	0.574675	690.583	0.137632	4.17544	2.97407e-05	0.000467365	1.15983	0.561472	5.43052	1.7278e-05	0.000347366
ENSG00000115461	IGFBP5	3488	protein_coding	2	-	216672105	216695525	23421	0.574594	3844.37	0.173116	3.31912	0.000903006	0.00699934	1.25129	0.563534	7.90392	0.000452214	0.00515111
ENSG00000082153	BZW1	9689	protein_coding	2	+	200810594	200827338	16745	0.57368	1148.06	0.101203	5.66862	1.43952e-08	6.67005e-07	1.12712	0.562757	6.16198	3.08733e-08	1.42961e-06
ENSG00000204301	NOTCH4	4855	protein_coding	6	-	32194843	32224067	29225	0.573403	604.277	0.164977	3.47566	0.000509596	0.0046924	1.15983	0.556344	5.23676	0.000254898	0.00324792
ENSG00000178075	GRAMD1C	54762	protein_coding	3	+	113828182	113947174	118993	0.572297	158.035	0.157316	3.63788	0.000274888	0.00279466	1.17675	0.564126	3.31716	0.000225391	0.00293883
ENSG00000260563	RP13-516M14.1		lincRNA	17	+	82293716	82294910	1195	0.571198	52.8132	0.180273	3.16851	0.00153221	0.0152539	0.773391	0.563442	1.77171	0.00186713	0.0158098
ENSG00000089127	OAS1	4938	protein_coding	12	+	112906777	112933222	26446	0.570738	101.596	0.195717	2.91614	0.00354387	0.0207644	1.19862	0.560285	2.69637	0.00296568	0.0226702
ENSG00000173113	TRMT112	51504	protein_coding	11	-	64316460	64318084	1625	0.57071	647.693	0.0918273	6.21503	5.13133e-10	3.448e-08	1.12712	0.559214	5.33842	4.73083e-09	2.5483e-07
ENSG00000244476	ERVFRD-1	405754	protein_coding	6	-	11102489	11111732	9244	0.5707	2294.47	0.209217	2.72779	0.00637597	0.031433	1.24913	0.560118	7.15923	0.00343271	0.0254012
ENSG00000118985	ELL2	22936	protein_coding	5	-	95885098	95962071	76974	0.57005	1639.94	0.130291	4.3752	1.21319e-05	0.000197358	1.29842	0.560016	6.67496	6.1166e-06	0.000141886
ENSG00000129422	MTUS1	57509	protein_coding	8	-	17643795	17800917	157123	0.56952	1793.32	0.131248	4.33925	1.42967e-05	0.000237491	1.23051	0.558131	6.80424	8.28342e-06	0.000186185
ENSG00000159348	CYB5R1	51706	protein_coding	1	-	202961869	202967280	5412	0.569335	4007.9	0.118869	4.78958	1.67127e-06	3.98658e-05	1.24913	0.554381	7.96295	1.42085e-06	4.05118e-05
ENSG00000225329	LHFPL3-AS2	723809	processed_transcript	7	-	104894628	104926645	32018	0.569239	24.544	0.163226	3.48743	0.000487689	0.00548831	0.914079	0.557153	0.729202	0.00108598	0.01038
ENSG00000136160	EDNRB	1910	protein_coding	13	-	77895481	77919768	24288	0.568725	756.805	0.145706	3.90323	9.49155e-05	0.00117635	1.18719	0.555994	5.56142	4.4381e-05	0.000764909
ENSG00000224307	RP11-344B5.2	101929331	lincRNA	9	+	129282458	129285728	3271	0.568657	26.8144	0.189586	2.99946	0.00270456	0.0214253	0.875793	0.553265	0.839705	0.00421817	0.0297917
ENSG00000119686	FLVCR2	55640	protein_coding	14	+	75578617	75663214	84598	0.567607	870.333	0.10409	5.45307	4.9508e-08	1.79346e-06	1.25542	0.55686	5.76327	8.1237e-08	3.38048e-06
ENSG00000164291	ARSK	153642	protein_coding	5	+	95555074	95605064	49991	0.567497	66.8313	0.110644	5.12905	2.91213e-07	8.90765e-06	1.21147	0.551578	2.10137	8.73252e-06	0.000195093
ENSG00000256087	ZNF432	9668	protein_coding	19	-	52031379	52095738	64360	0.567218	249.23	0.120389	4.71155	2.45839e-06	5.32191e-05	1.2952	0.55065	3.96517	3.5765e-06	8.88165e-05
ENSG00000100167	SEPT3	55964	protein_coding	22	+	41976272	41998221	21950	0.566893	603.74	0.217889	2.60175	0.00927486	0.045032	1.12509	0.554966	5.23634	0.00522184	0.0347046
ENSG00000196498	NCOR2	9612	protein_coding	12	-	124324415	124567589	243175	0.566786	1491.07	0.131405	4.31328	1.60851e-05	0.000276353	1.15983	0.548748	6.53699	1.02598e-05	0.000223538
ENSG00000267270	PARD6G-AS1	100130522	antisense	18	+	80147924	80178432	30509	0.565257	21.6734	0.1449	3.901	9.57969e-05	0.0017556	0.724379	0.552316	0.56003	0.000452762	0.00515418
ENSG00000123562	MORF4L2	9643	protein_coding	X	-	103675496	103688158	12663	0.562821	2099.2	0.0638715	8.81177	1.23181e-18	3.53708e-16	1.24913	0.54981	7.03143	4.91773e-13	5.64348e-11
ENSG00000114480	GBE1	2632	protein_coding	3	-	81489699	81762161	272463	0.562378	373	0.113536	4.95332	7.29594e-07	2.13264e-05	1.12712	0.546422	4.54276	7.65502e-07	2.40944e-05
ENSG00000103043	VAC14	55697	protein_coding	16	-	70687439	70801161	113723	0.56236	747.507	0.104876	5.36215	8.22385e-08	3.1164e-06	1.12509	0.546608	5.54391	1.41456e-07	5.51379e-06
ENSG00000099849	RASSF7	8045	protein_coding	11	+	560404	564021	3618	0.562272	479.764	0.124851	4.50355	6.68277e-06	0.000125826	1.22678	0.545116	4.90586	6.09949e-06	0.000141754
ENSG00000231890	DARS-AS1		antisense	2	+	135985176	136022593	37418	0.5612	16.9768	0.170327	3.29484	0.000984791	0.0114506	0.724379	0.543778	0.237567	0.00254107	0.0201583
ENSG00000111331	OAS3	4940	protein_coding	12	+	112938352	112973249	34898	0.560953	352.086	0.208841	2.68603	0.00723062	0.0338811	1.28956	0.551121	4.46556	0.00447717	0.0311095
ENSG00000124784	RIOK1	83732	protein_coding	6	+	7389496	7418037	28542	0.560464	333.897	0.125618	4.46164	8.13352e-06	0.000152499	1.18308	0.549802	4.38739	9.43551e-06	0.000208032
ENSG00000005801	ZNF195	7748	protein_coding	11	-	3339261	3379222	39962	0.560409	153.984	0.142944	3.92048	8.83723e-05	0.00115363	1.1315	0.543695	3.2799	0.000109544	0.00161915
ENSG00000102886	GDPD3	79153	protein_coding	16	-	30104810	30113856	9047	0.559937	80.8518	0.12392	4.51852	6.2273e-06	0.000119898	1.21147	0.548388	2.36929	4.00156e-05	0.000704793
ENSG00000103811	CTSH	1512	protein_coding	15	-	78921058	78949574	28517	0.558685	651.49	0.205096	2.72402	0.00644924	0.0336964	1.15983	0.549433	5.34777	0.00372318	0.0270825
ENSG00000145757	SPATA9	83890	protein_coding	5	-	95652181	95698711	46531	0.55679	62.2671	0.197165	2.82398	0.00474311	0.0343771	0.82871	0.538911	1.99602	0.00498211	0.0335335
ENSG00000055163	CYFIP2	26999	protein_coding	5	+	157266079	157395595	129517	0.556523	573.638	0.137064	4.0603	4.90093e-05	0.000715093	1.12509	0.539802	5.16194	2.85838e-05	0.000530235
ENSG00000180432	CYP8B1	1582	protein_coding	3	-	42856005	42876165	20161	0.556461	430.255	0.140033	3.9738	7.07358e-05	0.000959797	1.12712	0.540207	4.74868	4.36741e-05	0.000758386
ENSG00000070759	TESK2	10420	protein_coding	1	-	45343883	45491166	147284	0.555722	547.936	0.14639	3.79617	0.000146949	0.00165706	1.18719	0.541359	5.0964	7.83164e-05	0.00121902
ENSG00000150593	PDCD4	27250;100616113	protein_coding	10	+	110871795	110900006	28212	0.55514	3665.37	0.10635	5.21993	1.78992e-07	6.09926e-06	1.15983	0.542896	7.83466	2.49154e-07	9.00263e-06
ENSG00000118181	RPS25	6230	protein_coding	11	-	119015712	119018691	2980	0.554949	1848.7	0.114515	4.84609	1.2592e-06	3.15159e-05	1.25129	0.544381	6.84834	1.23942e-06	3.61761e-05
ENSG00000102996	MMP15	4324	protein_coding	16	+	58025566	58046901	21336	0.55452	3180.9	0.161514	3.43327	0.000596352	0.00509284	1.23051	0.53816	7.62949	0.000319594	0.00388987
ENSG00000226627	SHANK2-AS1	100874198	antisense	11	+	70631094	70635490	4397	0.554506	60.8707	0.178787	3.10149	0.00192551	0.0181965	0.773391	0.543233	1.96992	0.0023168	0.0187578
ENSG00000086189	DIMT1	27292	protein_coding	5	-	62387254	62403939	16686	0.554468	450.526	0.119198	4.65167	3.29264e-06	7.24752e-05	1.18308	0.540794	4.81542	2.82434e-06	7.24757e-05
ENSG00000163611	SPICE1	152185	protein_coding	3	-	113442718	113515187	72470	0.553152	99.3251	0.12293	4.49974	6.80357e-06	0.000127452	1.2241	0.539077	2.65612	2.53597e-05	0.000479086
ENSG00000104450	SPAG1	6674	protein_coding	8	+	100157906	100259278	101373	0.553036	28.7592	0.183547	3.01305	0.00258639	0.0235184	0.739769	0.539056	0.944149	0.00458546	0.031577
ENSG00000130222	GADD45G	10912	protein_coding	9	+	89605013	89606555	1543	0.553029	3945.12	0.180624	3.06176	0.00220038	0.0135132	1.29842	0.533855	7.93946	0.00133809	0.0122268
ENSG00000144597	EAF1	85403	protein_coding	3	+	15427355	15450635	23281	0.551918	302.592	0.143264	3.85245	0.000116944	0.00145378	1.11864	0.537704	4.24413	8.53425e-05	0.00131509
ENSG00000106069	CHN2	1124;101928168	protein_coding	7	+	29122274	29514328	392055	0.551638	186.995	0.151876	3.63215	0.000281065	0.00283959	1.17675	0.53485	3.55715	0.000302749	0.0037142
ENSG00000181513	ACBD4	79777	protein_coding	17	+	45132600	45144181	11582	0.551182	307.042	0.126399	4.36067	1.29665e-05	0.000225729	1.18308	0.540345	4.26619	1.43273e-05	0.000298098
ENSG00000203739	RP11-296O14.3	101928673	antisense	1	-	173417793	173461362	43570	0.548857	17.4769	0.18585	2.95322	0.00314479	0.0279003	0.724379	0.533087	0.271886	0.00568029	0.0367597
ENSG00000254988	CTD-2547H18.1		antisense	11	-	76955417	76978619	23203	0.548575	23.9563	0.197011	2.78448	0.00536128	0.0349633	0.914079	0.533231	0.690278	0.00669774	0.0414965
ENSG00000048828	FAM120A	23196	protein_coding	9	+	93451722	93566107	114386	0.548008	3121.64	0.0840626	6.51904	7.07585e-11	5.54891e-09	1.23051	0.536737	7.60336	1.4727e-09	9.0098e-08
ENSG00000185022	MAFF	23764	protein_coding	22	+	38200767	38216511	15745	0.547374	7700.05	0.124253	4.4053	1.05638e-05	0.000192596	1.15983	0.532422	8.90479	8.99859e-06	0.000199829
ENSG00000237836	PHKA2-AS1		antisense	X	+	18890296	18894497	4202	0.546955	13.8141	0.171813	3.18344	0.00145535	0.0172494	0.6275	0.530854	-0.027361	0.00430177	0.0302088
ENSG00000106526	ACTR3C	653857	protein_coding	7	-	150243916	150323725	79810	0.54641	210.345	0.150119	3.63985	0.000272797	0.00288839	1.11864	0.535873	3.72412	0.000238141	0.00308548
ENSG00000197381	ADARB1	104	protein_coding	21	+	45073853	45226560	152708	0.546208	338.269	0.194555	2.80748	0.00499314	0.0272436	1.18308	0.530642	4.40509	0.0033589	0.0249735
ENSG00000268001	CARD8-AS1	100505812	antisense	19	+	48255675	48258199	2525	0.545217	17.437	0.166452	3.27552	0.00105468	0.0108638	0.82871	0.532602	0.274252	0.00298195	0.0227757
ENSG00000106537	TSPAN13	27075	protein_coding	7	+	16753535	16784536	31002	0.544817	315.705	0.120348	4.52701	5.9823e-06	0.000110061	1.2952	0.532063	4.306	8.34148e-06	0.000187035
ENSG00000070770	CSNK2A2	1459	protein_coding	16	-	58157907	58197920	40014	0.544753	2197.56	0.120181	4.53277	5.82158e-06	0.000107618	1.29842	0.532027	7.09735	5.2615e-06	0.00012447
ENSG00000145592	RPL37	6167	protein_coding	5	-	40825262	40835335	10074	0.544245	4075.31	0.138195	3.93823	8.20853e-05	0.00096453	1.29842	0.534372	7.98845	5.06795e-05	0.000852781
ENSG00000224093	RP5-1033H22.2		antisense	1	+	93592199	93605573	13375	0.544074	51.9604	0.167743	3.24349	0.00118073	0.0100342	1.03169	0.528003	1.74641	0.00176005	0.0151104
ENSG00000095380	NANS	54187	protein_coding	9	+	98056739	98083075	26337	0.543932	203.553	0.115151	4.72365	2.3165e-06	5.31006e-05	1.22678	0.53041	3.67739	5.90789e-06	0.000137995
ENSG00000120896	SORBS3	10174	protein_coding	8	+	22544986	22575788	30803	0.543681	824.905	0.126177	4.30887	1.64094e-05	0.000281335	1.15983	0.525838	5.68522	1.37109e-05	0.000286564
ENSG00000052795	FNIP2	57600	protein_coding	4	+	158769138	158908049	138912	0.542904	499.191	0.187853	2.89005	0.0038518	0.0216806	1.22678	0.536353	4.96441	0.00206717	0.0171034
ENSG00000228544	CCDC183-AS1	100131193	antisense	9	-	136803927	136808848	4922	0.542889	129.996	0.179943	3.01701	0.0025528	0.0168804	1.1372	0.525906	3.0377	0.00232551	0.0188118
ENSG00000183207	RUVBL2	10856	protein_coding	19	+	48993448	49015995	22548	0.542469	442.254	0.0808808	6.70702	1.98646e-11	1.83442e-09	1.18308	0.53231	4.79086	2.53144e-09	1.46617e-07
ENSG00000127947	PTPN12	5782	protein_coding	7	+	77537275	77640071	102797	0.540805	1968.88	0.118389	4.56805	4.92294e-06	9.67965e-05	1.24913	0.530789	6.9392	4.30482e-06	0.000105067
ENSG00000080819	CPOX	1371	protein_coding	3	-	98521132	98593723	72592	0.540717	192.223	0.104222	5.18812	2.12427e-07	6.96884e-06	1.17065	0.527717	3.59663	2.0314e-06	5.51133e-05
ENSG00000186918	ZNF395	55893	protein_coding	8	-	28345585	28402701	57117	0.5404	626.292	0.121825	4.43588	9.16976e-06	0.000171375	1.15983	0.527829	5.29062	9.91306e-06	0.00021675
ENSG00000134955	SLC37A2	219855	protein_coding	11	+	125063067	125090312	27246	0.540284	199.6	0.198358	2.72378	0.006454	0.0334736	1.17065	0.533976	3.653	0.00439904	0.0307401
ENSG00000182749	PAQR7	164091	protein_coding	1	-	25861210	25871253	10044	0.540121	4298.01	0.111523	4.84312	1.27816e-06	3.18883e-05	1.24913	0.528016	8.06518	1.96219e-06	5.35502e-05
ENSG00000178038	ALS2CL	259173	protein_coding	3	-	46668997	46693704	24708	0.539905	723.075	0.154567	3.49301	0.00047761	0.00455362	1.12712	0.521765	5.49431	0.00026402	0.0033457
ENSG00000249125	RP11-381N20.2		lincRNA	4	+	123490268	123522106	31839	0.539707	17.4448	0.165606	3.25897	0.00111816	0.0113948	0.82871	0.520603	0.281501	0.00437687	0.0305967
ENSG00000120279	MYCT1	80177	protein_coding	6	+	152697895	152724567	26673	0.539554	125.221	0.151698	3.55675	0.000375468	0.00359819	1.17675	0.527785	2.98527	0.000431762	0.0049548
ENSG00000106682	EIF4H	7458	protein_coding	7	+	74174245	74197101	22857	0.538414	6397.51	0.109968	4.89609	9.77601e-07	2.69752e-05	1.15983	0.5282	8.63836	1.28429e-06	3.71919e-05
ENSG00000015133	CCDC88C	440193	protein_coding	14	-	91271323	91417844	146522	0.537513	113.392	0.143026	3.75814	0.000171184	0.00184121	1.2241	0.523573	2.84485	0.000281856	0.00350645
ENSG00000197272	IL27	246778	protein_coding	16	-	28499362	28512051	12690	0.536302	74.6316	0.203255	2.63857	0.00832562	0.0394657	1.20466	0.528619	2.25528	0.00709166	0.0431573
ENSG00000112096	SOD2	100129518;6648	protein_coding	6	-	159669057	159762529	93473	0.536042	449.59	0.131884	4.0645	4.81346e-05	0.00067905	1.18308	0.528522	4.8154	3.95326e-05	0.00069695
ENSG00000166619	BLCAP	10904	protein_coding	20	-	37492472	37527931	35460	0.53595	1161.56	0.0632797	8.46954	2.46373e-17	5.92757e-15	1.23458	0.523904	6.17911	5.67841e-12	5.24571e-10
ENSG00000203875	SNHG5		processed_transcript	6	-	85660950	85678736	17787	0.535344	123.87	0.163321	3.27786	0.00104598	0.00845509	1.1372	0.523702	2.96875	0.00105014	0.0101424
ENSG00000120211	INSL4	3641	protein_coding	9	+	5231419	5235304	3886	0.534648	2369.47	0.173346	3.08428	0.00204045	0.0131336	1.25129	0.526347	7.20651	0.00108133	0.0103516
ENSG00000095585	BLNK	29760	protein_coding	10	-	96191702	96271587	79886	0.532916	92.6129	0.182261	2.92393	0.00345647	0.0202823	1.20466	0.526565	2.56259	0.00320327	0.0240127
ENSG00000107854	TNKS2	80351	protein_coding	10	+	91798312	91865276	66965	0.53273	3503.99	0.156323	3.40788	0.000654689	0.00542083	1.24913	0.511978	7.76677	0.000356359	0.00422599
ENSG00000196968	FUT11	170384	protein_coding	10	+	73772291	73780251	7961	0.531747	356.326	0.101489	5.23945	1.61059e-07	5.68288e-06	1.12712	0.51637	4.47876	5.20487e-07	1.70808e-05
ENSG00000261732	LA16c-431H6.6		protein_coding	16	+	1632259	1686715	54457	0.530196	20.2723	0.162735	3.25803	0.0011219	0.0126524	0.724379	0.516539	0.475417	0.00378393	0.027438
ENSG00000163872	YEATS2	55689	protein_coding	3	+	183697818	183812625	114808	0.52999	295.366	0.130644	4.05673	4.97635e-05	0.000678342	1.22678	0.51365	4.20916	5.05877e-05	0.000852013
ENSG00000227934	RP11-423F24.3		processed_pseudogene	1	+	231021611	231022183	573	0.529986	29.0701	0.189383	2.7985	0.00513413	0.0362463	0.835459	0.511524	0.94756	0.00687248	0.0422801
ENSG00000154832	CXXC1	30827	protein_coding	18	-	50282343	50288304	5962	0.529625	1413.17	0.10031	5.27991	1.29251e-07	4.26626e-06	1.23458	0.519544	6.46261	4.75034e-07	1.58711e-05
ENSG00000135766	EGLN1	54583	protein_coding	1	-	231363751	231425044	61294	0.528974	356.242	0.113899	4.64422	3.41361e-06	6.9107e-05	1.2952	0.516649	4.47941	5.2727e-06	0.000124576
ENSG00000279765	RP11-437B10.1		protein_coding	15	+	92883413	92949230	65818	0.528844	47.787	0.181867	2.90787	0.00363905	0.0279645	0.835459	0.514141	1.62604	0.00479707	0.0326328
ENSG00000033867	SLC4A7	9497	protein_coding	3	-	27372721	27484420	111700	0.528627	76.8233	0.179509	2.94485	0.00323107	0.0192558	1.20466	0.518864	2.29535	0.00338286	0.0251112
ENSG00000144445	KANSL1L	151050	protein_coding	2	-	210021423	210171383	149961	0.527822	172.514	0.111367	4.73949	2.14257e-06	5.3171e-05	1.1315	0.515011	3.44088	8.84938e-06	0.000196752
ENSG00000108590	MED31	51003	protein_coding	17	-	6643315	6651634	8320	0.526729	19.8446	0.130985	4.02129	5.78801e-05	0.00101404	0.859119	0.513323	0.439351	0.000321832	0.00390425
ENSG00000113448	PDE4D	5144	protein_coding	5	-	58969038	60522120	1553083	0.526663	198.005	0.168418	3.12713	0.00176525	0.0123879	1.17065	0.514869	3.63763	0.00138452	0.012564
ENSG00000125503	PPP1R12C	54776	protein_coding	19	-	55090913	55117559	26647	0.526458	1903.62	0.0858349	6.13338	8.60309e-10	5.06591e-08	1.25129	0.514163	6.8913	2.20214e-08	1.05406e-06
ENSG00000171612	SLC25A33	84275	protein_coding	1	+	9539482	9585179	45698	0.526069	18.6001	0.180874	2.90849	0.0036318	0.030499	0.739769	0.51238	0.35916	0.00766372	0.0457053
ENSG00000108679	LGALS3BP	3959	protein_coding	17	-	78971238	78980109	8872	0.525307	2623.5	0.131121	4.00627	6.16861e-05	0.000766023	1.29842	0.516262	7.35469	5.2565e-05	0.000877318
ENSG00000071282	LMCD1	29995	protein_coding	3	+	8501707	8574673	72967	0.525233	353.183	0.16024	3.27779	0.00104624	0.00850809	1.12712	0.504175	4.46442	0.000742425	0.00763053
ENSG00000169490	TM2D2	83877	protein_coding	8	-	38988808	38996824	8017	0.525192	299.393	0.094771	5.5417	2.99548e-08	1.25047e-06	1.17065	0.513939	4.23133	3.96812e-07	1.35518e-05
ENSG00000109586	GALNT7	51809	protein_coding	4	+	173168753	173323967	155215	0.524369	109.655	0.187656	2.79431	0.00520102	0.0336927	0.935749	0.51701	2.79778	0.00442237	0.0308331
ENSG00000164733	CTSB	1508	protein_coding	8	-	11842524	11869448	26925	0.523408	9363.53	0.126207	4.14721	3.36558e-05	0.000516993	1.15983	0.510467	9.1871	2.72372e-05	0.000509347
ENSG00000115687	PASK	23178	protein_coding	2	-	241106099	241150264	44166	0.521928	114.462	0.170507	3.06102	0.00220581	0.0141845	1.2241	0.500408	2.85434	0.00237154	0.0191172
ENSG00000179046	TRIML2	205860	protein_coding	4	-	188091273	188109603	18331	0.521439	217.412	0.137581	3.79005	0.00015062	0.00158586	1.2952	0.510348	3.77325	0.000180883	0.00244476
ENSG00000107968	MAP3K8	1326	protein_coding	10	+	30433937	30461833	27897	0.520847	850.612	0.109	4.77843	1.7667e-06	4.44807e-05	1.15983	0.503595	5.72884	2.20182e-06	5.87026e-05
ENSG00000130147	SH3BP4	23677	protein_coding	2	+	234951973	235055714	103742	0.520658	840.197	0.120185	4.33214	1.47664e-05	0.000255573	1.15983	0.510957	5.71345	1.4555e-05	0.000301816
ENSG00000123066	MED13L	23389	protein_coding	12	-	115953872	116277338	323467	0.52064	1315.83	0.184737	2.81827	0.00482829	0.0253784	1.25542	0.509384	6.35684	0.00270478	0.0211394
ENSG00000143839	REN	5972	protein_coding	1	-	204154819	204190324	35506	0.520563	35.0273	0.193404	2.69158	0.00711144	0.0464154	0.82871	0.511209	1.2084	0.00850655	0.0491608
ENSG00000167920	TMEM99	147184	protein_coding	17	+	40819106	40836274	17169	0.520443	68.2816	0.148659	3.50092	0.000463658	0.00478809	1.03169	0.509811	2.12977	0.000906082	0.00897628
ENSG00000175183	CSRP2	1466	protein_coding	12	-	76858715	76879060	20346	0.520068	299.032	0.127952	4.06457	4.81211e-05	0.000683071	1.17065	0.508227	4.22934	6.06147e-05	0.000996368
ENSG00000164099	PRSS12	8492	protein_coding	4	-	118280038	118353003	72966	0.518512	400.479	0.18219	2.84599	0.00442735	0.0231251	1.2952	0.505507	4.64839	0.00300779	0.0229176
ENSG00000119917	IFIT3	3437	protein_coding	10	+	89327894	89340971	13078	0.518188	186.478	0.203118	2.55117	0.0107362	0.0497795	1.1372	0.509826	3.55727	0.00797028	0.0468828
ENSG00000149131	SERPING1	710	protein_coding	11	+	57597387	57614853	17467	0.518013	933.255	0.161217	3.21313	0.00131296	0.00949778	1.23458	0.507115	5.86594	0.000872707	0.00871104
ENSG00000164342	TLR3	7098	protein_coding	4	+	186069152	186088069	18918	0.517679	1024.28	0.181522	2.85188	0.0043461	0.0233534	1.25542	0.500835	5.9961	0.0027123	0.0211802
ENSG00000127954	STEAP4	79689	protein_coding	7	-	88270892	88306891	36000	0.51711	3320.68	0.180316	2.86779	0.00413344	0.0225461	1.25129	0.499707	7.68998	0.00247095	0.0197462
ENSG00000111335	OAS2	4939	protein_coding	12	+	112978395	113011723	33329	0.51704	252.742	0.199036	2.59773	0.00938433	0.0441073	1.17065	0.507842	3.99034	0.0065486	0.0408619
ENSG00000279155	LL0XNC01-36H8.1		TEC	X	+	48939992	48940808	817	0.516944	34.0932	0.170332	3.03492	0.00240597	0.0189533	0.914079	0.504807	1.1622	0.00408397	0.0290549
ENSG00000111788	RP11-22B23.1		unprocessed_pseudogene	12	+	9277235	9313241	36007	0.516542	71.229	0.167492	3.08399	0.00204247	0.0134663	1.21147	0.502899	2.18812	0.00286755	0.0221021
[truncated: 2,033 more rows]

## Sheet: Sheet4
Table S3. Differentially expressed genes (DEGs).
Sheet4: DEGs of LOSPE
[truncated: 376 more rows]

## Sheet: Sheet5
Table S3. Differentially expressed genes (DEGs).
[truncated: 44 more rows]

[truncated: 1 more sheets: Sheet6]
