# Supplementary material for: Distinct placental molecular processes associated with early-onset and late-onset preeclampsia
Source: Theranostics. 2021 Mar 5;11(10):5028–44. doi: 10.7150/thno.56141 (PMC7978310; doi:10.7150/thno.56141)
Supplement: Supplementary file 10 — Supplementary table 8. [file thnov11p5028s10.xlsx]

## Sheet: Sheet1
Table S8. Enriched TF-Target Network.
Sheet1: Information of the enriched TF-binding motifs in the DEGs of EOSPE
Motif_Name*	Gene_Symbol	P-value	Up-/Down-regulated	Number_of_Targets	Number_of_Up-regulated_Genes	Number_of_Down-regulated_genes
AP-1(bZIP)/ThioMac-PU.1-ChIP-Seq(GSE21512)/Homer	AP-1	0.01	--	683	415	268
Atf3(bZIP)/GBM-ATF3-ChIP-Seq(GSE33912)/Homer	ATF3	0.001	UP	649	400	249
BATF(bZIP)/Th17-BATF-ChIP-Seq(GSE39756)/Homer	BATF	0.0001	DOWN	636	395	241
Bcl6(Zf)/Liver-Bcl6-ChIP-Seq(GSE31578)/Homer	BCL6	0.01	UP	938	938	0
bZIP:IRF(bZIP,IRF)/Th17-BatF-ChIP-Seq(GSE39756)/Homer	IRF4	0.01	--	193	0	193
CUX1(Homeobox)/K562-CUX1-ChIP-Seq(GSE92882)/Homer	CUX1	0.01	--	278	0	278
E2F1(E2F)/Hela-E2F1-ChIP-Seq(GSE22478)/Homer	E2F1	0.01	--	535	535	0
Fos(bZIP)/TSC-Fos-ChIP-Seq(GSE110950)/Homer	FOS	0.01	--	577	353	224
Fosl2(bZIP)/3T3L1-Fosl2-ChIP-Seq(GSE56872)/Homer	FOSL2	0.01	UP	337	212	125
Fra1(bZIP)/BT549-Fra1-ChIP-Seq(GSE46166)/Homer	FRA1	0.001	--	562	347	215
Fra2(bZIP)/Striatum-Fra2-ChIP-Seq(GSE43429)/Homer	FRA2	0.001	--	479	297	182
HIF-1a(bHLH)/MCF7-HIF1a-ChIP-Seq(GSE28352)/Homer	HIF1A	0.01	--	317	317	0
HNF1b(Homeobox)/PDAC-HNF1B-ChIP-Seq(GSE64557)/Homer	HNF1B	0.001	--	129	129	0
Hoxd11(Homeobox)/ChickenMSG-Hoxd11.Flag-ChIP-Seq(GSE86088)/Homer	HOXD11	0.01	--	1788	1098	690
HRE(HSF)/Striatum-HSF1-ChIP-Seq(GSE38000)/Homer	HSF1	0.001	--	292	183	109
JunB(bZIP)/DendriticCells-Junb-ChIP-Seq(GSE36099)/Homer	JUNB	0.001	--	546	333	213
MITF(bHLH)/MastCells-MITF-ChIP-Seq(GSE48085)/Homer	MITF	0.01	--	1019	629	390
NFkB-p65-Rel(RHD)/ThioMac-LPS-Expression(GSE23622)/Homer	RELA	0.01	--	125	82	43
PBX2(Homeobox)/K562-PBX2-ChIP-Seq(Encode)/Homer	PBX2	0.01	--	329	0	329
PRDM1(Zf)/Hela-PRDM1-ChIP-Seq(GSE31477)/Homer	PRDM1	0.01	--	449	449	0
TCF4(bHLH)/SHSY5Y-TCF4-ChIP-Seq(GSE96915)/Homer	TCF4	0.01	--	579	0	579
TEAD2(TEA)/Py2T-Tead2-ChIP-Seq(GSE55709)/Homer	TEAD2	0.01	--	655	393	262
Tgif2(Homeobox)/mES-Tgif2-ChIP-Seq(GSE55404)/Homer	TGIF2	0.01	--	2046	1262	784
* Items with red color mean their targets enriched KEGG pathways

## Sheet: Sheet2
Table S8. Enriched TF-Target Network.
Sheet2: TF-Target network of EOSPE
TF_Name	Groups	Target_Symbols	Ensembl_ID	Type	Groups
AP-1	TFs	ABAT	ENSG00000183044	DOWN	Targets
AP-1	TFs	ABCG2	ENSG00000118777	DOWN	Targets
AP-1	TFs	ABI3BP	ENSG00000154175	DOWN	Targets
AP-1	TFs	ACAD9	ENSG00000177646	UP	Targets
AP-1	TFs	ACER2	ENSG00000177076	UP	Targets
AP-1	TFs	ACOT13	ENSG00000112304	DOWN	Targets
AP-1	TFs	ACOXL-AS1	ENSG00000204581	DOWN	Targets
AP-1	TFs	ACPP	ENSG00000014257	DOWN	Targets
AP-1	TFs	ACSF2	ENSG00000167107	UP	Targets
AP-1	TFs	ACSL5	ENSG00000197142	DOWN	Targets
AP-1	TFs	ACTL10	ENSG00000182584	DOWN	Targets
AP-1	TFs	ADAMTS3	ENSG00000156140	DOWN	Targets
AP-1	TFs	ADAP2	ENSG00000184060	DOWN	Targets
AP-1	TFs	ADGRG5	ENSG00000159618	DOWN	Targets
AP-1	TFs	ADGRG6	ENSG00000112414	UP	Targets
AP-1	TFs	AGER	ENSG00000204305	DOWN	Targets
AP-1	TFs	AHNAK	ENSG00000124942	UP	Targets
AP-1	TFs	AIDA	ENSG00000186063	UP	Targets
AP-1	TFs	AK4	ENSG00000162433	UP	Targets
AP-1	TFs	AKIP1	ENSG00000166452	DOWN	Targets
AP-1	TFs	AKT3	ENSG00000117020	DOWN	Targets
AP-1	TFs	ALDH5A1	ENSG00000112294	DOWN	Targets
AP-1	TFs	ALG5	ENSG00000120697	UP	Targets
AP-1	TFs	ALOXE3	ENSG00000179148	DOWN	Targets
AP-1	TFs	ALS2CL	ENSG00000178038	UP	Targets
AP-1	TFs	AMOTL2	ENSG00000114019	UP	Targets
AP-1	TFs	ANGPTL2	ENSG00000136859	DOWN	Targets
AP-1	TFs	ANK3	ENSG00000151150	DOWN	Targets
AP-1	TFs	ANP32E	ENSG00000143401	UP	Targets
AP-1	TFs	ANTXR1	ENSG00000169604	DOWN	Targets
AP-1	TFs	AP3B2	ENSG00000103723	UP	Targets
AP-1	TFs	AP3S1	ENSG00000177879	UP	Targets
AP-1	TFs	AP5B1	ENSG00000254470	DOWN	Targets
AP-1	TFs	AP5S1	ENSG00000125843	DOWN	Targets
AP-1	TFs	APOBEC2	ENSG00000124701	UP	Targets
AP-1	TFs	APOBR	ENSG00000184730	UP	Targets
AP-1	TFs	ARAP3	ENSG00000120318	DOWN	Targets
AP-1	TFs	ARHGAP24	ENSG00000138639	UP	Targets
AP-1	TFs	ARHGAP30	ENSG00000186517	UP	Targets
AP-1	TFs	ARHGAP9	ENSG00000123329	DOWN	Targets
AP-1	TFs	ARL16	ENSG00000214087	DOWN	Targets
AP-1	TFs	ARL6IP1	ENSG00000170540	UP	Targets
AP-1	TFs	ARRDC3	ENSG00000113369	UP	Targets
AP-1	TFs	ARSB	ENSG00000113273	DOWN	Targets
AP-1	TFs	ARSG	ENSG00000141337	DOWN	Targets
AP-1	TFs	ASTE1	ENSG00000034533	UP	Targets
AP-1	TFs	ATG16L2	ENSG00000168010	UP	Targets
AP-1	TFs	ATP6AP1	ENSG00000071553	UP	Targets
AP-1	TFs	ATP6V1C2	ENSG00000143882	UP	Targets
AP-1	TFs	ATP6V1D	ENSG00000100554	UP	Targets
AP-1	TFs	B3GNT2	ENSG00000170340	DOWN	Targets
AP-1	TFs	B4GALT2	ENSG00000117411	DOWN	Targets
AP-1	TFs	BCKDHB	ENSG00000083123	DOWN	Targets
AP-1	TFs	BHLHE40	ENSG00000134107	UP	Targets
AP-1	TFs	BICDL1	ENSG00000135127	DOWN	Targets
AP-1	TFs	BLNK	ENSG00000095585	UP	Targets
AP-1	TFs	BMX	ENSG00000102010	DOWN	Targets
AP-1	TFs	BRAF	ENSG00000157764	UP	Targets
AP-1	TFs	BTF3	ENSG00000145741	UP	Targets
AP-1	TFs	BUD31	ENSG00000106245	UP	Targets
AP-1	TFs	BZW1	ENSG00000082153	UP	Targets
AP-1	TFs	C10orf90	ENSG00000154493	UP	Targets
AP-1	TFs	C11orf54	ENSG00000182919	UP	Targets
AP-1	TFs	C16orf74	ENSG00000154102	UP	Targets
AP-1	TFs	C1orf226	ENSG00000239887	DOWN	Targets
AP-1	TFs	C1QTNF3	ENSG00000082196	DOWN	Targets
AP-1	TFs	C2CD4D	ENSG00000225556	DOWN	Targets
AP-1	TFs	C3orf36	ENSG00000174640	UP	Targets
AP-1	TFs	C3orf52	ENSG00000114529	UP	Targets
AP-1	TFs	C8orf58	ENSG00000241852	UP	Targets
AP-1	TFs	CABLES1	ENSG00000134508	DOWN	Targets
AP-1	TFs	CACNA1A	ENSG00000141837	DOWN	Targets
AP-1	TFs	CACNA2D3-AS1	ENSG00000243715	DOWN	Targets
AP-1	TFs	CACNB4	ENSG00000182389	DOWN	Targets
AP-1	TFs	CADPS2	ENSG00000081803	UP	Targets
AP-1	TFs	CALHM4	ENSG00000164451	DOWN	Targets
AP-1	TFs	CAPN12	ENSG00000182472	DOWN	Targets
AP-1	TFs	CAPN14	ENSG00000214711	UP	Targets
AP-1	TFs	CARF	ENSG00000138380	DOWN	Targets
AP-1	TFs	CARS	ENSG00000110619	UP	Targets
AP-1	TFs	CATSPER2	ENSG00000166762	DOWN	Targets
AP-1	TFs	CATSPERB	ENSG00000133962	DOWN	Targets
AP-1	TFs	CBR3-AS1	ENSG00000236830	DOWN	Targets
AP-1	TFs	CCDC127	ENSG00000164366	UP	Targets
AP-1	TFs	CCDC28A	ENSG00000024862	UP	Targets
AP-1	TFs	CCDC84	ENSG00000186166	DOWN	Targets
AP-1	TFs	CCDC91	ENSG00000123106	DOWN	Targets
AP-1	TFs	CCNG2	ENSG00000138764	UP	Targets
AP-1	TFs	CCR7	ENSG00000126353	UP	Targets
AP-1	TFs	CCRL2	ENSG00000121797	UP	Targets
AP-1	TFs	CCSAP	ENSG00000154429	UP	Targets
AP-1	TFs	CD163L1	ENSG00000177675	DOWN	Targets
AP-1	TFs	CD63	ENSG00000135404	UP	Targets
AP-1	TFs	CDKN2B	ENSG00000147883	DOWN	Targets
AP-1	TFs	CES4A	ENSG00000172824	DOWN	Targets
AP-1	TFs	CETP	ENSG00000087237	UP	Targets
AP-1	TFs	CFI	ENSG00000205403	DOWN	Targets
AP-1	TFs	CHD2	ENSG00000173575	UP	Targets
AP-1	TFs	CHID1	ENSG00000177830	UP	Targets
AP-1	TFs	CIAO2A	ENSG00000166797	UP	Targets
AP-1	TFs	CITED2	ENSG00000164442	UP	Targets
AP-1	TFs	CLCN6	ENSG00000011021	UP	Targets
AP-1	TFs	CLDN16	ENSG00000113946	DOWN	Targets
AP-1	TFs	CLEC7A	ENSG00000172243	DOWN	Targets
AP-1	TFs	CLIC1	ENSG00000213719	UP	Targets
AP-1	TFs	CLIC4	ENSG00000169504	UP	Targets
AP-1	TFs	CLMAT3	ENSG00000249035	DOWN	Targets
AP-1	TFs	CLTCL1	ENSG00000070371	DOWN	Targets
AP-1	TFs	CNIH4	ENSG00000143771	UP	Targets
AP-1	TFs	COASY	ENSG00000068120	DOWN	Targets
AP-1	TFs	COL17A1	ENSG00000065618	UP	Targets
AP-1	TFs	COL8A1	ENSG00000144810	DOWN	Targets
AP-1	TFs	CORO2A	ENSG00000106789	UP	Targets
AP-1	TFs	CPEB2	ENSG00000137449	UP	Targets
AP-1	TFs	CPOX	ENSG00000080819	UP	Targets
AP-1	TFs	CPT1B	ENSG00000205560	DOWN	Targets
AP-1	TFs	CPXM2	ENSG00000121898	UP	Targets
AP-1	TFs	CRKL	ENSG00000099942	UP	Targets
AP-1	TFs	CRYBG1	ENSG00000112297	UP	Targets
AP-1	TFs	CSHL1	ENSG00000204414	DOWN	Targets
AP-1	TFs	CSNK1E	ENSG00000213923	UP	Targets
AP-1	TFs	CSRP2	ENSG00000175183	UP	Targets
AP-1	TFs	CST6	ENSG00000175315	UP	Targets
AP-1	TFs	CST7	ENSG00000077984	DOWN	Targets
AP-1	TFs	CUL2	ENSG00000108094	UP	Targets
AP-1	TFs	CXCL14	ENSG00000145824	DOWN	Targets
AP-1	TFs	CXCR6	ENSG00000172215	UP	Targets
AP-1	TFs	CYB5R1	ENSG00000159348	UP	Targets
AP-1	TFs	CYP11A1	ENSG00000140459	UP	Targets
AP-1	TFs	CYP8B1	ENSG00000180432	UP	Targets
AP-1	TFs	DAD1	ENSG00000129562	UP	Targets
AP-1	TFs	DARS-AS1	ENSG00000231890	UP	Targets
AP-1	TFs	DDIT4L	ENSG00000145358	UP	Targets
AP-1	TFs	DDR2	ENSG00000162733	DOWN	Targets
AP-1	TFs	DEDD2	ENSG00000160570	UP	Targets
AP-1	TFs	DEGS1	ENSG00000143753	UP	Targets
AP-1	TFs	DEGS2	ENSG00000168350	UP	Targets
AP-1	TFs	DENND1C	ENSG00000205744	UP	Targets
AP-1	TFs	DEPDC5	ENSG00000100150	DOWN	Targets
AP-1	TFs	DGKA	ENSG00000065357	UP	Targets
AP-1	TFs	DGKG	ENSG00000058866	UP	Targets
AP-1	TFs	DISP1	ENSG00000154309	DOWN	Targets
AP-1	TFs	DLST	ENSG00000119689	UP	Targets
AP-1	TFs	DLX5	ENSG00000105880	UP	Targets
AP-1	TFs	DNAJB2	ENSG00000135924	UP	Targets
AP-1	TFs	DNAJC1	ENSG00000136770	UP	Targets
AP-1	TFs	DPEP2	ENSG00000167261	DOWN	Targets
AP-1	TFs	DSCR4	ENSG00000184029	UP	Targets
AP-1	TFs	DTNB	ENSG00000138101	DOWN	Targets
AP-1	TFs	DUBR	ENSG00000243701	DOWN	Targets
AP-1	TFs	DUSP23	ENSG00000158716	DOWN	Targets
AP-1	TFs	EAF1	ENSG00000144597	UP	Targets
AP-1	TFs	EBI3	ENSG00000105246	UP	Targets
AP-1	TFs	ECM1	ENSG00000143369	DOWN	Targets
AP-1	TFs	EGLN3	ENSG00000129521	UP	Targets
AP-1	TFs	EIF1B	ENSG00000114784	UP	Targets
AP-1	TFs	EIF3H	ENSG00000147677	UP	Targets
AP-1	TFs	EIF4EBP3	ENSG00000243056	DOWN	Targets
AP-1	TFs	ELF3	ENSG00000163435	UP	Targets
AP-1	TFs	ELF4	ENSG00000102034	UP	Targets
AP-1	TFs	ELK1	ENSG00000126767	DOWN	Targets
AP-1	TFs	EMC4	ENSG00000128463	UP	Targets
AP-1	TFs	EMC7	ENSG00000134153	UP	Targets
AP-1	TFs	ENO1	ENSG00000074800	UP	Targets
AP-1	TFs	ENO3	ENSG00000108515	DOWN	Targets
AP-1	TFs	ENPP1	ENSG00000197594	DOWN	Targets
AP-1	TFs	EPHA1-AS1	ENSG00000229153	DOWN	Targets
AP-1	TFs	EPHA3	ENSG00000044524	DOWN	Targets
AP-1	TFs	EPS15L1	ENSG00000127527	UP	Targets
AP-1	TFs	ERC2	ENSG00000187672	DOWN	Targets
AP-1	TFs	ERICH5	ENSG00000177459	DOWN	Targets
AP-1	TFs	ERLIN1	ENSG00000107566	UP	Targets
AP-1	TFs	ESRP2	ENSG00000103067	UP	Targets
AP-1	TFs	ESYT1	ENSG00000139641	UP	Targets
AP-1	TFs	ETS1	ENSG00000134954	UP	Targets
AP-1	TFs	ETS2	ENSG00000157557	UP	Targets
AP-1	TFs	ETV5	ENSG00000244405	UP	Targets
AP-1	TFs	EVI2A	ENSG00000126860	DOWN	Targets
AP-1	TFs	EVL	ENSG00000196405	DOWN	Targets
AP-1	TFs	EZR	ENSG00000092820	UP	Targets
AP-1	TFs	F13A1	ENSG00000124491	DOWN	Targets
AP-1	TFs	F2R	ENSG00000181104	DOWN	Targets
AP-1	TFs	FABP4	ENSG00000170323	UP	Targets
AP-1	TFs	FAM120A	ENSG00000048828	UP	Targets
AP-1	TFs	FAM160A1	ENSG00000164142	UP	Targets
AP-1	TFs	FAM178B	ENSG00000168754	UP	Targets
AP-1	TFs	FAM180A	ENSG00000189320	DOWN	Targets
AP-1	TFs	FAM184A	ENSG00000111879	UP	Targets
AP-1	TFs	FAM20A	ENSG00000108950	DOWN	Targets
AP-1	TFs	FAM20B	ENSG00000116199	DOWN	Targets
AP-1	TFs	FAM218A	ENSG00000250486	DOWN	Targets
AP-1	TFs	FAM3B	ENSG00000183844	UP	Targets
AP-1	TFs	FANK1	ENSG00000203780	UP	Targets
AP-1	TFs	FAP	ENSG00000078098	DOWN	Targets
AP-1	TFs	FBLIM1	ENSG00000162458	UP	Targets
AP-1	TFs	FBLN7	ENSG00000144152	DOWN	Targets
AP-1	TFs	FBXL3	ENSG00000005812	UP	Targets
AP-1	TFs	FBXO24	ENSG00000106336	DOWN	Targets
AP-1	TFs	FEZ2	ENSG00000171055	UP	Targets
AP-1	TFs	FGF10	ENSG00000070193	DOWN	Targets
AP-1	TFs	FGF22	ENSG00000070388	UP	Targets
AP-1	TFs	FGF7	ENSG00000140285	DOWN	Targets
AP-1	TFs	FGFR1OP2	ENSG00000111790	UP	Targets
AP-1	TFs	FIRRE	ENSG00000213468	UP	Targets
AP-1	TFs	FKBP2	ENSG00000173486	UP	Targets
AP-1	TFs	FLNB	ENSG00000136068	UP	Targets
AP-1	TFs	FLRT3	ENSG00000125848	DOWN	Targets
AP-1	TFs	FLT1	ENSG00000102755	UP	Targets
AP-1	TFs	FMO1	ENSG00000010932	DOWN	Targets
AP-1	TFs	FNIP2	ENSG00000052795	UP	Targets
AP-1	TFs	FOSL2	ENSG00000075426	UP	Targets
AP-1	TFs	FRMD6-AS1	ENSG00000273888	DOWN	Targets
AP-1	TFs	FRZB	ENSG00000162998	DOWN	Targets
AP-1	TFs	FST	ENSG00000134363	UP	Targets
AP-1	TFs	FURIN	ENSG00000140564	DOWN	Targets
AP-1	TFs	FYN	ENSG00000010810	UP	Targets
AP-1	TFs	GAB2	ENSG00000033327	UP	Targets
AP-1	TFs	GABARAPL1	ENSG00000139112	DOWN	Targets
AP-1	TFs	GABRA4	ENSG00000109158	DOWN	Targets
AP-1	TFs	GALE	ENSG00000117308	UP	Targets
AP-1	TFs	GALNT3	ENSG00000115339	UP	Targets
AP-1	TFs	GAPDH	ENSG00000111640	UP	Targets
AP-1	TFs	GASK1A	ENSG00000144649	UP	Targets
AP-1	TFs	GATA3	ENSG00000107485	UP	Targets
AP-1	TFs	GBA	ENSG00000177628	UP	Targets
AP-1	TFs	GCLM	ENSG00000023909	DOWN	Targets
AP-1	TFs	GDPD3	ENSG00000102886	UP	Targets
AP-1	TFs	GFOD2	ENSG00000141098	UP	Targets
AP-1	TFs	GGA3	ENSG00000125447	UP	Targets
AP-1	TFs	GH1	ENSG00000259384	DOWN	Targets
AP-1	TFs	GIMAP6	ENSG00000133561	UP	Targets
AP-1	TFs	GLDN	ENSG00000186417	UP	Targets
AP-1	TFs	GLIS2-AS1	ENSG00000262686	DOWN	Targets
AP-1	TFs	GLMP	ENSG00000198715	UP	Targets
AP-1	TFs	GLRX	ENSG00000173221	UP	Targets
AP-1	TFs	GLUD1	ENSG00000148672	DOWN	Targets
AP-1	TFs	GMDS	ENSG00000112699	UP	Targets
AP-1	TFs	GNA12	ENSG00000146535	UP	Targets
AP-1	TFs	GNAI3	ENSG00000065135	UP	Targets
AP-1	TFs	GNG2	ENSG00000186469	DOWN	Targets
AP-1	TFs	GPAT3	ENSG00000138678	DOWN	Targets
AP-1	TFs	GPATCH11	ENSG00000152133	UP	Targets
AP-1	TFs	GPNMB	ENSG00000136235	UP	Targets
AP-1	TFs	GPR34	ENSG00000171659	DOWN	Targets
AP-1	TFs	GPR87	ENSG00000138271	UP	Targets
AP-1	TFs	GPRC5D-AS1	ENSG00000247498	DOWN	Targets
AP-1	TFs	GRB14	ENSG00000115290	UP	Targets
AP-1	TFs	GREM2	ENSG00000180875	UP	Targets
AP-1	TFs	GRID2IP	ENSG00000215045	DOWN	Targets
AP-1	TFs	GRIK1-AS2	ENSG00000156273	UP	Targets
AP-1	TFs	GRIN3B	ENSG00000116032	DOWN	Targets
AP-1	TFs	GRK3	ENSG00000100077	UP	Targets
AP-1	TFs	GSTA3	ENSG00000174156	DOWN	Targets
AP-1	TFs	GTPBP2	ENSG00000172432	UP	Targets
AP-1	TFs	GUCA2A	ENSG00000197273	UP	Targets
AP-1	TFs	GUCY2GP	ENSG00000243316	DOWN	Targets
AP-1	TFs	H19	ENSG00000130600	UP	Targets
AP-1	TFs	HAAO	ENSG00000162882	DOWN	Targets
AP-1	TFs	HAS3	ENSG00000103044	DOWN	Targets
AP-1	TFs	HDAC7	ENSG00000061273	DOWN	Targets
AP-1	TFs	HECTD3	ENSG00000126107	UP	Targets
AP-1	TFs	HEG1	ENSG00000173706	DOWN	Targets
AP-1	TFs	HEXB	ENSG00000049860	UP	Targets
AP-1	TFs	HIGD1A	ENSG00000181061	UP	Targets
AP-1	TFs	HIGD1B	ENSG00000131097	DOWN	Targets
AP-1	TFs	HILPDA	ENSG00000135245	UP	Targets
AP-1	TFs	HIST1H4H	ENSG00000158406	UP	Targets
AP-1	TFs	HIST4H4	ENSG00000197837	DOWN	Targets
AP-1	TFs	HMCES	ENSG00000183624	UP	Targets
AP-1	TFs	HOXC4	ENSG00000198353	DOWN	Targets
AP-1	TFs	HPS3	ENSG00000163755	UP	Targets
AP-1	TFs	HSD3B2	ENSG00000203859	DOWN	Targets
AP-1	TFs	HSPG2	ENSG00000142798	UP	Targets
AP-1	TFs	IBTK	ENSG00000005700	UP	Targets
AP-1	TFs	IDE	ENSG00000119912	DOWN	Targets
AP-1	TFs	IFIT2	ENSG00000119922	UP	Targets
AP-1	TFs	IGBP1	ENSG00000089289	UP	Targets
AP-1	TFs	IL1RAPL2	ENSG00000189108	UP	Targets
AP-1	TFs	IL1RL1	ENSG00000115602	UP	Targets
AP-1	TFs	IL27	ENSG00000197272	UP	Targets
AP-1	TFs	IL2RB	ENSG00000100385	UP	Targets
AP-1	TFs	IL6R	ENSG00000160712	DOWN	Targets
AP-1	TFs	INHA	ENSG00000123999	UP	Targets
AP-1	TFs	INSIG1	ENSG00000186480	UP	Targets
AP-1	TFs	INSL4	ENSG00000120211	UP	Targets
AP-1	TFs	IPPK	ENSG00000127080	UP	Targets
AP-1	TFs	IQCN	ENSG00000130518	DOWN	Targets
AP-1	TFs	IQGAP3	ENSG00000183856	UP	Targets
AP-1	TFs	ISM2	ENSG00000100593	UP	Targets
AP-1	TFs	ITGA5	ENSG00000161638	UP	Targets
AP-1	TFs	ITM2A	ENSG00000078596	UP	Targets
AP-1	TFs	JPT1	ENSG00000189159	UP	Targets
AP-1	TFs	KBTBD7	ENSG00000120696	DOWN	Targets
AP-1	TFs	KBTBD8	ENSG00000163376	UP	Targets
AP-1	TFs	KC6	ENSG00000267313	DOWN	Targets
AP-1	TFs	KCNIP4	ENSG00000185774	DOWN	Targets
AP-1	TFs	KCNMB3	ENSG00000171121	DOWN	Targets
AP-1	TFs	KCTD3	ENSG00000136636	DOWN	Targets
AP-1	TFs	KCTD9	ENSG00000104756	UP	Targets
AP-1	TFs	KDM3A	ENSG00000115548	UP	Targets
AP-1	TFs	KEAP1	ENSG00000079999	DOWN	Targets
AP-1	TFs	KIAA1211	ENSG00000109265	DOWN	Targets
AP-1	TFs	KIAA1217	ENSG00000120549	UP	Targets
AP-1	TFs	KIAA1549	ENSG00000122778	DOWN	Targets
AP-1	TFs	KIAA1549L	ENSG00000110427	DOWN	Targets
AP-1	TFs	KIF2A	ENSG00000068796	UP	Targets
AP-1	TFs	KL	ENSG00000133116	DOWN	Targets
AP-1	TFs	KLF4	ENSG00000136826	UP	Targets
AP-1	TFs	KRBOX1-AS1	ENSG00000206552	UP	Targets
AP-1	TFs	KRT15	ENSG00000171346	UP	Targets
AP-1	TFs	KRT17	ENSG00000128422	UP	Targets
AP-1	TFs	LAMA4	ENSG00000112769	DOWN	Targets
AP-1	TFs	LAMC2	ENSG00000058085	UP	Targets
AP-1	TFs	LBH	ENSG00000213626	UP	Targets
AP-1	TFs	LDHA	ENSG00000134333	UP	Targets
AP-1	TFs	LEKR1	ENSG00000197980	DOWN	Targets
AP-1	TFs	LENG8	ENSG00000167615	DOWN	Targets
AP-1	TFs	LEP	ENSG00000174697	UP	Targets
AP-1	TFs	LFNG	ENSG00000106003	UP	Targets
AP-1	TFs	LGALS8	ENSG00000116977	UP	Targets
AP-1	TFs	LHFPL3-AS2	ENSG00000225329	UP	Targets
AP-1	TFs	LHX4-AS1	ENSG00000230124	DOWN	Targets
AP-1	TFs	LIMK1	ENSG00000106683	UP	Targets
AP-1	TFs	LIMS1	ENSG00000169756	UP	Targets
AP-1	TFs	LINC00472	ENSG00000233237	DOWN	Targets
AP-1	TFs	LINC00601	ENSG00000235180	UP	Targets
AP-1	TFs	LINC00672	ENSG00000263874	DOWN	Targets
AP-1	TFs	LINC00882	ENSG00000242759	DOWN	Targets
AP-1	TFs	LINC01483	ENSG00000227517	DOWN	Targets
AP-1	TFs	LINC01504	ENSG00000225434	DOWN	Targets
AP-1	TFs	LINC02037	ENSG00000238097	DOWN	Targets
AP-1	TFs	LINC02082	ENSG00000242268	DOWN	Targets
AP-1	TFs	LINC02389	ENSG00000255693	DOWN	Targets
AP-1	TFs	LIX1	ENSG00000145721	DOWN	Targets
AP-1	TFs	LMBR1L	ENSG00000139636	UP	Targets
AP-1	TFs	LMBRD1	ENSG00000168216	UP	Targets
AP-1	TFs	LOC101926943	ENSG00000232729	UP	Targets
AP-1	TFs	LOC101927911	ENSG00000262884	DOWN	Targets
AP-1	TFs	LOC254028	ENSG00000258573	DOWN	Targets
AP-1	TFs	LOC729603	ENSG00000213073	UP	Targets
AP-1	TFs	LRFN3	ENSG00000126243	DOWN	Targets
AP-1	TFs	LRIG3	ENSG00000139263	DOWN	Targets
AP-1	TFs	LRRC1	ENSG00000137269	UP	Targets
AP-1	TFs	LRRC32	ENSG00000137507	UP	Targets
AP-1	TFs	LRRC58	ENSG00000163428	DOWN	Targets
AP-1	TFs	LRRK2	ENSG00000188906	UP	Targets
AP-1	TFs	LRRN3	ENSG00000173114	DOWN	Targets
AP-1	TFs	LUCAT1	ENSG00000248323	UP	Targets
AP-1	TFs	LYPD6	ENSG00000187123	DOWN	Targets
AP-1	TFs	LYPLA2	ENSG00000011009	UP	Targets
AP-1	TFs	LYVE1	ENSG00000133800	DOWN	Targets
AP-1	TFs	MAML2	ENSG00000184384	UP	Targets
AP-1	TFs	MAN1A1	ENSG00000111885	UP	Targets
AP-1	TFs	MAOB	ENSG00000069535	UP	Targets
AP-1	TFs	MAP1LC3C	ENSG00000197769	DOWN	Targets
AP-1	TFs	MAP3K8	ENSG00000107968	UP	Targets
AP-1	TFs	MAP4K3	ENSG00000011566	DOWN	Targets
AP-1	TFs	MAP4K3-DT	ENSG00000231312	DOWN	Targets
AP-1	TFs	MAPK8	ENSG00000107643	DOWN	Targets
AP-1	TFs	MARK1	ENSG00000116141	DOWN	Targets
AP-1	TFs	MASP1	ENSG00000127241	UP	Targets
AP-1	TFs	MBD2	ENSG00000134046	UP	Targets
AP-1	TFs	MBNL3	ENSG00000076770	UP	Targets
AP-1	TFs	MCC	ENSG00000171444	UP	Targets
AP-1	TFs	MED28	ENSG00000118579	UP	Targets
AP-1	TFs	MED4	ENSG00000136146	UP	Targets
AP-1	TFs	MELK	ENSG00000165304	UP	Targets
AP-1	TFs	MESD	ENSG00000117899	UP	Targets
AP-1	TFs	METTL6	ENSG00000206562	UP	Targets
AP-1	TFs	MFAP1	ENSG00000140259	UP	Targets
AP-1	TFs	MFHAS1	ENSG00000147324	DOWN	Targets
AP-1	TFs	MGAT3-AS1	ENSG00000227188	UP	Targets
AP-1	TFs	MGAT5	ENSG00000152127	DOWN	Targets
AP-1	TFs	MINPP1	ENSG00000107789	DOWN	Targets
AP-1	TFs	MIR210HG	ENSG00000247095	UP	Targets
AP-1	TFs	MIR3189	ENSG00000264175	UP	Targets
AP-1	TFs	MORF4L2	ENSG00000123562	UP	Targets
AP-1	TFs	MPDU1	ENSG00000129255	UP	Targets
AP-1	TFs	MPRIP	ENSG00000133030	UP	Targets
AP-1	TFs	MRC1	ENSG00000260314	DOWN	Targets
AP-1	TFs	MRPL15	ENSG00000137547	UP	Targets
AP-1	TFs	MRPL54	ENSG00000183617	UP	Targets
AP-1	TFs	MRPS18A	ENSG00000096080	UP	Targets
AP-1	TFs	MRPS33	ENSG00000090263	UP	Targets
AP-1	TFs	MT2A	ENSG00000125148	UP	Targets
AP-1	TFs	MTMR4	ENSG00000108389	UP	Targets
AP-1	TFs	MTUS1	ENSG00000129422	UP	Targets
AP-1	TFs	MVP	ENSG00000013364	UP	Targets
AP-1	TFs	MX1	ENSG00000157601	UP	Targets
AP-1	TFs	MXD1	ENSG00000059728	UP	Targets
AP-1	TFs	MYCBP	ENSG00000214114	UP	Targets
AP-1	TFs	MYCT1	ENSG00000120279	UP	Targets
AP-1	TFs	MYO15A	ENSG00000091536	UP	Targets
AP-1	TFs	MYOCD	ENSG00000141052	DOWN	Targets
AP-1	TFs	MYOF	ENSG00000138119	UP	Targets
AP-1	TFs	MZF1-AS1	ENSG00000267858	UP	Targets
AP-1	TFs	NCEH1	ENSG00000144959	DOWN	Targets
AP-1	TFs	NCF4	ENSG00000100365	DOWN	Targets
AP-1	TFs	NCOA4	ENSG00000266412	UP	Targets
AP-1	TFs	NDRG1	ENSG00000104419	UP	Targets
AP-1	TFs	NECAP2	ENSG00000157191	UP	Targets
AP-1	TFs	NEU1	ENSG00000204386	UP	Targets
AP-1	TFs	NEURL1-AS1	ENSG00000235470	UP	Targets
AP-1	TFs	NFIL3	ENSG00000165030	UP	Targets
AP-1	TFs	NIM1K	ENSG00000177453	UP	Targets
AP-1	TFs	NOTCH4	ENSG00000204301	UP	Targets
AP-1	TFs	NPEPL1	ENSG00000215440	DOWN	Targets
AP-1	TFs	NPFFR2	ENSG00000056291	UP	Targets
AP-1	TFs	NPM1	ENSG00000181163	UP	Targets
AP-1	TFs	NR4A3	ENSG00000119508	UP	Targets
AP-1	TFs	NRK	ENSG00000123572	UP	Targets
AP-1	TFs	NSL1	ENSG00000117697	UP	Targets
AP-1	TFs	OAF	ENSG00000184232	DOWN	Targets
AP-1	TFs	OAS2	ENSG00000111335	UP	Targets
AP-1	TFs	OAS3	ENSG00000111331	UP	Targets
AP-1	TFs	ODAPH	ENSG00000174792	UP	Targets
AP-1	TFs	OGN	ENSG00000106809	DOWN	Targets
AP-1	TFs	OLFML1	ENSG00000183801	DOWN	Targets
AP-1	TFs	OLFML3	ENSG00000116774	DOWN	Targets
AP-1	TFs	OR7E14P	ENSG00000184669	DOWN	Targets
AP-1	TFs	OR9A2	ENSG00000179468	UP	Targets
AP-1	TFs	OSR1	ENSG00000143867	DOWN	Targets
AP-1	TFs	OVGP1	ENSG00000085465	UP	Targets
AP-1	TFs	PAK6	ENSG00000137843	UP	Targets
AP-1	TFs	PAPPA2	ENSG00000116183	UP	Targets
AP-1	TFs	PARD6B	ENSG00000124171	UP	Targets
AP-1	TFs	PAWR	ENSG00000177425	DOWN	Targets
AP-1	TFs	PCLO	ENSG00000186472	DOWN	Targets
AP-1	TFs	PDE4D	ENSG00000113448	UP	Targets
AP-1	TFs	PDE6G	ENSG00000185527	UP	Targets
AP-1	TFs	PDLIM2	ENSG00000120913	UP	Targets
AP-1	TFs	PDLIM7	ENSG00000196923	DOWN	Targets
AP-1	TFs	PEG3	ENSG00000198300	UP	Targets
AP-1	TFs	PGR	ENSG00000082175	DOWN	Targets
AP-1	TFs	PHETA1	ENSG00000198324	DOWN	Targets
AP-1	TFs	PHF10	ENSG00000130024	UP	Targets
AP-1	TFs	PIGS	ENSG00000087111	UP	Targets
AP-1	TFs	PKD1L2	ENSG00000166473	UP	Targets
AP-1	TFs	PKM	ENSG00000067225	UP	Targets
AP-1	TFs	PLAAT4	ENSG00000133321	UP	Targets
AP-1	TFs	PLAC1	ENSG00000170965	DOWN	Targets
AP-1	TFs	PLBD1	ENSG00000121316	UP	Targets
AP-1	TFs	PLEKHF1	ENSG00000166289	DOWN	Targets
AP-1	TFs	PLEKHM3	ENSG00000178385	DOWN	Targets
AP-1	TFs	PLPP3	ENSG00000162407	DOWN	Targets
AP-1	TFs	PLPP6	ENSG00000205808	DOWN	Targets
AP-1	TFs	PMS2CL	ENSG00000187953	DOWN	Targets
AP-1	TFs	PON3	ENSG00000105852	UP	Targets
AP-1	TFs	POSTN	ENSG00000133110	DOWN	Targets
AP-1	TFs	PPIL3	ENSG00000240344	UP	Targets
AP-1	TFs	PPP1R18	ENSG00000146112	UP	Targets
AP-1	TFs	PPP1R1C	ENSG00000150722	UP	Targets
AP-1	TFs	PPP1R3C	ENSG00000119938	UP	Targets
AP-1	TFs	PPP3R1	ENSG00000221823	UP	Targets
AP-1	TFs	PPT2	ENSG00000221988	UP	Targets
AP-1	TFs	PRDX6	ENSG00000117592	UP	Targets
AP-1	TFs	PREP	ENSG00000085377	UP	Targets
AP-1	TFs	PROCR	ENSG00000101000	UP	Targets
AP-1	TFs	PROM1	ENSG00000007062	DOWN	Targets
AP-1	TFs	PROM2	ENSG00000155066	UP	Targets
AP-1	TFs	PRSS22	ENSG00000005001	UP	Targets
AP-1	TFs	PRX	ENSG00000105227	UP	Targets
AP-1	TFs	PRXL2A	ENSG00000122378	DOWN	Targets
AP-1	TFs	PTCH1	ENSG00000185920	UP	Targets
AP-1	TFs	PTGES3	ENSG00000110958	UP	Targets
AP-1	TFs	PTPN13	ENSG00000163629	UP	Targets
AP-1	TFs	PTPRD	ENSG00000153707	DOWN	Targets
AP-1	TFs	PTPRQ	ENSG00000139304	DOWN	Targets
AP-1	TFs	PURB	ENSG00000146676	UP	Targets
AP-1	TFs	PYGL	ENSG00000100504	DOWN	Targets
AP-1	TFs	QPCT	ENSG00000115828	UP	Targets
AP-1	TFs	RAB13	ENSG00000143545	UP	Targets
AP-1	TFs	RAB3B	ENSG00000169213	DOWN	Targets
AP-1	TFs	RAB3IL1	ENSG00000167994	DOWN	Targets
AP-1	TFs	RAPGEF3	ENSG00000079337	UP	Targets
AP-1	TFs	RASL11B	ENSG00000128045	DOWN	Targets
AP-1	TFs	RASSF8	ENSG00000123094	UP	Targets
AP-1	TFs	RBM15-AS1	ENSG00000227963	DOWN	Targets
AP-1	TFs	RBM22	ENSG00000086589	UP	Targets
AP-1	TFs	RBM5-AS1	ENSG00000281691	DOWN	Targets
AP-1	TFs	RCAN1	ENSG00000159200	DOWN	Targets
AP-1	TFs	RCC1	ENSG00000180198	UP	Targets
AP-1	TFs	REEP2	ENSG00000132563	DOWN	Targets
AP-1	TFs	RELT	ENSG00000054967	UP	Targets
AP-1	TFs	REXO1	ENSG00000079313	DOWN	Targets
AP-1	TFs	RHBDD3	ENSG00000100263	DOWN	Targets
AP-1	TFs	RHOA	ENSG00000067560	UP	Targets
AP-1	TFs	RILPL2	ENSG00000150977	UP	Targets
AP-1	TFs	RIMKLA	ENSG00000177181	UP	Targets
AP-1	TFs	RIOK1	ENSG00000124784	UP	Targets
AP-1	TFs	RNASE1	ENSG00000129538	DOWN	Targets
AP-1	TFs	RNASE7	ENSG00000165799	UP	Targets
AP-1	TFs	RNF141	ENSG00000110315	DOWN	Targets
AP-1	TFs	RNF223	ENSG00000237330	UP	Targets
AP-1	TFs	RNF5	ENSG00000204308	UP	Targets
AP-1	TFs	RP1	ENSG00000104237	DOWN	Targets
AP-1	TFs	RPA3	ENSG00000106399	UP	Targets
AP-1	TFs	RPL10A	ENSG00000198755	UP	Targets
AP-1	TFs	RPL23	ENSG00000125691	UP	Targets
AP-1	TFs	RPL24	ENSG00000114391	UP	Targets
AP-1	TFs	RPLP1	ENSG00000137818	UP	Targets
AP-1	TFs	RPS13	ENSG00000110700	UP	Targets
AP-1	TFs	RPS20	ENSG00000008988	UP	Targets
AP-1	TFs	RRAGC	ENSG00000116954	UP	Targets
AP-1	TFs	RTEL1	ENSG00000258366	UP	Targets
AP-1	TFs	RTF2	ENSG00000022277	UP	Targets
AP-1	TFs	RTN3	ENSG00000133318	UP	Targets
AP-1	TFs	RUBCNL	ENSG00000102445	DOWN	Targets
AP-1	TFs	RXYLT1	ENSG00000118600	DOWN	Targets
AP-1	TFs	S100A10	ENSG00000197747	UP	Targets
AP-1	TFs	S100A6	ENSG00000197956	UP	Targets
AP-1	TFs	SAT1	ENSG00000130066	UP	Targets
AP-1	TFs	SBF2	ENSG00000133812	DOWN	Targets
AP-1	TFs	SCAPER	ENSG00000140386	DOWN	Targets
AP-1	TFs	SCARNA7	ENSG00000238741	UP	Targets
AP-1	TFs	SCD	ENSG00000099194	UP	Targets
AP-1	TFs	SCN1B	ENSG00000105711	DOWN	Targets
AP-1	TFs	SCOC	ENSG00000153130	UP	Targets
AP-1	TFs	SDC4	ENSG00000124145	UP	Targets
AP-1	TFs	SEC22B	ENSG00000265808	DOWN	Targets
AP-1	TFs	SEC23A	ENSG00000100934	UP	Targets
AP-1	TFs	SEMA4B	ENSG00000185033	UP	Targets
AP-1	TFs	SEPTIN3	ENSG00000100167	UP	Targets
AP-1	TFs	SERPINB9	ENSG00000170542	UP	Targets
AP-1	TFs	SESN3	ENSG00000149212	DOWN	Targets
AP-1	TFs	SFN	ENSG00000175793	UP	Targets
AP-1	TFs	SFR1	ENSG00000156384	UP	Targets
AP-1	TFs	SFXN3	ENSG00000107819	UP	Targets
AP-1	TFs	SGPP2	ENSG00000163082	UP	Targets
AP-1	TFs	SH3BP5	ENSG00000131370	UP	Targets
AP-1	TFs	SH3BP5-AS1	ENSG00000224660	UP	Targets
AP-1	TFs	SH3PXD2A-AS1	ENSG00000280693	UP	Targets
AP-1	TFs	SH3PXD2B	ENSG00000174705	UP	Targets
AP-1	TFs	SH3TC2	ENSG00000169247	DOWN	Targets
AP-1	TFs	SH3TC2-DT	ENSG00000250072	DOWN	Targets
AP-1	TFs	SHANK2-AS1	ENSG00000226627	UP	Targets
AP-1	TFs	SHC3	ENSG00000148082	UP	Targets
AP-1	TFs	SHISA4	ENSG00000198892	DOWN	Targets
AP-1	TFs	SIK2	ENSG00000170145	UP	Targets
AP-1	TFs	SIK3	ENSG00000160584	DOWN	Targets
AP-1	TFs	SIPA1L1	ENSG00000197555	UP	Targets
AP-1	TFs	SIRT5	ENSG00000124523	DOWN	Targets
AP-1	TFs	SLC19A2	ENSG00000117479	UP	Targets
AP-1	TFs	SLC1A3	ENSG00000079215	UP	Targets
AP-1	TFs	SLC20A1	ENSG00000144136	DOWN	Targets
AP-1	TFs	SLC22A11	ENSG00000168065	UP	Targets
AP-1	TFs	SLC25A19	ENSG00000125454	UP	Targets
AP-1	TFs	SLC25A27	ENSG00000153291	DOWN	Targets
AP-1	TFs	SLC25A40	ENSG00000075303	UP	Targets
AP-1	TFs	SLC2A12	ENSG00000146411	DOWN	Targets
AP-1	TFs	SLC2A5	ENSG00000142583	UP	Targets
AP-1	TFs	SLC2A8	ENSG00000136856	DOWN	Targets
AP-1	TFs	SLC2A9	ENSG00000109667	UP	Targets
AP-1	TFs	SLC35A2	ENSG00000102100	UP	Targets
AP-1	TFs	SLC37A2	ENSG00000134955	UP	Targets
AP-1	TFs	SLC38A3	ENSG00000188338	UP	Targets
AP-1	TFs	SLC44A3	ENSG00000143036	UP	Targets
AP-1	TFs	SLC44A5	ENSG00000137968	DOWN	Targets
AP-1	TFs	SLC45A3	ENSG00000158715	DOWN	Targets
AP-1	TFs	SLC6A17	ENSG00000197106	DOWN	Targets
AP-1	TFs	SLC7A4	ENSG00000099960	UP	Targets
AP-1	TFs	SLC9A9	ENSG00000181804	DOWN	Targets
AP-1	TFs	SMARCA2	ENSG00000080503	UP	Targets
AP-1	TFs	SMIM3	ENSG00000256235	UP	Targets
AP-1	TFs	SMIM5	ENSG00000204323	UP	Targets
AP-1	TFs	SMIM6	ENSG00000259120	UP	Targets
AP-1	TFs	SMOX	ENSG00000088826	UP	Targets
AP-1	TFs	SNTB1	ENSG00000172164	DOWN	Targets
AP-1	TFs	SNX18	ENSG00000178996	DOWN	Targets
AP-1	TFs	SNX5	ENSG00000089006	UP	Targets
AP-1	TFs	SOD1	ENSG00000142168	DOWN	Targets
AP-1	TFs	SOD2	ENSG00000112096	UP	Targets
AP-1	TFs	SPOUT1	ENSG00000198917	UP	Targets
AP-1	TFs	SPTBN5	ENSG00000137877	DOWN	Targets
AP-1	TFs	SRI	ENSG00000075142	UP	Targets
AP-1	TFs	SRPK1	ENSG00000096063	DOWN	Targets
AP-1	TFs	SRPK2	ENSG00000135250	UP	Targets
AP-1	TFs	SRPX2	ENSG00000102359	DOWN	Targets
AP-1	TFs	SSBP4	ENSG00000130511	DOWN	Targets
AP-1	TFs	ST6GALNAC1	ENSG00000070526	UP	Targets
AP-1	TFs	ST7-OT4	ENSG00000214188	UP	Targets
AP-1	TFs	STAT6	ENSG00000166888	UP	Targets
AP-1	TFs	STC1	ENSG00000159167	UP	Targets
AP-1	TFs	STC2	ENSG00000113739	UP	Targets
AP-1	TFs	STK17B	ENSG00000081320	DOWN	Targets
AP-1	TFs	STOML2	ENSG00000165283	UP	Targets
AP-1	TFs	STON2	ENSG00000140022	DOWN	Targets
AP-1	TFs	SUCLG2-AS1	ENSG00000241316	DOWN	Targets
AP-1	TFs	SULF1	ENSG00000137573	DOWN	Targets
AP-1	TFs	SUN2	ENSG00000100242	UP	Targets
AP-1	TFs	SURF2	ENSG00000148291	UP	Targets
AP-1	TFs	SYNPO2L	ENSG00000166317	DOWN	Targets
AP-1	TFs	TAPBP	ENSG00000231925	UP	Targets
AP-1	TFs	TCAF2	ENSG00000170379	UP	Targets
AP-1	TFs	TCF7L2	ENSG00000148737	UP	Targets
AP-1	TFs	TCIM	ENSG00000176907	UP	Targets
AP-1	TFs	TCTEX1D4	ENSG00000188396	DOWN	Targets
AP-1	TFs	TDRD3	ENSG00000083544	DOWN	Targets
AP-1	TFs	TECTA	ENSG00000109927	DOWN	Targets
AP-1	TFs	TESK2	ENSG00000070759	UP	Targets
AP-1	TFs	TFPI2	ENSG00000105825	UP	Targets
AP-1	TFs	TGM1	ENSG00000092295	UP	Targets
AP-1	TFs	THEM5	ENSG00000196407	UP	Targets
AP-1	TFs	THSD7A	ENSG00000005108	DOWN	Targets
AP-1	TFs	TIAF1	ENSG00000221995	DOWN	Targets
AP-1	TFs	TIMP1	ENSG00000102265	UP	Targets
AP-1	TFs	TJP2	ENSG00000119139	UP	Targets
AP-1	TFs	TLCD1	ENSG00000160606	UP	Targets
AP-1	TFs	TM2D3	ENSG00000184277	UP	Targets
AP-1	TFs	TM9SF3	ENSG00000077147	DOWN	Targets
AP-1	TFs	TMC5	ENSG00000103534	UP	Targets
AP-1	TFs	TMEM107	ENSG00000179029	UP	Targets
AP-1	TFs	TMEM108-AS1	ENSG00000251011	DOWN	Targets
AP-1	TFs	TMEM131	ENSG00000075568	DOWN	Targets
AP-1	TFs	TMEM132A	ENSG00000006118	DOWN	Targets
AP-1	TFs	TMEM168	ENSG00000146802	DOWN	Targets
AP-1	TFs	TMEM179B	ENSG00000185475	UP	Targets
AP-1	TFs	TMEM30B	ENSG00000182107	DOWN	Targets
AP-1	TFs	TMEM8A	ENSG00000129925	DOWN	Targets
AP-1	TFs	TMPRSS11F	ENSG00000198092	DOWN	Targets
AP-1	TFs	TMPRSS6	ENSG00000187045	DOWN	Targets
AP-1	TFs	TNC	ENSG00000041982	DOWN	Targets
AP-1	TFs	TNFAIP8	ENSG00000145779	UP	Targets
AP-1	TFs	TNKS2	ENSG00000107854	UP	Targets
AP-1	TFs	TNMD	ENSG00000000005	UP	Targets
AP-1	TFs	TNNT1	ENSG00000105048	UP	Targets
AP-1	TFs	TOM1L1	ENSG00000141198	DOWN	Targets
AP-1	TFs	TPBG	ENSG00000146242	UP	Targets
AP-1	TFs	TPP1	ENSG00000166340	UP	Targets
AP-1	TFs	TRAF3	ENSG00000131323	DOWN	Targets
AP-1	TFs	TRAFD1	ENSG00000135148	UP	Targets
AP-1	TFs	TRG-AS1	ENSG00000281103	DOWN	Targets
AP-1	TFs	TRIL	ENSG00000255690	DOWN	Targets
AP-1	TFs	TRIM40	ENSG00000204614	DOWN	Targets
AP-1	TFs	TRIM56	ENSG00000169871	DOWN	Targets
AP-1	TFs	TSGA10	ENSG00000135951	DOWN	Targets
AP-1	TFs	TSPAN10	ENSG00000182612	UP	Targets
AP-1	TFs	TSPO2	ENSG00000112212	UP	Targets
AP-1	TFs	TSPYL2	ENSG00000184205	UP	Targets
AP-1	TFs	TSSK6	ENSG00000178093	DOWN	Targets
AP-1	TFs	TTC1	ENSG00000113312	UP	Targets
AP-1	TFs	TTLL4	ENSG00000135912	UP	Targets
AP-1	TFs	TUBB3	ENSG00000258947	DOWN	Targets
AP-1	TFs	TYROBP	ENSG00000011600	DOWN	Targets
AP-1	TFs	UBALD1	ENSG00000153443	DOWN	Targets
AP-1	TFs	UBALD2	ENSG00000185262	DOWN	Targets
AP-1	TFs	UBASH3B	ENSG00000154127	UP	Targets
AP-1	TFs	UBE2B	ENSG00000119048	UP	Targets
AP-1	TFs	UBE2D2	ENSG00000131508	UP	Targets
AP-1	TFs	UBE2K	ENSG00000078140	UP	Targets
AP-1	TFs	UCA1	ENSG00000214049	UP	Targets
AP-1	TFs	UNC119	ENSG00000109103	DOWN	Targets
AP-1	TFs	UNC5CL	ENSG00000124602	UP	Targets
AP-1	TFs	UQCRH	ENSG00000173660	UP	Targets
AP-1	TFs	VAC14	ENSG00000103043	UP	Targets
AP-1	TFs	VANGL2	ENSG00000162738	DOWN	Targets
AP-1	TFs	VASH2	ENSG00000143494	DOWN	Targets
AP-1	TFs	VCAM1	ENSG00000162692	DOWN	Targets
AP-1	TFs	VEGFA	ENSG00000112715	UP	Targets
AP-1	TFs	VIT	ENSG00000205221	UP	Targets
AP-1	TFs	VPS25	ENSG00000131475	UP	Targets
AP-1	TFs	VTCN1	ENSG00000134258	UP	Targets
AP-1	TFs	VWA5A	ENSG00000110002	DOWN	Targets
AP-1	TFs	WDR33	ENSG00000136709	UP	Targets
AP-1	TFs	WDR82	ENSG00000164091	UP	Targets
AP-1	TFs	WNK3	ENSG00000196632	UP	Targets
AP-1	TFs	WRAP53	ENSG00000141499	UP	Targets
AP-1	TFs	XAGE3	ENSG00000171402	UP	Targets
AP-1	TFs	YOD1	ENSG00000180667	UP	Targets
AP-1	TFs	YPEL4	ENSG00000166793	UP	Targets
AP-1	TFs	ZBED6CL	ENSG00000188707	UP	Targets
AP-1	TFs	ZBTB1	ENSG00000126804	UP	Targets
AP-1	TFs	ZFAND3	ENSG00000156639	UP	Targets
AP-1	TFs	ZFP62	ENSG00000196670	UP	Targets
AP-1	TFs	ZFYVE26	ENSG00000072121	UP	Targets
AP-1	TFs	ZMYND11	ENSG00000015171	DOWN	Targets
AP-1	TFs	ZNF133	ENSG00000125846	DOWN	Targets
AP-1	TFs	ZNF337-AS1	ENSG00000213742	DOWN	Targets
AP-1	TFs	ZNF350	ENSG00000256683	UP	Targets
AP-1	TFs	ZNF362	ENSG00000160094	DOWN	Targets
AP-1	TFs	ZNF441	ENSG00000197044	DOWN	Targets
AP-1	TFs	ZNF787	ENSG00000142409	DOWN	Targets
AP-1	TFs	ZNF860	ENSG00000197385	UP	Targets
ATF3	TFs	ABAT	ENSG00000183044	DOWN	Targets
ATF3	TFs	ABCG2	ENSG00000118777	DOWN	Targets
ATF3	TFs	ABI3BP	ENSG00000154175	DOWN	Targets
ATF3	TFs	ACAD9	ENSG00000177646	UP	Targets
ATF3	TFs	ACER2	ENSG00000177076	UP	Targets
ATF3	TFs	ACOT13	ENSG00000112304	DOWN	Targets
ATF3	TFs	ACOXL-AS1	ENSG00000204581	DOWN	Targets
ATF3	TFs	ACPP	ENSG00000014257	DOWN	Targets
ATF3	TFs	ACSL5	ENSG00000197142	DOWN	Targets
ATF3	TFs	ADAMTS3	ENSG00000156140	DOWN	Targets
ATF3	TFs	ADAP2	ENSG00000184060	DOWN	Targets
ATF3	TFs	ADGRG5	ENSG00000159618	DOWN	Targets
ATF3	TFs	ADGRG6	ENSG00000112414	UP	Targets
ATF3	TFs	ADGRL3	ENSG00000150471	DOWN	Targets
ATF3	TFs	ADIPOR2	ENSG00000006831	UP	Targets
ATF3	TFs	AGER	ENSG00000204305	DOWN	Targets
ATF3	TFs	AHNAK	ENSG00000124942	UP	Targets
ATF3	TFs	AIDA	ENSG00000186063	UP	Targets
ATF3	TFs	AK4	ENSG00000162433	UP	Targets
ATF3	TFs	AKAP12	ENSG00000131016	UP	Targets
ATF3	TFs	AKIP1	ENSG00000166452	DOWN	Targets
ATF3	TFs	AKT3	ENSG00000117020	DOWN	Targets
ATF3	TFs	ALDH5A1	ENSG00000112294	DOWN	Targets
ATF3	TFs	ALG5	ENSG00000120697	UP	Targets
ATF3	TFs	ALOXE3	ENSG00000179148	DOWN	Targets
ATF3	TFs	ALS2CL	ENSG00000178038	UP	Targets
ATF3	TFs	AMOTL2	ENSG00000114019	UP	Targets
ATF3	TFs	ANK3	ENSG00000151150	DOWN	Targets
ATF3	TFs	ANKS1B	ENSG00000185046	DOWN	Targets
ATF3	TFs	ANP32E	ENSG00000143401	UP	Targets
ATF3	TFs	ANTXR1	ENSG00000169604	DOWN	Targets
ATF3	TFs	AP3B2	ENSG00000103723	UP	Targets
ATF3	TFs	AP3S1	ENSG00000177879	UP	Targets
ATF3	TFs	AP5B1	ENSG00000254470	DOWN	Targets
ATF3	TFs	APOBEC2	ENSG00000124701	UP	Targets
ATF3	TFs	APOBR	ENSG00000184730	UP	Targets
ATF3	TFs	ARAP3	ENSG00000120318	DOWN	Targets
ATF3	TFs	ARHGAP24	ENSG00000138639	UP	Targets
ATF3	TFs	ARHGAP30	ENSG00000186517	UP	Targets
ATF3	TFs	ARHGAP9	ENSG00000123329	DOWN	Targets
ATF3	TFs	ARL16	ENSG00000214087	DOWN	Targets
ATF3	TFs	ARL6IP1	ENSG00000170540	UP	Targets
ATF3	TFs	ARRDC3	ENSG00000113369	UP	Targets
ATF3	TFs	ARSB	ENSG00000113273	DOWN	Targets
ATF3	TFs	ARSG	ENSG00000141337	DOWN	Targets
ATF3	TFs	ASTE1	ENSG00000034533	UP	Targets
ATF3	TFs	ATG16L2	ENSG00000168010	UP	Targets
ATF3	TFs	ATP6AP1	ENSG00000071553	UP	Targets
ATF3	TFs	ATP6V1C2	ENSG00000143882	UP	Targets
ATF3	TFs	ATP6V1D	ENSG00000100554	UP	Targets
ATF3	TFs	B3GNT2	ENSG00000170340	DOWN	Targets
ATF3	TFs	B4GALT2	ENSG00000117411	DOWN	Targets
ATF3	TFs	BAZ2B	ENSG00000123636	DOWN	Targets
ATF3	TFs	BCKDHB	ENSG00000083123	DOWN	Targets
ATF3	TFs	BICDL1	ENSG00000135127	DOWN	Targets
ATF3	TFs	BLNK	ENSG00000095585	UP	Targets
ATF3	TFs	BMX	ENSG00000102010	DOWN	Targets
ATF3	TFs	BRAF	ENSG00000157764	UP	Targets
ATF3	TFs	BTF3	ENSG00000145741	UP	Targets
ATF3	TFs	BUD31	ENSG00000106245	UP	Targets
ATF3	TFs	BZW1	ENSG00000082153	UP	Targets
ATF3	TFs	C10orf90	ENSG00000154493	UP	Targets
ATF3	TFs	C11orf54	ENSG00000182919	UP	Targets
ATF3	TFs	C11orf91	ENSG00000205177	DOWN	Targets
ATF3	TFs	C16orf74	ENSG00000154102	UP	Targets
ATF3	TFs	C1orf226	ENSG00000239887	DOWN	Targets
ATF3	TFs	C1QTNF3	ENSG00000082196	DOWN	Targets
ATF3	TFs	C1QTNF7	ENSG00000163145	DOWN	Targets
ATF3	TFs	C2CD4D	ENSG00000225556	DOWN	Targets
ATF3	TFs	C3orf36	ENSG00000174640	UP	Targets
ATF3	TFs	C3orf52	ENSG00000114529	UP	Targets
ATF3	TFs	C8orf58	ENSG00000241852	UP	Targets
ATF3	TFs	CABLES1	ENSG00000134508	DOWN	Targets
ATF3	TFs	CACNA1A	ENSG00000141837	DOWN	Targets
ATF3	TFs	CACNA2D3-AS1	ENSG00000243715	DOWN	Targets
ATF3	TFs	CADPS2	ENSG00000081803	UP	Targets
ATF3	TFs	CAPN12	ENSG00000182472	DOWN	Targets
ATF3	TFs	CAPN14	ENSG00000214711	UP	Targets
ATF3	TFs	CARF	ENSG00000138380	DOWN	Targets
ATF3	TFs	CARS	ENSG00000110619	UP	Targets
ATF3	TFs	CATSPER2	ENSG00000166762	DOWN	Targets
ATF3	TFs	CATSPERB	ENSG00000133962	DOWN	Targets
ATF3	TFs	CBR3-AS1	ENSG00000236830	DOWN	Targets
ATF3	TFs	CCDC127	ENSG00000164366	UP	Targets
ATF3	TFs	CCDC28A	ENSG00000024862	UP	Targets
ATF3	TFs	CCNG2	ENSG00000138764	UP	Targets
ATF3	TFs	CCR7	ENSG00000126353	UP	Targets
ATF3	TFs	CCRL2	ENSG00000121797	UP	Targets
ATF3	TFs	CCSAP	ENSG00000154429	UP	Targets
ATF3	TFs	CD163L1	ENSG00000177675	DOWN	Targets
ATF3	TFs	CD36	ENSG00000135218	UP	Targets
ATF3	TFs	CD63	ENSG00000135404	UP	Targets
ATF3	TFs	CDKN2B	ENSG00000147883	DOWN	Targets
ATF3	TFs	CES4A	ENSG00000172824	DOWN	Targets
ATF3	TFs	CETP	ENSG00000087237	UP	Targets
ATF3	TFs	CFI	ENSG00000205403	DOWN	Targets
ATF3	TFs	CHD2	ENSG00000173575	UP	Targets
ATF3	TFs	CHID1	ENSG00000177830	UP	Targets
ATF3	TFs	CIAO2A	ENSG00000166797	UP	Targets
ATF3	TFs	CKS2	ENSG00000123975	UP	Targets
ATF3	TFs	CLCN6	ENSG00000011021	UP	Targets
ATF3	TFs	CLDN1	ENSG00000163347	DOWN	Targets
ATF3	TFs	CLDN16	ENSG00000113946	DOWN	Targets
ATF3	TFs	CLEC7A	ENSG00000172243	DOWN	Targets
ATF3	TFs	CLIC1	ENSG00000213719	UP	Targets
ATF3	TFs	CLTCL1	ENSG00000070371	DOWN	Targets
ATF3	TFs	CNIH4	ENSG00000143771	UP	Targets
ATF3	TFs	COA1	ENSG00000106603	DOWN	Targets
ATF3	TFs	COASY	ENSG00000068120	DOWN	Targets
ATF3	TFs	COL17A1	ENSG00000065618	UP	Targets
ATF3	TFs	COL4A5	ENSG00000188153	DOWN	Targets
ATF3	TFs	COL8A1	ENSG00000144810	DOWN	Targets
ATF3	TFs	CORO2A	ENSG00000106789	UP	Targets
ATF3	TFs	COX7A2	ENSG00000112695	UP	Targets
ATF3	TFs	CPEB2	ENSG00000137449	UP	Targets
ATF3	TFs	CPOX	ENSG00000080819	UP	Targets
ATF3	TFs	CPXM2	ENSG00000121898	UP	Targets
ATF3	TFs	CRKL	ENSG00000099942	UP	Targets
ATF3	TFs	CRYBG1	ENSG00000112297	UP	Targets
ATF3	TFs	CSHL1	ENSG00000204414	DOWN	Targets
ATF3	TFs	CST6	ENSG00000175315	UP	Targets
ATF3	TFs	CST7	ENSG00000077984	DOWN	Targets
ATF3	TFs	CUL2	ENSG00000108094	UP	Targets
ATF3	TFs	CXCL14	ENSG00000145824	DOWN	Targets
ATF3	TFs	CXCR6	ENSG00000172215	UP	Targets
ATF3	TFs	CYB5R1	ENSG00000159348	UP	Targets
ATF3	TFs	CYFIP2	ENSG00000055163	UP	Targets
ATF3	TFs	CYLD	ENSG00000083799	UP	Targets
ATF3	TFs	CYP11A1	ENSG00000140459	UP	Targets
ATF3	TFs	DDR2	ENSG00000162733	DOWN	Targets
ATF3	TFs	DEDD2	ENSG00000160570	UP	Targets
ATF3	TFs	DEGS1	ENSG00000143753	UP	Targets
ATF3	TFs	DEPDC5	ENSG00000100150	DOWN	Targets
ATF3	TFs	DGKA	ENSG00000065357	UP	Targets
ATF3	TFs	DGKG	ENSG00000058866	UP	Targets
ATF3	TFs	DISP1	ENSG00000154309	DOWN	Targets
ATF3	TFs	DLX5	ENSG00000105880	UP	Targets
ATF3	TFs	DNAJB2	ENSG00000135924	UP	Targets
ATF3	TFs	DNAJC1	ENSG00000136770	UP	Targets
ATF3	TFs	DPEP2	ENSG00000167261	DOWN	Targets
ATF3	TFs	DSCR4	ENSG00000184029	UP	Targets
ATF3	TFs	DTNB	ENSG00000138101	DOWN	Targets
ATF3	TFs	DUBR	ENSG00000243701	DOWN	Targets
ATF3	TFs	DUSP23	ENSG00000158716	DOWN	Targets
ATF3	TFs	EAF1	ENSG00000144597	UP	Targets
ATF3	TFs	EBI3	ENSG00000105246	UP	Targets
ATF3	TFs	ECM1	ENSG00000143369	DOWN	Targets
ATF3	TFs	EGLN3	ENSG00000129521	UP	Targets
ATF3	TFs	EIF1B	ENSG00000114784	UP	Targets
ATF3	TFs	EIF4EBP3	ENSG00000243056	DOWN	Targets
ATF3	TFs	ELF3	ENSG00000163435	UP	Targets
ATF3	TFs	ELF4	ENSG00000102034	UP	Targets
ATF3	TFs	ELK1	ENSG00000126767	DOWN	Targets
ATF3	TFs	EMC4	ENSG00000128463	UP	Targets
ATF3	TFs	EMC7	ENSG00000134153	UP	Targets
ATF3	TFs	ENO1	ENSG00000074800	UP	Targets
ATF3	TFs	ENO3	ENSG00000108515	DOWN	Targets
ATF3	TFs	ENPP1	ENSG00000197594	DOWN	Targets
ATF3	TFs	EPHA1-AS1	ENSG00000229153	DOWN	Targets
ATF3	TFs	EPHA3	ENSG00000044524	DOWN	Targets
ATF3	TFs	ERC2	ENSG00000187672	DOWN	Targets
ATF3	TFs	ERGIC3	ENSG00000125991	UP	Targets
ATF3	TFs	ERICH5	ENSG00000177459	DOWN	Targets
ATF3	TFs	ERLIN1	ENSG00000107566	UP	Targets
ATF3	TFs	ESRP2	ENSG00000103067	UP	Targets
ATF3	TFs	ESYT1	ENSG00000139641	UP	Targets
ATF3	TFs	ETS2	ENSG00000157557	UP	Targets
ATF3	TFs	ETV5	ENSG00000244405	UP	Targets
ATF3	TFs	EVI2A	ENSG00000126860	DOWN	Targets
ATF3	TFs	EZR	ENSG00000092820	UP	Targets
ATF3	TFs	F13A1	ENSG00000124491	DOWN	Targets
ATF3	TFs	F2R	ENSG00000181104	DOWN	Targets
ATF3	TFs	FABP4	ENSG00000170323	UP	Targets
ATF3	TFs	FAM120A	ENSG00000048828	UP	Targets
ATF3	TFs	FAM178B	ENSG00000168754	UP	Targets
ATF3	TFs	FAM180A	ENSG00000189320	DOWN	Targets
ATF3	TFs	FAM184A	ENSG00000111879	UP	Targets
ATF3	TFs	FAM20A	ENSG00000108950	DOWN	Targets
ATF3	TFs	FAM20B	ENSG00000116199	DOWN	Targets
ATF3	TFs	FAM218A	ENSG00000250486	DOWN	Targets
ATF3	TFs	FAM3B	ENSG00000183844	UP	Targets
ATF3	TFs	FAP	ENSG00000078098	DOWN	Targets
ATF3	TFs	FBLIM1	ENSG00000162458	UP	Targets
ATF3	TFs	FBLN7	ENSG00000144152	DOWN	Targets
ATF3	TFs	FBXO24	ENSG00000106336	DOWN	Targets
ATF3	TFs	FEM1C	ENSG00000145780	DOWN	Targets
ATF3	TFs	FEZ2	ENSG00000171055	UP	Targets
ATF3	TFs	FGF10	ENSG00000070193	DOWN	Targets
ATF3	TFs	FGF22	ENSG00000070388	UP	Targets
ATF3	TFs	FGF7	ENSG00000140285	DOWN	Targets
ATF3	TFs	FGFR1OP2	ENSG00000111790	UP	Targets
ATF3	TFs	FIRRE	ENSG00000213468	UP	Targets
ATF3	TFs	FKBP2	ENSG00000173486	UP	Targets
ATF3	TFs	FLNB	ENSG00000136068	UP	Targets
ATF3	TFs	FLRT3	ENSG00000125848	DOWN	Targets
ATF3	TFs	FLT1	ENSG00000102755	UP	Targets
ATF3	TFs	FMO1	ENSG00000010932	DOWN	Targets
ATF3	TFs	FNIP2	ENSG00000052795	UP	Targets
ATF3	TFs	FOSL2	ENSG00000075426	UP	Targets
ATF3	TFs	FST	ENSG00000134363	UP	Targets
ATF3	TFs	FURIN	ENSG00000140564	DOWN	Targets
ATF3	TFs	FUT11	ENSG00000196968	UP	Targets
ATF3	TFs	FYN	ENSG00000010810	UP	Targets
ATF3	TFs	GAB2	ENSG00000033327	UP	Targets
ATF3	TFs	GABARAPL1	ENSG00000139112	DOWN	Targets
ATF3	TFs	GABRA4	ENSG00000109158	DOWN	Targets
ATF3	TFs	GALNT3	ENSG00000115339	UP	Targets
ATF3	TFs	GAPDH	ENSG00000111640	UP	Targets
ATF3	TFs	GASK1A	ENSG00000144649	UP	Targets
ATF3	TFs	GATA3	ENSG00000107485	UP	Targets
ATF3	TFs	GBA	ENSG00000177628	UP	Targets
ATF3	TFs	GCLM	ENSG00000023909	DOWN	Targets
ATF3	TFs	GDPD3	ENSG00000102886	UP	Targets
ATF3	TFs	GFOD2	ENSG00000141098	UP	Targets
ATF3	TFs	GH1	ENSG00000259384	DOWN	Targets
ATF3	TFs	GIMAP6	ENSG00000133561	UP	Targets
ATF3	TFs	GLIS2-AS1	ENSG00000262686	DOWN	Targets
ATF3	TFs	GLRX	ENSG00000173221	UP	Targets
ATF3	TFs	GLUD1	ENSG00000148672	DOWN	Targets
ATF3	TFs	GMDS	ENSG00000112699	UP	Targets
ATF3	TFs	GNA12	ENSG00000146535	UP	Targets
ATF3	TFs	GNAI3	ENSG00000065135	UP	Targets
ATF3	TFs	GNG2	ENSG00000186469	DOWN	Targets
ATF3	TFs	GPAT3	ENSG00000138678	DOWN	Targets
ATF3	TFs	GPATCH11	ENSG00000152133	UP	Targets
ATF3	TFs	GPNMB	ENSG00000136235	UP	Targets
ATF3	TFs	GPR34	ENSG00000171659	DOWN	Targets
ATF3	TFs	GPR87	ENSG00000138271	UP	Targets
ATF3	TFs	GPRC5D-AS1	ENSG00000247498	DOWN	Targets
ATF3	TFs	GREM2	ENSG00000180875	UP	Targets
ATF3	TFs	GRID2IP	ENSG00000215045	DOWN	Targets
ATF3	TFs	GRIK1-AS2	ENSG00000156273	UP	Targets
ATF3	TFs	GSTA3	ENSG00000174156	DOWN	Targets
ATF3	TFs	GTPBP2	ENSG00000172432	UP	Targets
ATF3	TFs	GUCA2A	ENSG00000197273	UP	Targets
ATF3	TFs	GUCY2GP	ENSG00000243316	DOWN	Targets
ATF3	TFs	H19	ENSG00000130600	UP	Targets
ATF3	TFs	HDAC7	ENSG00000061273	DOWN	Targets
ATF3	TFs	HECTD3	ENSG00000126107	UP	Targets
ATF3	TFs	HEG1	ENSG00000173706	DOWN	Targets
ATF3	TFs	HEXB	ENSG00000049860	UP	Targets
ATF3	TFs	HIGD1A	ENSG00000181061	UP	Targets
ATF3	TFs	HILPDA	ENSG00000135245	UP	Targets
ATF3	TFs	HIST1H4H	ENSG00000158406	UP	Targets
ATF3	TFs	HIST4H4	ENSG00000197837	DOWN	Targets
ATF3	TFs	HMCES	ENSG00000183624	UP	Targets
ATF3	TFs	HOXC4	ENSG00000198353	DOWN	Targets
ATF3	TFs	HPGDS	ENSG00000163106	DOWN	Targets
ATF3	TFs	HPS3	ENSG00000163755	UP	Targets
ATF3	TFs	HSD11B1	ENSG00000117594	DOWN	Targets
ATF3	TFs	HSPG2	ENSG00000142798	UP	Targets
ATF3	TFs	IBTK	ENSG00000005700	UP	Targets
ATF3	TFs	IDE	ENSG00000119912	DOWN	Targets
ATF3	TFs	IFIT2	ENSG00000119922	UP	Targets
ATF3	TFs	IGBP1	ENSG00000089289	UP	Targets
ATF3	TFs	IL1RAPL2	ENSG00000189108	UP	Targets
ATF3	TFs	IL1RL1	ENSG00000115602	UP	Targets
ATF3	TFs	IL27	ENSG00000197272	UP	Targets
ATF3	TFs	IL2RB	ENSG00000100385	UP	Targets
ATF3	TFs	IL4I1	ENSG00000104951	UP	Targets
ATF3	TFs	IL6R	ENSG00000160712	DOWN	Targets
ATF3	TFs	INHA	ENSG00000123999	UP	Targets
ATF3	TFs	INSIG1	ENSG00000186480	UP	Targets
ATF3	TFs	INSL4	ENSG00000120211	UP	Targets
ATF3	TFs	IPPK	ENSG00000127080	UP	Targets
ATF3	TFs	IQCN	ENSG00000130518	DOWN	Targets
ATF3	TFs	IRS2	ENSG00000185950	DOWN	Targets
ATF3	TFs	ISM2	ENSG00000100593	UP	Targets
ATF3	TFs	ITGA5	ENSG00000161638	UP	Targets
ATF3	TFs	JPT1	ENSG00000189159	UP	Targets
ATF3	TFs	KBTBD7	ENSG00000120696	DOWN	Targets
ATF3	TFs	KBTBD8	ENSG00000163376	UP	Targets
ATF3	TFs	KC6	ENSG00000267313	DOWN	Targets
ATF3	TFs	KCNIP4	ENSG00000185774	DOWN	Targets
ATF3	TFs	KCNMB3	ENSG00000171121	DOWN	Targets
ATF3	TFs	KCTD3	ENSG00000136636	DOWN	Targets
ATF3	TFs	KCTD9	ENSG00000104756	UP	Targets
ATF3	TFs	KDM3A	ENSG00000115548	UP	Targets
ATF3	TFs	KEAP1	ENSG00000079999	DOWN	Targets
ATF3	TFs	KIAA1211	ENSG00000109265	DOWN	Targets
ATF3	TFs	KIAA1549	ENSG00000122778	DOWN	Targets
ATF3	TFs	KIAA1549L	ENSG00000110427	DOWN	Targets
ATF3	TFs	KL	ENSG00000133116	DOWN	Targets
ATF3	TFs	KLF4	ENSG00000136826	UP	Targets
ATF3	TFs	KRBOX1-AS1	ENSG00000206552	UP	Targets
ATF3	TFs	KRT15	ENSG00000171346	UP	Targets
ATF3	TFs	L1CAM	ENSG00000198910	UP	Targets
ATF3	TFs	LAMA4	ENSG00000112769	DOWN	Targets
ATF3	TFs	LAMC2	ENSG00000058085	UP	Targets
ATF3	TFs	LBH	ENSG00000213626	UP	Targets
ATF3	TFs	LDHA	ENSG00000134333	UP	Targets
ATF3	TFs	LEKR1	ENSG00000197980	DOWN	Targets
ATF3	TFs	LENG8	ENSG00000167615	DOWN	Targets
ATF3	TFs	LEP	ENSG00000174697	UP	Targets
ATF3	TFs	LFNG	ENSG00000106003	UP	Targets
ATF3	TFs	LGALS8	ENSG00000116977	UP	Targets
ATF3	TFs	LHFPL3-AS2	ENSG00000225329	UP	Targets
ATF3	TFs	LHX4-AS1	ENSG00000230124	DOWN	Targets
ATF3	TFs	LIFR	ENSG00000113594	UP	Targets
ATF3	TFs	LIMK1	ENSG00000106683	UP	Targets
ATF3	TFs	LIMS1	ENSG00000169756	UP	Targets
ATF3	TFs	LINC00472	ENSG00000233237	DOWN	Targets
ATF3	TFs	LINC00601	ENSG00000235180	UP	Targets
ATF3	TFs	LINC00882	ENSG00000242759	DOWN	Targets
ATF3	TFs	LINC01483	ENSG00000227517	DOWN	Targets
ATF3	TFs	LINC01504	ENSG00000225434	DOWN	Targets
ATF3	TFs	LINC02389	ENSG00000255693	DOWN	Targets
ATF3	TFs	LIX1	ENSG00000145721	DOWN	Targets
ATF3	TFs	LMBR1L	ENSG00000139636	UP	Targets
ATF3	TFs	LMBRD1	ENSG00000168216	UP	Targets
ATF3	TFs	LOC101926943	ENSG00000232729	UP	Targets
ATF3	TFs	LOC101927911	ENSG00000262884	DOWN	Targets
ATF3	TFs	LOC254028	ENSG00000258573	DOWN	Targets
ATF3	TFs	LRFN3	ENSG00000126243	DOWN	Targets
ATF3	TFs	LRG1	ENSG00000171236	UP	Targets
ATF3	TFs	LRRC1	ENSG00000137269	UP	Targets
ATF3	TFs	LRRC32	ENSG00000137507	UP	Targets
ATF3	TFs	LRRC58	ENSG00000163428	DOWN	Targets
ATF3	TFs	LRRK2	ENSG00000188906	UP	Targets
ATF3	TFs	LRRN3	ENSG00000173114	DOWN	Targets
ATF3	TFs	LTBP1	ENSG00000049323	UP	Targets
ATF3	TFs	LUCAT1	ENSG00000248323	UP	Targets
ATF3	TFs	LYPD6	ENSG00000187123	DOWN	Targets
ATF3	TFs	LYPLA2	ENSG00000011009	UP	Targets
ATF3	TFs	LYVE1	ENSG00000133800	DOWN	Targets
ATF3	TFs	MAFF	ENSG00000185022	UP	Targets
ATF3	TFs	MAML2	ENSG00000184384	UP	Targets
ATF3	TFs	MAN1A1	ENSG00000111885	UP	Targets
ATF3	TFs	MAOB	ENSG00000069535	UP	Targets
ATF3	TFs	MAP1LC3C	ENSG00000197769	DOWN	Targets
ATF3	TFs	MAP3K8	ENSG00000107968	UP	Targets
ATF3	TFs	MAP4K3	ENSG00000011566	DOWN	Targets
ATF3	TFs	MAP4K3-DT	ENSG00000231312	DOWN	Targets
ATF3	TFs	MARK1	ENSG00000116141	DOWN	Targets
ATF3	TFs	MASP1	ENSG00000127241	UP	Targets
ATF3	TFs	MBD2	ENSG00000134046	UP	Targets
ATF3	TFs	MBNL3	ENSG00000076770	UP	Targets
ATF3	TFs	MCC	ENSG00000171444	UP	Targets
ATF3	TFs	MED28	ENSG00000118579	UP	Targets
ATF3	TFs	MESD	ENSG00000117899	UP	Targets
ATF3	TFs	METTL6	ENSG00000206562	UP	Targets
ATF3	TFs	MFAP1	ENSG00000140259	UP	Targets
ATF3	TFs	MFHAS1	ENSG00000147324	DOWN	Targets
ATF3	TFs	MGAT3-AS1	ENSG00000227188	UP	Targets
ATF3	TFs	MGAT5	ENSG00000152127	DOWN	Targets
ATF3	TFs	MID1	ENSG00000101871	UP	Targets
ATF3	TFs	MINPP1	ENSG00000107789	DOWN	Targets
ATF3	TFs	MIR210HG	ENSG00000247095	UP	Targets
ATF3	TFs	MORC4	ENSG00000133131	DOWN	Targets
ATF3	TFs	MORF4L2	ENSG00000123562	UP	Targets
ATF3	TFs	MPDU1	ENSG00000129255	UP	Targets
ATF3	TFs	MPRIP	ENSG00000133030	UP	Targets
ATF3	TFs	MRC1	ENSG00000260314	DOWN	Targets
ATF3	TFs	MRPL15	ENSG00000137547	UP	Targets
ATF3	TFs	MRPL54	ENSG00000183617	UP	Targets
ATF3	TFs	MRPS18A	ENSG00000096080	UP	Targets
ATF3	TFs	MRPS33	ENSG00000090263	UP	Targets
ATF3	TFs	MT2A	ENSG00000125148	UP	Targets
ATF3	TFs	MTMR4	ENSG00000108389	UP	Targets
ATF3	TFs	MTUS1	ENSG00000129422	UP	Targets
ATF3	TFs	MVP	ENSG00000013364	UP	Targets
ATF3	TFs	MX1	ENSG00000157601	UP	Targets
ATF3	TFs	MXD1	ENSG00000059728	UP	Targets
ATF3	TFs	MYCBP	ENSG00000214114	UP	Targets
ATF3	TFs	MYCT1	ENSG00000120279	UP	Targets
ATF3	TFs	MYO15A	ENSG00000091536	UP	Targets
ATF3	TFs	MYOF	ENSG00000138119	UP	Targets
ATF3	TFs	MZF1-AS1	ENSG00000267858	UP	Targets
ATF3	TFs	NCEH1	ENSG00000144959	DOWN	Targets
ATF3	TFs	NCF4	ENSG00000100365	DOWN	Targets
ATF3	TFs	NCOA4	ENSG00000266412	UP	Targets
ATF3	TFs	NDRG1	ENSG00000104419	UP	Targets
ATF3	TFs	NDUFB4	ENSG00000065518	UP	Targets
ATF3	TFs	NECAP2	ENSG00000157191	UP	Targets
ATF3	TFs	NEU1	ENSG00000204386	UP	Targets
ATF3	TFs	NEURL1-AS1	ENSG00000235470	UP	Targets
ATF3	TFs	NFIL3	ENSG00000165030	UP	Targets
ATF3	TFs	NFKB1	ENSG00000109320	UP	Targets
ATF3	TFs	NOD1	ENSG00000106100	UP	Targets
ATF3	TFs	NOTCH4	ENSG00000204301	UP	Targets
ATF3	TFs	NPEPL1	ENSG00000215440	DOWN	Targets
ATF3	TFs	NPFFR2	ENSG00000056291	UP	Targets
ATF3	TFs	NPM1	ENSG00000181163	UP	Targets
ATF3	TFs	NR4A3	ENSG00000119508	UP	Targets
ATF3	TFs	NRK	ENSG00000123572	UP	Targets
ATF3	TFs	OAS3	ENSG00000111331	UP	Targets
ATF3	TFs	ODAPH	ENSG00000174792	UP	Targets
ATF3	TFs	OGN	ENSG00000106809	DOWN	Targets
ATF3	TFs	OLFML1	ENSG00000183801	DOWN	Targets
ATF3	TFs	OLFML3	ENSG00000116774	DOWN	Targets
ATF3	TFs	OLMALINC	ENSG00000235823	UP	Targets
ATF3	TFs	OR7E14P	ENSG00000184669	DOWN	Targets
ATF3	TFs	OR9A2	ENSG00000179468	UP	Targets
ATF3	TFs	OVGP1	ENSG00000085465	UP	Targets
ATF3	TFs	PAK6	ENSG00000137843	UP	Targets
ATF3	TFs	PAM	ENSG00000145730	UP	Targets
ATF3	TFs	PAPPA2	ENSG00000116183	UP	Targets
ATF3	TFs	PARD6B	ENSG00000124171	UP	Targets
ATF3	TFs	PAWR	ENSG00000177425	DOWN	Targets
ATF3	TFs	PCED1B-AS1	ENSG00000247774	DOWN	Targets
ATF3	TFs	PCLO	ENSG00000186472	DOWN	Targets
ATF3	TFs	PDE4D	ENSG00000113448	UP	Targets
ATF3	TFs	PDE6G	ENSG00000185527	UP	Targets
ATF3	TFs	PDE7B	ENSG00000171408	DOWN	Targets
ATF3	TFs	PDLIM2	ENSG00000120913	UP	Targets
ATF3	TFs	PDLIM7	ENSG00000196923	DOWN	Targets
ATF3	TFs	PEG3	ENSG00000198300	UP	Targets
ATF3	TFs	PGR	ENSG00000082175	DOWN	Targets
ATF3	TFs	PHACTR2	ENSG00000112419	UP	Targets
ATF3	TFs	PHETA1	ENSG00000198324	DOWN	Targets
ATF3	TFs	PHF10	ENSG00000130024	UP	Targets
ATF3	TFs	PIGS	ENSG00000087111	UP	Targets
ATF3	TFs	PKD1L2	ENSG00000166473	UP	Targets
ATF3	TFs	PKM	ENSG00000067225	UP	Targets
ATF3	TFs	PLAAT4	ENSG00000133321	UP	Targets
ATF3	TFs	PLAC1	ENSG00000170965	DOWN	Targets
ATF3	TFs	PLBD1	ENSG00000121316	UP	Targets
ATF3	TFs	PLEKHF1	ENSG00000166289	DOWN	Targets
ATF3	TFs	PLPP3	ENSG00000162407	DOWN	Targets
ATF3	TFs	PLPP6	ENSG00000205808	DOWN	Targets
ATF3	TFs	PMS2CL	ENSG00000187953	DOWN	Targets
ATF3	TFs	PON3	ENSG00000105852	UP	Targets
ATF3	TFs	POSTN	ENSG00000133110	DOWN	Targets
ATF3	TFs	PPIL3	ENSG00000240344	UP	Targets
ATF3	TFs	PPP1R18	ENSG00000146112	UP	Targets
ATF3	TFs	PPP1R1C	ENSG00000150722	UP	Targets
ATF3	TFs	PPP1R3C	ENSG00000119938	UP	Targets
ATF3	TFs	PPP3R1	ENSG00000221823	UP	Targets
ATF3	TFs	PPT2	ENSG00000221988	UP	Targets
ATF3	TFs	PRDX6	ENSG00000117592	UP	Targets
ATF3	TFs	PROCR	ENSG00000101000	UP	Targets
ATF3	TFs	PROM1	ENSG00000007062	DOWN	Targets
ATF3	TFs	PROM2	ENSG00000155066	UP	Targets
ATF3	TFs	PRSS22	ENSG00000005001	UP	Targets
ATF3	TFs	PRX	ENSG00000105227	UP	Targets
ATF3	TFs	PRXL2A	ENSG00000122378	DOWN	Targets
ATF3	TFs	PTCH1	ENSG00000185920	UP	Targets
ATF3	TFs	PTGES3	ENSG00000110958	UP	Targets
ATF3	TFs	PTPN13	ENSG00000163629	UP	Targets
ATF3	TFs	PTPRQ	ENSG00000139304	DOWN	Targets
ATF3	TFs	PURB	ENSG00000146676	UP	Targets
ATF3	TFs	PYGL	ENSG00000100504	DOWN	Targets
ATF3	TFs	QPCT	ENSG00000115828	UP	Targets
ATF3	TFs	RAB13	ENSG00000143545	UP	Targets
ATF3	TFs	RAB3B	ENSG00000169213	DOWN	Targets
ATF3	TFs	RAB3IL1	ENSG00000167994	DOWN	Targets
ATF3	TFs	RAPGEF3	ENSG00000079337	UP	Targets
ATF3	TFs	RASL11B	ENSG00000128045	DOWN	Targets
ATF3	TFs	RASSF8	ENSG00000123094	UP	Targets
ATF3	TFs	RBM15-AS1	ENSG00000227963	DOWN	Targets
ATF3	TFs	RBM5-AS1	ENSG00000281691	DOWN	Targets
ATF3	TFs	RCAN1	ENSG00000159200	DOWN	Targets
ATF3	TFs	RCC1	ENSG00000180198	UP	Targets
ATF3	TFs	REEP2	ENSG00000132563	DOWN	Targets
ATF3	TFs	RELT	ENSG00000054967	UP	Targets
ATF3	TFs	REXO1	ENSG00000079313	DOWN	Targets
ATF3	TFs	RGN	ENSG00000130988	DOWN	Targets
ATF3	TFs	RHBDD3	ENSG00000100263	DOWN	Targets
ATF3	TFs	RHOA	ENSG00000067560	UP	Targets
ATF3	TFs	RILPL2	ENSG00000150977	UP	Targets
ATF3	TFs	RIMKLA	ENSG00000177181	UP	Targets
ATF3	TFs	RIOK1	ENSG00000124784	UP	Targets
ATF3	TFs	RNASE1	ENSG00000129538	DOWN	Targets
ATF3	TFs	RNASE7	ENSG00000165799	UP	Targets
ATF3	TFs	RNF141	ENSG00000110315	DOWN	Targets
ATF3	TFs	RNF223	ENSG00000237330	UP	Targets
ATF3	TFs	RP1	ENSG00000104237	DOWN	Targets
ATF3	TFs	RPA3	ENSG00000106399	UP	Targets
ATF3	TFs	RPL10A	ENSG00000198755	UP	Targets
ATF3	TFs	RPL23	ENSG00000125691	UP	Targets
ATF3	TFs	RPL24	ENSG00000114391	UP	Targets
ATF3	TFs	RPLP1	ENSG00000137818	UP	Targets
ATF3	TFs	RPS13	ENSG00000110700	UP	Targets
ATF3	TFs	RPS20	ENSG00000008988	UP	Targets
ATF3	TFs	RPS6KA6	ENSG00000072133	DOWN	Targets
ATF3	TFs	RRAGC	ENSG00000116954	UP	Targets
ATF3	TFs	RSPRY1	ENSG00000159579	UP	Targets
ATF3	TFs	RTEL1	ENSG00000258366	UP	Targets
ATF3	TFs	RTF2	ENSG00000022277	UP	Targets
ATF3	TFs	RTN3	ENSG00000133318	UP	Targets
ATF3	TFs	RUBCNL	ENSG00000102445	DOWN	Targets
ATF3	TFs	S100A10	ENSG00000197747	UP	Targets
ATF3	TFs	S100A6	ENSG00000197956	UP	Targets
ATF3	TFs	SAT1	ENSG00000130066	UP	Targets
ATF3	TFs	SBF2	ENSG00000133812	DOWN	Targets
ATF3	TFs	SCD	ENSG00000099194	UP	Targets
ATF3	TFs	SCN1B	ENSG00000105711	DOWN	Targets
ATF3	TFs	SCOC	ENSG00000153130	UP	Targets
ATF3	TFs	SDC4	ENSG00000124145	UP	Targets
ATF3	TFs	SEC22B	ENSG00000265808	DOWN	Targets
ATF3	TFs	SEC23A	ENSG00000100934	UP	Targets
ATF3	TFs	SEMA4B	ENSG00000185033	UP	Targets
ATF3	TFs	SEPTIN3	ENSG00000100167	UP	Targets
ATF3	TFs	SERPINB9	ENSG00000170542	UP	Targets
ATF3	TFs	SERPING1	ENSG00000149131	UP	Targets
ATF3	TFs	SF3B6	ENSG00000115128	UP	Targets
ATF3	TFs	SFN	ENSG00000175793	UP	Targets
ATF3	TFs	SFR1	ENSG00000156384	UP	Targets
ATF3	TFs	SFXN3	ENSG00000107819	UP	Targets
ATF3	TFs	SGPP2	ENSG00000163082	UP	Targets
ATF3	TFs	SH3BP5	ENSG00000131370	UP	Targets
ATF3	TFs	SH3BP5-AS1	ENSG00000224660	UP	Targets
ATF3	TFs	SH3PXD2A-AS1	ENSG00000280693	UP	Targets
ATF3	TFs	SH3PXD2B	ENSG00000174705	UP	Targets
ATF3	TFs	SH3TC2	ENSG00000169247	DOWN	Targets
ATF3	TFs	SH3TC2-DT	ENSG00000250072	DOWN	Targets
ATF3	TFs	SHANK2-AS1	ENSG00000226627	UP	Targets
ATF3	TFs	SHC3	ENSG00000148082	UP	Targets
ATF3	TFs	SIPA1L1	ENSG00000197555	UP	Targets
ATF3	TFs	SIRT5	ENSG00000124523	DOWN	Targets
ATF3	TFs	SLC16A1	ENSG00000155380	UP	Targets
ATF3	TFs	SLC19A2	ENSG00000117479	UP	Targets
ATF3	TFs	SLC1A3	ENSG00000079215	UP	Targets
ATF3	TFs	SLC20A1	ENSG00000144136	DOWN	Targets
ATF3	TFs	SLC22A11	ENSG00000168065	UP	Targets
ATF3	TFs	SLC25A19	ENSG00000125454	UP	Targets
ATF3	TFs	SLC25A27	ENSG00000153291	DOWN	Targets
ATF3	TFs	SLC25A40	ENSG00000075303	UP	Targets
ATF3	TFs	SLC2A12	ENSG00000146411	DOWN	Targets
ATF3	TFs	SLC2A5	ENSG00000142583	UP	Targets
ATF3	TFs	SLC2A8	ENSG00000136856	DOWN	Targets
ATF3	TFs	SLC2A9	ENSG00000109667	UP	Targets
ATF3	TFs	SLC35A2	ENSG00000102100	UP	Targets
ATF3	TFs	SLC37A2	ENSG00000134955	UP	Targets
ATF3	TFs	SLC38A3	ENSG00000188338	UP	Targets
ATF3	TFs	SLC44A3	ENSG00000143036	UP	Targets
ATF3	TFs	SLC44A5	ENSG00000137968	DOWN	Targets
ATF3	TFs	SLC45A3	ENSG00000158715	DOWN	Targets
ATF3	TFs	SLC7A4	ENSG00000099960	UP	Targets
ATF3	TFs	SLC9A9	ENSG00000181804	DOWN	Targets
ATF3	TFs	SMARCA2	ENSG00000080503	UP	Targets
ATF3	TFs	SMIM5	ENSG00000204323	UP	Targets
ATF3	TFs	SNHG6	ENSG00000245910	UP	Targets
ATF3	TFs	SNTB1	ENSG00000172164	DOWN	Targets
ATF3	TFs	SNX5	ENSG00000089006	UP	Targets
ATF3	TFs	SOD1	ENSG00000142168	DOWN	Targets
ATF3	TFs	SOD2	ENSG00000112096	UP	Targets
ATF3	TFs	SPOUT1	ENSG00000198917	UP	Targets
ATF3	TFs	SPTBN5	ENSG00000137877	DOWN	Targets
ATF3	TFs	SRI	ENSG00000075142	UP	Targets
ATF3	TFs	SRPK1	ENSG00000096063	DOWN	Targets
ATF3	TFs	SRPK2	ENSG00000135250	UP	Targets
ATF3	TFs	SRPX2	ENSG00000102359	DOWN	Targets
ATF3	TFs	SSBP4	ENSG00000130511	DOWN	Targets
ATF3	TFs	ST7-OT4	ENSG00000214188	UP	Targets
ATF3	TFs	STAT6	ENSG00000166888	UP	Targets
ATF3	TFs	STC1	ENSG00000159167	UP	Targets
ATF3	TFs	STC2	ENSG00000113739	UP	Targets
ATF3	TFs	STMN1	ENSG00000117632	UP	Targets
ATF3	TFs	STOML2	ENSG00000165283	UP	Targets
ATF3	TFs	STON2	ENSG00000140022	DOWN	Targets
ATF3	TFs	SUCLG2-AS1	ENSG00000241316	DOWN	Targets
ATF3	TFs	SULF1	ENSG00000137573	DOWN	Targets
ATF3	TFs	SUN2	ENSG00000100242	UP	Targets
ATF3	TFs	SURF2	ENSG00000148291	UP	Targets
ATF3	TFs	SYNPO2L	ENSG00000166317	DOWN	Targets
ATF3	TFs	TAF3	ENSG00000165632	UP	Targets
ATF3	TFs	TAF6	ENSG00000106290	UP	Targets
ATF3	TFs	TANK	ENSG00000136560	UP	Targets
ATF3	TFs	TAPBP	ENSG00000231925	UP	Targets
ATF3	TFs	TCAF2	ENSG00000170379	UP	Targets
ATF3	TFs	TCF7L2	ENSG00000148737	UP	Targets
ATF3	TFs	TCN2	ENSG00000185339	UP	Targets
ATF3	TFs	TCTEX1D4	ENSG00000188396	DOWN	Targets
ATF3	TFs	TDRD3	ENSG00000083544	DOWN	Targets
ATF3	TFs	TECTA	ENSG00000109927	DOWN	Targets
ATF3	TFs	TET3	ENSG00000187605	UP	Targets
ATF3	TFs	TFPI2	ENSG00000105825	UP	Targets
ATF3	TFs	TGM1	ENSG00000092295	UP	Targets
ATF3	TFs	THEM5	ENSG00000196407	UP	Targets
ATF3	TFs	THSD7A	ENSG00000005108	DOWN	Targets
ATF3	TFs	TIMP1	ENSG00000102265	UP	Targets
ATF3	TFs	TJP2	ENSG00000119139	UP	Targets
ATF3	TFs	TLCD1	ENSG00000160606	UP	Targets
ATF3	TFs	TM2D3	ENSG00000184277	UP	Targets
ATF3	TFs	TM9SF3	ENSG00000077147	DOWN	Targets
ATF3	TFs	TMC5	ENSG00000103534	UP	Targets
ATF3	TFs	TMCO1	ENSG00000143183	UP	Targets
ATF3	TFs	TMEM107	ENSG00000179029	UP	Targets
ATF3	TFs	TMEM108-AS1	ENSG00000251011	DOWN	Targets
ATF3	TFs	TMEM131	ENSG00000075568	DOWN	Targets
ATF3	TFs	TMEM132A	ENSG00000006118	DOWN	Targets
ATF3	TFs	TMEM159	ENSG00000011638	UP	Targets
ATF3	TFs	TMEM168	ENSG00000146802	DOWN	Targets
ATF3	TFs	TMEM179B	ENSG00000185475	UP	Targets
ATF3	TFs	TMEM30B	ENSG00000182107	DOWN	Targets
ATF3	TFs	TMEM62	ENSG00000137842	UP	Targets
ATF3	TFs	TMEM8A	ENSG00000129925	DOWN	Targets
ATF3	TFs	TMPRSS11F	ENSG00000198092	DOWN	Targets
ATF3	TFs	TNC	ENSG00000041982	DOWN	Targets
ATF3	TFs	TNFAIP8	ENSG00000145779	UP	Targets
ATF3	TFs	TNKS2	ENSG00000107854	UP	Targets
ATF3	TFs	TOM1L1	ENSG00000141198	DOWN	Targets
ATF3	TFs	TP53I13	ENSG00000167543	DOWN	Targets
ATF3	TFs	TPBG	ENSG00000146242	UP	Targets
ATF3	TFs	TPP1	ENSG00000166340	UP	Targets
ATF3	TFs	TRAF3	ENSG00000131323	DOWN	Targets
ATF3	TFs	TRAFD1	ENSG00000135148	UP	Targets
ATF3	TFs	TRG-AS1	ENSG00000281103	DOWN	Targets
ATF3	TFs	TRIL	ENSG00000255690	DOWN	Targets
ATF3	TFs	TRIM56	ENSG00000169871	DOWN	Targets
ATF3	TFs	TSGA10	ENSG00000135951	DOWN	Targets
ATF3	TFs	TSPAN10	ENSG00000182612	UP	Targets
ATF3	TFs	TSPO2	ENSG00000112212	UP	Targets
ATF3	TFs	TSPYL2	ENSG00000184205	UP	Targets
ATF3	TFs	TSSK6	ENSG00000178093	DOWN	Targets
ATF3	TFs	TTC1	ENSG00000113312	UP	Targets
ATF3	TFs	TTLL4	ENSG00000135912	UP	Targets
ATF3	TFs	TUBB3	ENSG00000258947	DOWN	Targets
ATF3	TFs	UBALD1	ENSG00000153443	DOWN	Targets
ATF3	TFs	UBALD2	ENSG00000185262	DOWN	Targets
ATF3	TFs	UBASH3B	ENSG00000154127	UP	Targets
ATF3	TFs	UBE2B	ENSG00000119048	UP	Targets
ATF3	TFs	UBE2D2	ENSG00000131508	UP	Targets
ATF3	TFs	UBE2K	ENSG00000078140	UP	Targets
ATF3	TFs	UBE2N	ENSG00000177889	UP	Targets
ATF3	TFs	UNC119	ENSG00000109103	DOWN	Targets
ATF3	TFs	UNC5CL	ENSG00000124602	UP	Targets
ATF3	TFs	VAC14	ENSG00000103043	UP	Targets
ATF3	TFs	VANGL2	ENSG00000162738	DOWN	Targets
ATF3	TFs	VASH2	ENSG00000143494	DOWN	Targets
ATF3	TFs	VCAM1	ENSG00000162692	DOWN	Targets
ATF3	TFs	VEGFA	ENSG00000112715	UP	Targets
ATF3	TFs	VIT	ENSG00000205221	UP	Targets
ATF3	TFs	VNN1	ENSG00000112299	DOWN	Targets
ATF3	TFs	VPS25	ENSG00000131475	UP	Targets
ATF3	TFs	VTCN1	ENSG00000134258	UP	Targets
ATF3	TFs	VWA5A	ENSG00000110002	DOWN	Targets
ATF3	TFs	WDR33	ENSG00000136709	UP	Targets
ATF3	TFs	WDR82	ENSG00000164091	UP	Targets
ATF3	TFs	WRAP53	ENSG00000141499	UP	Targets
ATF3	TFs	XAGE3	ENSG00000171402	UP	Targets
ATF3	TFs	YOD1	ENSG00000180667	UP	Targets
ATF3	TFs	YPEL4	ENSG00000166793	UP	Targets
ATF3	TFs	ZBED6CL	ENSG00000188707	UP	Targets
ATF3	TFs	ZBTB1	ENSG00000126804	UP	Targets
ATF3	TFs	ZFAND3	ENSG00000156639	UP	Targets
ATF3	TFs	ZFP62	ENSG00000196670	UP	Targets
ATF3	TFs	ZFYVE21	ENSG00000100711	DOWN	Targets
ATF3	TFs	ZFYVE26	ENSG00000072121	UP	Targets
ATF3	TFs	ZMIZ1	ENSG00000108175	DOWN	Targets
ATF3	TFs	ZMYND11	ENSG00000015171	DOWN	Targets
ATF3	TFs	ZNF133	ENSG00000125846	DOWN	Targets
ATF3	TFs	ZNF175	ENSG00000105497	UP	Targets
ATF3	TFs	ZNF350	ENSG00000256683	UP	Targets
ATF3	TFs	ZNF362	ENSG00000160094	DOWN	Targets
ATF3	TFs	ZNF441	ENSG00000197044	DOWN	Targets
ATF3	TFs	ZNF860	ENSG00000197385	UP	Targets
ATF3	TFs	ZSWIM5	ENSG00000162415	DOWN	Targets
BATF	TFs	ABAT	ENSG00000183044	DOWN	Targets
BATF	TFs	ABCG2	ENSG00000118777	DOWN	Targets
BATF	TFs	ACAD9	ENSG00000177646	UP	Targets
BATF	TFs	ACER2	ENSG00000177076	UP	Targets
BATF	TFs	ACOT13	ENSG00000112304	DOWN	Targets
BATF	TFs	ACOXL-AS1	ENSG00000204581	DOWN	Targets
BATF	TFs	ACPP	ENSG00000014257	DOWN	Targets
BATF	TFs	ACSL5	ENSG00000197142	DOWN	Targets
BATF	TFs	ADAMTS3	ENSG00000156140	DOWN	Targets
BATF	TFs	ADAP2	ENSG00000184060	DOWN	Targets
BATF	TFs	ADGRG5	ENSG00000159618	DOWN	Targets
BATF	TFs	ADGRG6	ENSG00000112414	UP	Targets
BATF	TFs	ADGRL3	ENSG00000150471	DOWN	Targets
BATF	TFs	ADIPOR2	ENSG00000006831	UP	Targets
BATF	TFs	AGER	ENSG00000204305	DOWN	Targets
BATF	TFs	AHNAK	ENSG00000124942	UP	Targets
BATF	TFs	AICDA	ENSG00000111732	DOWN	Targets
BATF	TFs	AK4	ENSG00000162433	UP	Targets
BATF	TFs	AKIP1	ENSG00000166452	DOWN	Targets
BATF	TFs	AKT3	ENSG00000117020	DOWN	Targets
BATF	TFs	ALDH5A1	ENSG00000112294	DOWN	Targets
BATF	TFs	ALG5	ENSG00000120697	UP	Targets
BATF	TFs	ALOXE3	ENSG00000179148	DOWN	Targets
BATF	TFs	ALS2CL	ENSG00000178038	UP	Targets
BATF	TFs	ANGPTL2	ENSG00000136859	DOWN	Targets
BATF	TFs	ANK3	ENSG00000151150	DOWN	Targets
BATF	TFs	ANKS1B	ENSG00000185046	DOWN	Targets
BATF	TFs	ANP32E	ENSG00000143401	UP	Targets
BATF	TFs	ANTXR1	ENSG00000169604	DOWN	Targets
BATF	TFs	AP3B2	ENSG00000103723	UP	Targets
BATF	TFs	AP3S1	ENSG00000177879	UP	Targets
BATF	TFs	AP5B1	ENSG00000254470	DOWN	Targets
BATF	TFs	APBA1	ENSG00000107282	DOWN	Targets
BATF	TFs	APOBEC2	ENSG00000124701	UP	Targets
BATF	TFs	APOBR	ENSG00000184730	UP	Targets
BATF	TFs	ARAP3	ENSG00000120318	DOWN	Targets
BATF	TFs	ARHGAP24	ENSG00000138639	UP	Targets
BATF	TFs	ARHGAP30	ENSG00000186517	UP	Targets
BATF	TFs	ARHGAP9	ENSG00000123329	DOWN	Targets
BATF	TFs	ARHGEF4	ENSG00000136002	UP	Targets
BATF	TFs	ARL16	ENSG00000214087	DOWN	Targets
BATF	TFs	ARL6IP1	ENSG00000170540	UP	Targets
BATF	TFs	ARRDC3	ENSG00000113369	UP	Targets
BATF	TFs	ARSB	ENSG00000113273	DOWN	Targets
BATF	TFs	ARSG	ENSG00000141337	DOWN	Targets
BATF	TFs	ASTE1	ENSG00000034533	UP	Targets
BATF	TFs	ATG16L2	ENSG00000168010	UP	Targets
BATF	TFs	ATP6V1C2	ENSG00000143882	UP	Targets
BATF	TFs	ATP6V1D	ENSG00000100554	UP	Targets
BATF	TFs	B3GNT2	ENSG00000170340	DOWN	Targets
BATF	TFs	B4GALT2	ENSG00000117411	DOWN	Targets
BATF	TFs	BAZ2B	ENSG00000123636	DOWN	Targets
BATF	TFs	BCKDHB	ENSG00000083123	DOWN	Targets
BATF	TFs	BHLHE40	ENSG00000134107	UP	Targets
BATF	TFs	BICDL1	ENSG00000135127	DOWN	Targets
BATF	TFs	BIN3	ENSG00000147439	UP	Targets
BATF	TFs	BLNK	ENSG00000095585	UP	Targets
BATF	TFs	BMX	ENSG00000102010	DOWN	Targets
BATF	TFs	BTF3	ENSG00000145741	UP	Targets
BATF	TFs	BUD31	ENSG00000106245	UP	Targets
BATF	TFs	BZW1	ENSG00000082153	UP	Targets
BATF	TFs	C10orf90	ENSG00000154493	UP	Targets
BATF	TFs	C11orf54	ENSG00000182919	UP	Targets
BATF	TFs	C16orf74	ENSG00000154102	UP	Targets
BATF	TFs	C1orf226	ENSG00000239887	DOWN	Targets
BATF	TFs	C1QTNF3	ENSG00000082196	DOWN	Targets
BATF	TFs	C1QTNF7	ENSG00000163145	DOWN	Targets
BATF	TFs	C2CD4D	ENSG00000225556	DOWN	Targets
BATF	TFs	C3orf36	ENSG00000174640	UP	Targets
BATF	TFs	C3orf52	ENSG00000114529	UP	Targets
BATF	TFs	C8orf58	ENSG00000241852	UP	Targets
BATF	TFs	CABLES1	ENSG00000134508	DOWN	Targets
BATF	TFs	CACNA2D3-AS1	ENSG00000243715	DOWN	Targets
BATF	TFs	CADPS2	ENSG00000081803	UP	Targets
BATF	TFs	CAPN12	ENSG00000182472	DOWN	Targets
BATF	TFs	CAPN14	ENSG00000214711	UP	Targets
BATF	TFs	CARD8-AS1	ENSG00000268001	UP	Targets
BATF	TFs	CARF	ENSG00000138380	DOWN	Targets
BATF	TFs	CARS	ENSG00000110619	UP	Targets
BATF	TFs	CATSPER2	ENSG00000166762	DOWN	Targets
BATF	TFs	CATSPERB	ENSG00000133962	DOWN	Targets
BATF	TFs	CBR3-AS1	ENSG00000236830	DOWN	Targets
BATF	TFs	CCDC127	ENSG00000164366	UP	Targets
BATF	TFs	CCDC183-AS1	ENSG00000228544	UP	Targets
BATF	TFs	CCDC91	ENSG00000123106	DOWN	Targets
BATF	TFs	CCR7	ENSG00000126353	UP	Targets
BATF	TFs	CCRL2	ENSG00000121797	UP	Targets
BATF	TFs	CCSAP	ENSG00000154429	UP	Targets
BATF	TFs	CD163L1	ENSG00000177675	DOWN	Targets
BATF	TFs	CD36	ENSG00000135218	UP	Targets
BATF	TFs	CD63	ENSG00000135404	UP	Targets
BATF	TFs	CDKN2B	ENSG00000147883	DOWN	Targets
BATF	TFs	CES4A	ENSG00000172824	DOWN	Targets
BATF	TFs	CETP	ENSG00000087237	UP	Targets
BATF	TFs	CFAP58	ENSG00000120051	UP	Targets
BATF	TFs	CFI	ENSG00000205403	DOWN	Targets
BATF	TFs	CHD2	ENSG00000173575	UP	Targets
BATF	TFs	CHID1	ENSG00000177830	UP	Targets
BATF	TFs	CHKB-DT	ENSG00000205559	DOWN	Targets
BATF	TFs	CIAO2A	ENSG00000166797	UP	Targets
BATF	TFs	CITED2	ENSG00000164442	UP	Targets
BATF	TFs	CLCN6	ENSG00000011021	UP	Targets
BATF	TFs	CLDN16	ENSG00000113946	DOWN	Targets
BATF	TFs	CLEC7A	ENSG00000172243	DOWN	Targets
BATF	TFs	CLIC1	ENSG00000213719	UP	Targets
BATF	TFs	CLIC4	ENSG00000169504	UP	Targets
BATF	TFs	CLTCL1	ENSG00000070371	DOWN	Targets
BATF	TFs	CNIH4	ENSG00000143771	UP	Targets
BATF	TFs	COA1	ENSG00000106603	DOWN	Targets
BATF	TFs	COL17A1	ENSG00000065618	UP	Targets
BATF	TFs	COL4A5	ENSG00000188153	DOWN	Targets
BATF	TFs	COL8A1	ENSG00000144810	DOWN	Targets
BATF	TFs	CORO2A	ENSG00000106789	UP	Targets
BATF	TFs	COX17	ENSG00000138495	UP	Targets
BATF	TFs	COX7A2	ENSG00000112695	UP	Targets
BATF	TFs	CPEB2	ENSG00000137449	UP	Targets
BATF	TFs	CPOX	ENSG00000080819	UP	Targets
BATF	TFs	CPXM2	ENSG00000121898	UP	Targets
BATF	TFs	CRKL	ENSG00000099942	UP	Targets
BATF	TFs	CRYBG1	ENSG00000112297	UP	Targets
BATF	TFs	CSHL1	ENSG00000204414	DOWN	Targets
BATF	TFs	CSRP2	ENSG00000175183	UP	Targets
BATF	TFs	CST6	ENSG00000175315	UP	Targets
BATF	TFs	CST7	ENSG00000077984	DOWN	Targets
BATF	TFs	CTSK	ENSG00000143387	DOWN	Targets
BATF	TFs	CUL2	ENSG00000108094	UP	Targets
BATF	TFs	CXCL14	ENSG00000145824	DOWN	Targets
BATF	TFs	CXCR6	ENSG00000172215	UP	Targets
BATF	TFs	CYB5R1	ENSG00000159348	UP	Targets
BATF	TFs	CYLD	ENSG00000083799	UP	Targets
BATF	TFs	CYP11A1	ENSG00000140459	UP	Targets
BATF	TFs	DDR2	ENSG00000162733	DOWN	Targets
BATF	TFs	DEDD2	ENSG00000160570	UP	Targets
BATF	TFs	DEGS1	ENSG00000143753	UP	Targets
BATF	TFs	DENND1C	ENSG00000205744	UP	Targets
BATF	TFs	DEPDC5	ENSG00000100150	DOWN	Targets
BATF	TFs	DGCR8	ENSG00000128191	UP	Targets
BATF	TFs	DGKA	ENSG00000065357	UP	Targets
BATF	TFs	DGKG	ENSG00000058866	UP	Targets
BATF	TFs	DIO2	ENSG00000211448	UP	Targets
BATF	TFs	DISP1	ENSG00000154309	DOWN	Targets
BATF	TFs	DLST	ENSG00000119689	UP	Targets
BATF	TFs	DNAJC1	ENSG00000136770	UP	Targets
BATF	TFs	DNAJC19	ENSG00000205981	UP	Targets
BATF	TFs	DPEP2	ENSG00000167261	DOWN	Targets
BATF	TFs	DSCR4	ENSG00000184029	UP	Targets
BATF	TFs	DTNB	ENSG00000138101	DOWN	Targets
BATF	TFs	DUSP23	ENSG00000158716	DOWN	Targets
BATF	TFs	EAF1	ENSG00000144597	UP	Targets
BATF	TFs	EBI3	ENSG00000105246	UP	Targets
BATF	TFs	ECM1	ENSG00000143369	DOWN	Targets
BATF	TFs	EGLN1	ENSG00000135766	UP	Targets
BATF	TFs	EGLN3	ENSG00000129521	UP	Targets
BATF	TFs	EIF1B	ENSG00000114784	UP	Targets
BATF	TFs	EIF4EBP3	ENSG00000243056	DOWN	Targets
BATF	TFs	ELF3	ENSG00000163435	UP	Targets
BATF	TFs	ELF4	ENSG00000102034	UP	Targets
BATF	TFs	ELK1	ENSG00000126767	DOWN	Targets
BATF	TFs	EMC4	ENSG00000128463	UP	Targets
BATF	TFs	EMC7	ENSG00000134153	UP	Targets
BATF	TFs	ENO1	ENSG00000074800	UP	Targets
BATF	TFs	ENO3	ENSG00000108515	DOWN	Targets
BATF	TFs	ENPP1	ENSG00000197594	DOWN	Targets
BATF	TFs	EPHA1-AS1	ENSG00000229153	DOWN	Targets
BATF	TFs	EPHA3	ENSG00000044524	DOWN	Targets
BATF	TFs	ERC2	ENSG00000187672	DOWN	Targets
BATF	TFs	ERGIC3	ENSG00000125991	UP	Targets
BATF	TFs	ERICH5	ENSG00000177459	DOWN	Targets
BATF	TFs	ERLIN1	ENSG00000107566	UP	Targets
BATF	TFs	ESRP2	ENSG00000103067	UP	Targets
BATF	TFs	ESYT1	ENSG00000139641	UP	Targets
BATF	TFs	ETS1	ENSG00000134954	UP	Targets
BATF	TFs	ETS2	ENSG00000157557	UP	Targets
BATF	TFs	ETV5	ENSG00000244405	UP	Targets
BATF	TFs	EVI2A	ENSG00000126860	DOWN	Targets
BATF	TFs	EVL	ENSG00000196405	DOWN	Targets
BATF	TFs	EZHIP	ENSG00000187690	UP	Targets
BATF	TFs	EZR	ENSG00000092820	UP	Targets
BATF	TFs	F13A1	ENSG00000124491	DOWN	Targets
BATF	TFs	F2R	ENSG00000181104	DOWN	Targets
BATF	TFs	FABP4	ENSG00000170323	UP	Targets
BATF	TFs	FAM120A	ENSG00000048828	UP	Targets
BATF	TFs	FAM160A1	ENSG00000164142	UP	Targets
BATF	TFs	FAM172A	ENSG00000113391	DOWN	Targets
BATF	TFs	FAM178B	ENSG00000168754	UP	Targets
BATF	TFs	FAM180A	ENSG00000189320	DOWN	Targets
BATF	TFs	FAM184A	ENSG00000111879	UP	Targets
BATF	TFs	FAM20A	ENSG00000108950	DOWN	Targets
BATF	TFs	FAM20B	ENSG00000116199	DOWN	Targets
BATF	TFs	FAM218A	ENSG00000250486	DOWN	Targets
BATF	TFs	FAM3B	ENSG00000183844	UP	Targets
BATF	TFs	FAP	ENSG00000078098	DOWN	Targets
BATF	TFs	FBXO24	ENSG00000106336	DOWN	Targets
BATF	TFs	FCHO2	ENSG00000157107	UP	Targets
BATF	TFs	FEM1C	ENSG00000145780	DOWN	Targets
BATF	TFs	FEZ2	ENSG00000171055	UP	Targets
BATF	TFs	FGF10	ENSG00000070193	DOWN	Targets
BATF	TFs	FGF22	ENSG00000070388	UP	Targets
BATF	TFs	FGFR1OP2	ENSG00000111790	UP	Targets
BATF	TFs	FIRRE	ENSG00000213468	UP	Targets
BATF	TFs	FKBP2	ENSG00000173486	UP	Targets
BATF	TFs	FLRT3	ENSG00000125848	DOWN	Targets
BATF	TFs	FLT1	ENSG00000102755	UP	Targets
BATF	TFs	FMO1	ENSG00000010932	DOWN	Targets
BATF	TFs	FNIP2	ENSG00000052795	UP	Targets
BATF	TFs	FOSL2	ENSG00000075426	UP	Targets
BATF	TFs	FPGS	ENSG00000136877	UP	Targets
BATF	TFs	FRZB	ENSG00000162998	DOWN	Targets
BATF	TFs	FST	ENSG00000134363	UP	Targets
BATF	TFs	FUT11	ENSG00000196968	UP	Targets
BATF	TFs	GABARAPL1	ENSG00000139112	DOWN	Targets
BATF	TFs	GABRA3	ENSG00000011677	DOWN	Targets
BATF	TFs	GABRA4	ENSG00000109158	DOWN	Targets
BATF	TFs	GALE	ENSG00000117308	UP	Targets
BATF	TFs	GALNT3	ENSG00000115339	UP	Targets
BATF	TFs	GAPDH	ENSG00000111640	UP	Targets
BATF	TFs	GASK1A	ENSG00000144649	UP	Targets
BATF	TFs	GATA3	ENSG00000107485	UP	Targets
BATF	TFs	GBA	ENSG00000177628	UP	Targets
BATF	TFs	GBP1	ENSG00000117228	UP	Targets
BATF	TFs	GCLM	ENSG00000023909	DOWN	Targets
BATF	TFs	GDPD3	ENSG00000102886	UP	Targets
BATF	TFs	GFOD2	ENSG00000141098	UP	Targets
BATF	TFs	GH1	ENSG00000259384	DOWN	Targets
BATF	TFs	GIMAP6	ENSG00000133561	UP	Targets
BATF	TFs	GLDN	ENSG00000186417	UP	Targets
BATF	TFs	GLIS2-AS1	ENSG00000262686	DOWN	Targets
BATF	TFs	GLRX	ENSG00000173221	UP	Targets
BATF	TFs	GLUD1	ENSG00000148672	DOWN	Targets
BATF	TFs	GMDS	ENSG00000112699	UP	Targets
BATF	TFs	GNA12	ENSG00000146535	UP	Targets
BATF	TFs	GNAI3	ENSG00000065135	UP	Targets
BATF	TFs	GNG2	ENSG00000186469	DOWN	Targets
BATF	TFs	GPAT3	ENSG00000138678	DOWN	Targets
BATF	TFs	GPATCH11	ENSG00000152133	UP	Targets
BATF	TFs	GPNMB	ENSG00000136235	UP	Targets
BATF	TFs	GPR34	ENSG00000171659	DOWN	Targets
BATF	TFs	GPR87	ENSG00000138271	UP	Targets
BATF	TFs	GPRC5D-AS1	ENSG00000247498	DOWN	Targets
BATF	TFs	GRB14	ENSG00000115290	UP	Targets
BATF	TFs	GRID2IP	ENSG00000215045	DOWN	Targets
BATF	TFs	GRIK1-AS2	ENSG00000156273	UP	Targets
BATF	TFs	GSTA3	ENSG00000174156	DOWN	Targets
BATF	TFs	GTPBP2	ENSG00000172432	UP	Targets
BATF	TFs	GUCA2A	ENSG00000197273	UP	Targets
BATF	TFs	GUCY2GP	ENSG00000243316	DOWN	Targets
BATF	TFs	H19	ENSG00000130600	UP	Targets
BATF	TFs	HDAC7	ENSG00000061273	DOWN	Targets
BATF	TFs	HECTD3	ENSG00000126107	UP	Targets
BATF	TFs	HEG1	ENSG00000173706	DOWN	Targets
BATF	TFs	HEXB	ENSG00000049860	UP	Targets
BATF	TFs	HIGD1A	ENSG00000181061	UP	Targets
BATF	TFs	HIGD1B	ENSG00000131097	DOWN	Targets
BATF	TFs	HILPDA	ENSG00000135245	UP	Targets
BATF	TFs	HIST1H4H	ENSG00000158406	UP	Targets
BATF	TFs	HIST4H4	ENSG00000197837	DOWN	Targets
BATF	TFs	HOXC4	ENSG00000198353	DOWN	Targets
BATF	TFs	HPS3	ENSG00000163755	UP	Targets
BATF	TFs	HSD11B1	ENSG00000117594	DOWN	Targets
BATF	TFs	HSD3B2	ENSG00000203859	DOWN	Targets
BATF	TFs	HSPG2	ENSG00000142798	UP	Targets
BATF	TFs	IBTK	ENSG00000005700	UP	Targets
BATF	TFs	ICE1	ENSG00000164151	UP	Targets
BATF	TFs	IFIT2	ENSG00000119922	UP	Targets
BATF	TFs	IGBP1	ENSG00000089289	UP	Targets
BATF	TFs	IL1RAPL2	ENSG00000189108	UP	Targets
BATF	TFs	IL1RL1	ENSG00000115602	UP	Targets
BATF	TFs	IL27	ENSG00000197272	UP	Targets
BATF	TFs	IL2RB	ENSG00000100385	UP	Targets
BATF	TFs	IL6R	ENSG00000160712	DOWN	Targets
BATF	TFs	INHA	ENSG00000123999	UP	Targets
BATF	TFs	INSIG1	ENSG00000186480	UP	Targets
BATF	TFs	INSL4	ENSG00000120211	UP	Targets
BATF	TFs	IPPK	ENSG00000127080	UP	Targets
BATF	TFs	IQCN	ENSG00000130518	DOWN	Targets
BATF	TFs	ISM2	ENSG00000100593	UP	Targets
BATF	TFs	ITGA5	ENSG00000161638	UP	Targets
BATF	TFs	ITM2A	ENSG00000078596	UP	Targets
BATF	TFs	JPT1	ENSG00000189159	UP	Targets
BATF	TFs	KBTBD7	ENSG00000120696	DOWN	Targets
BATF	TFs	KBTBD8	ENSG00000163376	UP	Targets
BATF	TFs	KC6	ENSG00000267313	DOWN	Targets
BATF	TFs	KCNIP4	ENSG00000185774	DOWN	Targets
BATF	TFs	KCNMB3	ENSG00000171121	DOWN	Targets
BATF	TFs	KCTD3	ENSG00000136636	DOWN	Targets
BATF	TFs	KCTD9	ENSG00000104756	UP	Targets
BATF	TFs	KDM3A	ENSG00000115548	UP	Targets
BATF	TFs	KEAP1	ENSG00000079999	DOWN	Targets
BATF	TFs	KIAA0753	ENSG00000198920	UP	Targets
BATF	TFs	KIAA1211	ENSG00000109265	DOWN	Targets
BATF	TFs	KIAA1217	ENSG00000120549	UP	Targets
BATF	TFs	KIAA1549	ENSG00000122778	DOWN	Targets
BATF	TFs	KIAA1549L	ENSG00000110427	DOWN	Targets
BATF	TFs	KIF2A	ENSG00000068796	UP	Targets
BATF	TFs	KL	ENSG00000133116	DOWN	Targets
BATF	TFs	KLF4	ENSG00000136826	UP	Targets
BATF	TFs	KRBOX1-AS1	ENSG00000206552	UP	Targets
BATF	TFs	KRT15	ENSG00000171346	UP	Targets
BATF	TFs	LAMA4	ENSG00000112769	DOWN	Targets
BATF	TFs	LAMC2	ENSG00000058085	UP	Targets
BATF	TFs	LDHA	ENSG00000134333	UP	Targets
BATF	TFs	LEKR1	ENSG00000197980	DOWN	Targets
BATF	TFs	LENG8	ENSG00000167615	DOWN	Targets
BATF	TFs	LEP	ENSG00000174697	UP	Targets
BATF	TFs	LGALS8	ENSG00000116977	UP	Targets
BATF	TFs	LGI4	ENSG00000153902	UP	Targets
BATF	TFs	LHFPL3-AS2	ENSG00000225329	UP	Targets
BATF	TFs	LHX4-AS1	ENSG00000230124	DOWN	Targets
BATF	TFs	LIFR	ENSG00000113594	UP	Targets
BATF	TFs	LIMK1	ENSG00000106683	UP	Targets
BATF	TFs	LIMS1	ENSG00000169756	UP	Targets
BATF	TFs	LINC00472	ENSG00000233237	DOWN	Targets
BATF	TFs	LINC00601	ENSG00000235180	UP	Targets
BATF	TFs	LINC01483	ENSG00000227517	DOWN	Targets
BATF	TFs	LINC01504	ENSG00000225434	DOWN	Targets
BATF	TFs	LINC02389	ENSG00000255693	DOWN	Targets
BATF	TFs	LIX1	ENSG00000145721	DOWN	Targets
BATF	TFs	LMBR1L	ENSG00000139636	UP	Targets
BATF	TFs	LMBRD1	ENSG00000168216	UP	Targets
BATF	TFs	LOC101926943	ENSG00000232729	UP	Targets
BATF	TFs	LOC101927911	ENSG00000262884	DOWN	Targets
BATF	TFs	LOC254028	ENSG00000258573	DOWN	Targets
BATF	TFs	LRFN3	ENSG00000126243	DOWN	Targets
BATF	TFs	LRG1	ENSG00000171236	UP	Targets
BATF	TFs	LRRC1	ENSG00000137269	UP	Targets
BATF	TFs	LRRC58	ENSG00000163428	DOWN	Targets
BATF	TFs	LRRK2	ENSG00000188906	UP	Targets
BATF	TFs	LRRN3	ENSG00000173114	DOWN	Targets
BATF	TFs	LUCAT1	ENSG00000248323	UP	Targets
BATF	TFs	LYPLA2	ENSG00000011009	UP	Targets
BATF	TFs	LYVE1	ENSG00000133800	DOWN	Targets
BATF	TFs	MAFF	ENSG00000185022	UP	Targets
BATF	TFs	MAML2	ENSG00000184384	UP	Targets
BATF	TFs	MAN1A1	ENSG00000111885	UP	Targets
BATF	TFs	MAOB	ENSG00000069535	UP	Targets
BATF	TFs	MAP1LC3C	ENSG00000197769	DOWN	Targets
BATF	TFs	MAP3K8	ENSG00000107968	UP	Targets
BATF	TFs	MARK1	ENSG00000116141	DOWN	Targets
BATF	TFs	MASP1	ENSG00000127241	UP	Targets
BATF	TFs	MBD2	ENSG00000134046	UP	Targets
BATF	TFs	MBNL3	ENSG00000076770	UP	Targets
BATF	TFs	MCC	ENSG00000171444	UP	Targets
BATF	TFs	MED28	ENSG00000118579	UP	Targets
BATF	TFs	MFAP1	ENSG00000140259	UP	Targets
BATF	TFs	MFF	ENSG00000168958	DOWN	Targets
BATF	TFs	MFHAS1	ENSG00000147324	DOWN	Targets
BATF	TFs	MGAT3-AS1	ENSG00000227188	UP	Targets
BATF	TFs	MGAT5	ENSG00000152127	DOWN	Targets
BATF	TFs	MID1	ENSG00000101871	UP	Targets
BATF	TFs	MINPP1	ENSG00000107789	DOWN	Targets
BATF	TFs	MIR210HG	ENSG00000247095	UP	Targets
BATF	TFs	MORC4	ENSG00000133131	DOWN	Targets
BATF	TFs	MORF4L2	ENSG00000123562	UP	Targets
BATF	TFs	MPRIP	ENSG00000133030	UP	Targets
BATF	TFs	MRC1	ENSG00000260314	DOWN	Targets
BATF	TFs	MRPL15	ENSG00000137547	UP	Targets
BATF	TFs	MRPL54	ENSG00000183617	UP	Targets
BATF	TFs	MRPS18A	ENSG00000096080	UP	Targets
BATF	TFs	MRPS33	ENSG00000090263	UP	Targets
BATF	TFs	MT2A	ENSG00000125148	UP	Targets
BATF	TFs	MTMR4	ENSG00000108389	UP	Targets
BATF	TFs	MTUS1	ENSG00000129422	UP	Targets
BATF	TFs	MX1	ENSG00000157601	UP	Targets
BATF	TFs	MYCBP	ENSG00000214114	UP	Targets
BATF	TFs	MYCT1	ENSG00000120279	UP	Targets
BATF	TFs	MYO15A	ENSG00000091536	UP	Targets
BATF	TFs	MYOF	ENSG00000138119	UP	Targets
BATF	TFs	MZF1-AS1	ENSG00000267858	UP	Targets
BATF	TFs	NCEH1	ENSG00000144959	DOWN	Targets
BATF	TFs	NCF4	ENSG00000100365	DOWN	Targets
BATF	TFs	NCOA4	ENSG00000266412	UP	Targets
BATF	TFs	NDRG1	ENSG00000104419	UP	Targets
BATF	TFs	NDUFB4	ENSG00000065518	UP	Targets
BATF	TFs	NEU1	ENSG00000204386	UP	Targets
BATF	TFs	NEURL1-AS1	ENSG00000235470	UP	Targets
BATF	TFs	NFIL3	ENSG00000165030	UP	Targets
BATF	TFs	NFKB1	ENSG00000109320	UP	Targets
BATF	TFs	NOTCH4	ENSG00000204301	UP	Targets
BATF	TFs	NPEPL1	ENSG00000215440	DOWN	Targets
BATF	TFs	NPFFR2	ENSG00000056291	UP	Targets
BATF	TFs	NR2C1	ENSG00000120798	DOWN	Targets
BATF	TFs	NR4A3	ENSG00000119508	UP	Targets
BATF	TFs	NRK	ENSG00000123572	UP	Targets
BATF	TFs	NRN1	ENSG00000124785	DOWN	Targets
BATF	TFs	OAS2	ENSG00000111335	UP	Targets
BATF	TFs	OAS3	ENSG00000111331	UP	Targets
BATF	TFs	ODAPH	ENSG00000174792	UP	Targets
BATF	TFs	OGN	ENSG00000106809	DOWN	Targets
BATF	TFs	OLFML1	ENSG00000183801	DOWN	Targets
BATF	TFs	OLFML3	ENSG00000116774	DOWN	Targets
BATF	TFs	OR7E14P	ENSG00000184669	DOWN	Targets
BATF	TFs	OR9A2	ENSG00000179468	UP	Targets
BATF	TFs	OSR1	ENSG00000143867	DOWN	Targets
BATF	TFs	OVGP1	ENSG00000085465	UP	Targets
BATF	TFs	PAK6	ENSG00000137843	UP	Targets
BATF	TFs	PAM	ENSG00000145730	UP	Targets
BATF	TFs	PAPPA2	ENSG00000116183	UP	Targets
BATF	TFs	PARD6B	ENSG00000124171	UP	Targets
BATF	TFs	PAWR	ENSG00000177425	DOWN	Targets
BATF	TFs	PCED1B-AS1	ENSG00000247774	DOWN	Targets
BATF	TFs	PCLO	ENSG00000186472	DOWN	Targets
BATF	TFs	PDE4D	ENSG00000113448	UP	Targets
BATF	TFs	PDE6G	ENSG00000185527	UP	Targets
BATF	TFs	PDLIM2	ENSG00000120913	UP	Targets
BATF	TFs	PDLIM7	ENSG00000196923	DOWN	Targets
BATF	TFs	PEG3	ENSG00000198300	UP	Targets
BATF	TFs	PGR	ENSG00000082175	DOWN	Targets
BATF	TFs	PHETA1	ENSG00000198324	DOWN	Targets
BATF	TFs	PHF10	ENSG00000130024	UP	Targets
BATF	TFs	PIGS	ENSG00000087111	UP	Targets
BATF	TFs	PLAAT4	ENSG00000133321	UP	Targets
BATF	TFs	PLAC1	ENSG00000170965	DOWN	Targets
BATF	TFs	PLEKHF1	ENSG00000166289	DOWN	Targets
BATF	TFs	PLPP3	ENSG00000162407	DOWN	Targets
BATF	TFs	PLPP6	ENSG00000205808	DOWN	Targets
BATF	TFs	PMS2CL	ENSG00000187953	DOWN	Targets
BATF	TFs	PON3	ENSG00000105852	UP	Targets
BATF	TFs	POSTN	ENSG00000133110	DOWN	Targets
BATF	TFs	PP12613	ENSG00000226757	UP	Targets
BATF	TFs	PPIL3	ENSG00000240344	UP	Targets
BATF	TFs	PPP1R18	ENSG00000146112	UP	Targets
BATF	TFs	PPP1R1C	ENSG00000150722	UP	Targets
BATF	TFs	PPP3R1	ENSG00000221823	UP	Targets
BATF	TFs	PPT2	ENSG00000221988	UP	Targets
BATF	TFs	PRDX6	ENSG00000117592	UP	Targets
BATF	TFs	PROCR	ENSG00000101000	UP	Targets
BATF	TFs	PROM1	ENSG00000007062	DOWN	Targets
BATF	TFs	PROM2	ENSG00000155066	UP	Targets
BATF	TFs	PRSS22	ENSG00000005001	UP	Targets
BATF	TFs	PRX	ENSG00000105227	UP	Targets
BATF	TFs	PRXL2A	ENSG00000122378	DOWN	Targets
BATF	TFs	PTCH1	ENSG00000185920	UP	Targets
BATF	TFs	PTGES3	ENSG00000110958	UP	Targets
BATF	TFs	PTPN13	ENSG00000163629	UP	Targets
BATF	TFs	PTPRQ	ENSG00000139304	DOWN	Targets
BATF	TFs	PURB	ENSG00000146676	UP	Targets
BATF	TFs	PYGL	ENSG00000100504	DOWN	Targets
BATF	TFs	QPCT	ENSG00000115828	UP	Targets
BATF	TFs	RAB13	ENSG00000143545	UP	Targets
BATF	TFs	RAB3B	ENSG00000169213	DOWN	Targets
BATF	TFs	RAB3IL1	ENSG00000167994	DOWN	Targets
BATF	TFs	RAPGEF3	ENSG00000079337	UP	Targets
BATF	TFs	RASGRF2	ENSG00000113319	UP	Targets
BATF	TFs	RASL11B	ENSG00000128045	DOWN	Targets
BATF	TFs	RASSF8	ENSG00000123094	UP	Targets
BATF	TFs	RBM5-AS1	ENSG00000281691	DOWN	Targets
BATF	TFs	RCAN1	ENSG00000159200	DOWN	Targets
BATF	TFs	RCC1	ENSG00000180198	UP	Targets
BATF	TFs	REEP2	ENSG00000132563	DOWN	Targets
BATF	TFs	RELT	ENSG00000054967	UP	Targets
BATF	TFs	REXO1	ENSG00000079313	DOWN	Targets
BATF	TFs	RHBDD3	ENSG00000100263	DOWN	Targets
BATF	TFs	RHOA	ENSG00000067560	UP	Targets
BATF	TFs	RHOBTB1	ENSG00000072422	UP	Targets
BATF	TFs	RILPL2	ENSG00000150977	UP	Targets
BATF	TFs	RIMKLA	ENSG00000177181	UP	Targets
BATF	TFs	RIOK1	ENSG00000124784	UP	Targets
BATF	TFs	RNASE7	ENSG00000165799	UP	Targets
BATF	TFs	RNF223	ENSG00000237330	UP	Targets
BATF	TFs	RNF5	ENSG00000204308	UP	Targets
BATF	TFs	RP1	ENSG00000104237	DOWN	Targets
BATF	TFs	RPA3	ENSG00000106399	UP	Targets
BATF	TFs	RPL10A	ENSG00000198755	UP	Targets
BATF	TFs	RPL23	ENSG00000125691	UP	Targets
BATF	TFs	RPL24	ENSG00000114391	UP	Targets
BATF	TFs	RPLP1	ENSG00000137818	UP	Targets
BATF	TFs	RPS13	ENSG00000110700	UP	Targets
BATF	TFs	RPS20	ENSG00000008988	UP	Targets
BATF	TFs	RRAGC	ENSG00000116954	UP	Targets
BATF	TFs	RTEL1	ENSG00000258366	UP	Targets
BATF	TFs	RTF2	ENSG00000022277	UP	Targets
BATF	TFs	RTN3	ENSG00000133318	UP	Targets
BATF	TFs	RUBCNL	ENSG00000102445	DOWN	Targets
BATF	TFs	RXYLT1	ENSG00000118600	DOWN	Targets
BATF	TFs	S100A10	ENSG00000197747	UP	Targets
BATF	TFs	S100A6	ENSG00000197956	UP	Targets
BATF	TFs	SAT1	ENSG00000130066	UP	Targets
BATF	TFs	SCD	ENSG00000099194	UP	Targets
BATF	TFs	SCN1B	ENSG00000105711	DOWN	Targets
BATF	TFs	SCOC	ENSG00000153130	UP	Targets
BATF	TFs	SDC4	ENSG00000124145	UP	Targets
BATF	TFs	SEC23A	ENSG00000100934	UP	Targets
BATF	TFs	SEMA4B	ENSG00000185033	UP	Targets
BATF	TFs	SEPTIN3	ENSG00000100167	UP	Targets
BATF	TFs	SERPINB9	ENSG00000170542	UP	Targets
BATF	TFs	SERPING1	ENSG00000149131	UP	Targets
BATF	TFs	SF3B6	ENSG00000115128	UP	Targets
BATF	TFs	SFN	ENSG00000175793	UP	Targets
BATF	TFs	SFR1	ENSG00000156384	UP	Targets
BATF	TFs	SFXN3	ENSG00000107819	UP	Targets
BATF	TFs	SGPP2	ENSG00000163082	UP	Targets
BATF	TFs	SH3BP5	ENSG00000131370	UP	Targets
BATF	TFs	SH3BP5-AS1	ENSG00000224660	UP	Targets
BATF	TFs	SH3PXD2A-AS1	ENSG00000280693	UP	Targets
BATF	TFs	SH3PXD2B	ENSG00000174705	UP	Targets
BATF	TFs	SH3TC2	ENSG00000169247	DOWN	Targets
BATF	TFs	SH3TC2-DT	ENSG00000250072	DOWN	Targets
BATF	TFs	SHANK2-AS1	ENSG00000226627	UP	Targets
BATF	TFs	SHC3	ENSG00000148082	UP	Targets
BATF	TFs	SHROOM3	ENSG00000138771	DOWN	Targets
BATF	TFs	SIK2	ENSG00000170145	UP	Targets
BATF	TFs	SIK3	ENSG00000160584	DOWN	Targets
BATF	TFs	SIPA1L1	ENSG00000197555	UP	Targets
BATF	TFs	SIRT5	ENSG00000124523	DOWN	Targets
BATF	TFs	SLC16A1	ENSG00000155380	UP	Targets
BATF	TFs	SLC19A2	ENSG00000117479	UP	Targets
BATF	TFs	SLC1A3	ENSG00000079215	UP	Targets
BATF	TFs	SLC20A1	ENSG00000144136	DOWN	Targets
BATF	TFs	SLC22A11	ENSG00000168065	UP	Targets
BATF	TFs	SLC25A19	ENSG00000125454	UP	Targets
BATF	TFs	SLC25A27	ENSG00000153291	DOWN	Targets
BATF	TFs	SLC25A40	ENSG00000075303	UP	Targets
BATF	TFs	SLC2A12	ENSG00000146411	DOWN	Targets
BATF	TFs	SLC2A5	ENSG00000142583	UP	Targets
BATF	TFs	SLC2A8	ENSG00000136856	DOWN	Targets
BATF	TFs	SLC2A9	ENSG00000109667	UP	Targets
BATF	TFs	SLC35A2	ENSG00000102100	UP	Targets
BATF	TFs	SLC37A2	ENSG00000134955	UP	Targets
BATF	TFs	SLC38A3	ENSG00000188338	UP	Targets
BATF	TFs	SLC44A3	ENSG00000143036	UP	Targets
BATF	TFs	SLC44A5	ENSG00000137968	DOWN	Targets
BATF	TFs	SLC45A3	ENSG00000158715	DOWN	Targets
BATF	TFs	SLC6A17	ENSG00000197106	DOWN	Targets
BATF	TFs	SLC7A4	ENSG00000099960	UP	Targets
BATF	TFs	SLC9A9	ENSG00000181804	DOWN	Targets
BATF	TFs	SMARCA2	ENSG00000080503	UP	Targets
BATF	TFs	SMIM5	ENSG00000204323	UP	Targets
BATF	TFs	SMIM6	ENSG00000259120	UP	Targets
BATF	TFs	SNTB1	ENSG00000172164	DOWN	Targets
BATF	TFs	SNX5	ENSG00000089006	UP	Targets
BATF	TFs	SOD1	ENSG00000142168	DOWN	Targets
BATF	TFs	SOD2	ENSG00000112096	UP	Targets
BATF	TFs	SPTBN5	ENSG00000137877	DOWN	Targets
BATF	TFs	SRI	ENSG00000075142	UP	Targets
BATF	TFs	SRPK1	ENSG00000096063	DOWN	Targets
BATF	TFs	SRPK2	ENSG00000135250	UP	Targets
BATF	TFs	SRPX2	ENSG00000102359	DOWN	Targets
BATF	TFs	SSBP4	ENSG00000130511	DOWN	Targets
BATF	TFs	ST6GALNAC1	ENSG00000070526	UP	Targets
BATF	TFs	ST7-OT4	ENSG00000214188	UP	Targets
BATF	TFs	STAT6	ENSG00000166888	UP	Targets
BATF	TFs	STC1	ENSG00000159167	UP	Targets
BATF	TFs	STC2	ENSG00000113739	UP	Targets
BATF	TFs	STEAP4	ENSG00000127954	UP	Targets
BATF	TFs	STOML2	ENSG00000165283	UP	Targets
BATF	TFs	STON2	ENSG00000140022	DOWN	Targets
BATF	TFs	STYK1	ENSG00000060140	DOWN	Targets
BATF	TFs	SUCLG2-AS1	ENSG00000241316	DOWN	Targets
BATF	TFs	SULF1	ENSG00000137573	DOWN	Targets
BATF	TFs	SUN2	ENSG00000100242	UP	Targets
BATF	TFs	SURF2	ENSG00000148291	UP	Targets
BATF	TFs	SYNC	ENSG00000162520	DOWN	Targets
BATF	TFs	SYNPO2L	ENSG00000166317	DOWN	Targets
BATF	TFs	TAF3	ENSG00000165632	UP	Targets
BATF	TFs	TAF6	ENSG00000106290	UP	Targets
BATF	TFs	TANK	ENSG00000136560	UP	Targets
BATF	TFs	TAPBP	ENSG00000231925	UP	Targets
BATF	TFs	TCAF2	ENSG00000170379	UP	Targets
BATF	TFs	TCF7L2	ENSG00000148737	UP	Targets
BATF	TFs	TCTEX1D4	ENSG00000188396	DOWN	Targets
BATF	TFs	TDRD3	ENSG00000083544	DOWN	Targets
BATF	TFs	TECTA	ENSG00000109927	DOWN	Targets
BATF	TFs	TESK2	ENSG00000070759	UP	Targets
BATF	TFs	TET3	ENSG00000187605	UP	Targets
BATF	TFs	TFPI2	ENSG00000105825	UP	Targets
BATF	TFs	TGM1	ENSG00000092295	UP	Targets
BATF	TFs	THEM5	ENSG00000196407	UP	Targets
BATF	TFs	THSD7A	ENSG00000005108	DOWN	Targets
BATF	TFs	TIMP1	ENSG00000102265	UP	Targets
BATF	TFs	TJP2	ENSG00000119139	UP	Targets
BATF	TFs	TM2D3	ENSG00000184277	UP	Targets
BATF	TFs	TM9SF3	ENSG00000077147	DOWN	Targets
BATF	TFs	TMC5	ENSG00000103534	UP	Targets
BATF	TFs	TMCO1	ENSG00000143183	UP	Targets
BATF	TFs	TMEM107	ENSG00000179029	UP	Targets
BATF	TFs	TMEM108-AS1	ENSG00000251011	DOWN	Targets
BATF	TFs	TMEM131	ENSG00000075568	DOWN	Targets
BATF	TFs	TMEM132A	ENSG00000006118	DOWN	Targets
BATF	TFs	TMEM168	ENSG00000146802	DOWN	Targets
BATF	TFs	TMEM179B	ENSG00000185475	UP	Targets
BATF	TFs	TMEM255B	ENSG00000184497	UP	Targets
BATF	TFs	TMEM30B	ENSG00000182107	DOWN	Targets
BATF	TFs	TMEM62	ENSG00000137842	UP	Targets
BATF	TFs	TMEM8A	ENSG00000129925	DOWN	Targets
BATF	TFs	TMPRSS11F	ENSG00000198092	DOWN	Targets
BATF	TFs	TNC	ENSG00000041982	DOWN	Targets
BATF	TFs	TNFAIP8	ENSG00000145779	UP	Targets
BATF	TFs	TNKS2	ENSG00000107854	UP	Targets
BATF	TFs	TOM1L1	ENSG00000141198	DOWN	Targets
BATF	TFs	TPBG	ENSG00000146242	UP	Targets
BATF	TFs	TPP1	ENSG00000166340	UP	Targets
BATF	TFs	TRAF3	ENSG00000131323	DOWN	Targets
BATF	TFs	TRAFD1	ENSG00000135148	UP	Targets
BATF	TFs	TRG-AS1	ENSG00000281103	DOWN	Targets
BATF	TFs	TSGA10	ENSG00000135951	DOWN	Targets
BATF	TFs	TSPAN10	ENSG00000182612	UP	Targets
BATF	TFs	TSPO2	ENSG00000112212	UP	Targets
BATF	TFs	TSSK6	ENSG00000178093	DOWN	Targets
BATF	TFs	TTC1	ENSG00000113312	UP	Targets
BATF	TFs	TTLL4	ENSG00000135912	UP	Targets
BATF	TFs	TUBB3	ENSG00000258947	DOWN	Targets
BATF	TFs	UBALD1	ENSG00000153443	DOWN	Targets
BATF	TFs	UBALD2	ENSG00000185262	DOWN	Targets
BATF	TFs	UBASH3B	ENSG00000154127	UP	Targets
BATF	TFs	UBE2B	ENSG00000119048	UP	Targets
BATF	TFs	UBE2K	ENSG00000078140	UP	Targets
BATF	TFs	UCA1	ENSG00000214049	UP	Targets
BATF	TFs	UNC119	ENSG00000109103	DOWN	Targets
BATF	TFs	UNC5CL	ENSG00000124602	UP	Targets
BATF	TFs	UQCRH	ENSG00000173660	UP	Targets
BATF	TFs	VANGL2	ENSG00000162738	DOWN	Targets
BATF	TFs	VASH2	ENSG00000143494	DOWN	Targets
BATF	TFs	VCAM1	ENSG00000162692	DOWN	Targets
BATF	TFs	VIT	ENSG00000205221	UP	Targets
BATF	TFs	VNN1	ENSG00000112299	DOWN	Targets
BATF	TFs	VPS25	ENSG00000131475	UP	Targets
BATF	TFs	VTCN1	ENSG00000134258	UP	Targets
BATF	TFs	VWA5A	ENSG00000110002	DOWN	Targets
BATF	TFs	WDR33	ENSG00000136709	UP	Targets
BATF	TFs	WDR82	ENSG00000164091	UP	Targets
BATF	TFs	WNK3	ENSG00000196632	UP	Targets
BATF	TFs	WRAP53	ENSG00000141499	UP	Targets
BATF	TFs	XAGE3	ENSG00000171402	UP	Targets
BATF	TFs	YOD1	ENSG00000180667	UP	Targets
BATF	TFs	YPEL4	ENSG00000166793	UP	Targets
BATF	TFs	ZBTB1	ENSG00000126804	UP	Targets
BATF	TFs	ZFAND3	ENSG00000156639	UP	Targets
BATF	TFs	ZFP62	ENSG00000196670	UP	Targets
BATF	TFs	ZFYVE26	ENSG00000072121	UP	Targets
BATF	TFs	ZMYND11	ENSG00000015171	DOWN	Targets
BATF	TFs	ZNF133	ENSG00000125846	DOWN	Targets
BATF	TFs	ZNF175	ENSG00000105497	UP	Targets
BATF	TFs	ZNF350	ENSG00000256683	UP	Targets
BATF	TFs	ZNF362	ENSG00000160094	DOWN	Targets
BATF	TFs	ZNF441	ENSG00000197044	DOWN	Targets
BATF	TFs	ZNF860	ENSG00000197385	UP	Targets
BCL6	TFs	ABCA12	ENSG00000144452	UP	Targets
BCL6	TFs	ABCA7	ENSG00000064687	UP	Targets
BCL6	TFs	ABCC11	ENSG00000121270	UP	Targets
BCL6	TFs	ABCG1	ENSG00000160179	UP	Targets
BCL6	TFs	ABITRAM	ENSG00000119328	UP	Targets
BCL6	TFs	ABRACL	ENSG00000146386	UP	Targets
BCL6	TFs	ACAD8	ENSG00000151498	UP	Targets
BCL6	TFs	ACAD9	ENSG00000177646	UP	Targets
BCL6	TFs	ACE2	ENSG00000130234	UP	Targets
BCL6	TFs	ACER2	ENSG00000177076	UP	Targets
BCL6	TFs	ACOT7	ENSG00000097021	UP	Targets
BCL6	TFs	ACP6	ENSG00000162836	UP	Targets
BCL6	TFs	ACSF2	ENSG00000167107	UP	Targets
BCL6	TFs	ACTN1	ENSG00000072110	UP	Targets
BCL6	TFs	ACTR3B	ENSG00000133627	UP	Targets
BCL6	TFs	ACTR3C	ENSG00000106526	UP	Targets
BCL6	TFs	ADAM9	ENSG00000168615	UP	Targets
BCL6	TFs	ADD1	ENSG00000087274	UP	Targets
BCL6	TFs	ADGRG1	ENSG00000205336	UP	Targets
BCL6	TFs	ADGRG6	ENSG00000112414	UP	Targets
BCL6	TFs	ADIPOR2	ENSG00000006831	UP	Targets
BCL6	TFs	ADORA2A	ENSG00000128271	UP	Targets
BCL6	TFs	AGA	ENSG00000038002	UP	Targets
BCL6	TFs	AHNAK	ENSG00000124942	UP	Targets
BCL6	TFs	AIDA	ENSG00000186063	UP	Targets
BCL6	TFs	AIF1L	ENSG00000126878	UP	Targets
BCL6	TFs	ALG5	ENSG00000120697	UP	Targets
BCL6	TFs	ALKBH5	ENSG00000091542	UP	Targets
BCL6	TFs	ALS2CL	ENSG00000178038	UP	Targets
[truncated: 12,144 more rows]

## Sheet: Sheet3
Table S8. Enriched TF-Target Network.
Sheet3: The enriched KEGG Pathways with TF targets in EOSPE
TF_Name	ID	Description	GeneRatio	BgRatio	P-value	Adjusted_P-value	Q-value	gene_Entrez_ID	Count
BCL6	hsa03010	Ribosome	28/406	158/8062	4.0157e-09	1.18463e-06	1.09058e-06	6224/6160/55168/6217/6142/6164/6207/6144/6125/25873/6155/29088/51187/6205/6233/6167/6130/200916/6133/6166/6157/6227/6201/6169/6124/6138/6218/4736	28
BCL6	hsa04066	HIF-1 signaling pathway	16/406	109/8062	0.000101532	0.014976	0.013787	4843/5214/2023/3162/5230/2321/5054/8453/4790/1027/2597/7422/54583/5295/1956/3098	16
E2F1	hsa03010	Ribosome	16/250	158/8062	2.89971e-05	0.00800321	0.00778344	6224/6217/6207/6230/11224/6205/6129/6130/200916/6133/6208/6201/6169/6218/6165/4736	16
HIF1A	hsa00010	Glycolysis / Gluconeogenesis	8/147	67/8062	2.65282e-05	0.00652594	0.00631092	5214/2023/5230/2597/3939/5211/3098/5223	8
HIF1A	hsa04066	HIF-1 signaling pathway	9/147	109/8062	0.00015781	0.0194106	0.0187711	5214/2023/5230/2321/2597/7422/3939/5211/3098	9
HOXD11	hsa03010	Ribosome	41/755	158/8062	8.04233e-10	2.50921e-07	2.29418e-07	6224/6160/6128/55168/6217/6142/6164/6207/6152/6230/9349/25873/6155/11224/6194/29088/6176/51187/6229/6205/6135/6189/6167/6130/6188/6159/200916/6133/6208/6157/6169/6124/6138/6232/64963/6218/6165/9045/6168/6136/4736	41
HOXD11	hsa04066	HIF-1 signaling pathway	26/755	109/8062	5.70473e-06	0.000889938	0.000813675	4843/5291/5214/815/2023/8569/7076/2321/5054/2027/4790/1027/2597/7422/10000/6513/112399/54583/6194/5295/1956/3098/3099/3570/1536/5209	26
HOXD11	hsa05160	Hepatitis C	29/755	157/8062	0.000264184	0.0274752	0.0251207	5291/949/3551/3646/4790/595/4940/4939/10686/10000/317/1017/3949/7187/5295/1956/4599/673/23562/9076/149461/7098/3627/2885/1366/9074/3665/3434/9080	29
HOXD11	hsa04072	Phospholipase D signaling pathway	27/755	148/8062	0.000521739	0.0406957	0.0372083	9265/2534/9846/5291/1608/1606/387/10411/1785/8395/5321/10000/2185/113/5899/5295/2768/1956/53358/5331/55326/3815/9162/2207/8613/2885/2149	27
IRF4	hsa04933	AGE-RAGE signaling pathway in diabetic complications	6/68	100/8062	0.000184197	0.0372078	0.0333494	50507/5599/595/10000/7412/1287	6
MITF	hsa04142	Lysosome	21/409	128/8062	1.56022e-06	0.000458704	0.00042208	175/3074/5476/8218/537/84572/2717/1203/8120/427/411/10577/26503/967/1513/9114/1200/2629/3916/3482/4758	21
PRDM1	hsa03010	Ribosome	20/205	158/8062	2.56447e-09	6.38552e-07	6.37067e-07	55168/6152/6125/11224/29088/6205/6135/6189/6167/6130/6159/200916/6208/6157/6227/6232/6218/6165/9045/4736	20
RELA	hsa04668	TNF signaling pathway	8/53	112/8062	5.68587e-07	9.55226e-05	7.54126e-05	7185/3551/1326/4790/7187/2919/64127/3627	8
RELA	hsa04064	NF-kappa B signaling pathway	7/53	104/8062	4.59515e-06	0.000240972	0.000190241	7185/1540/3551/4790/10912/7187/2919	7
RELA	hsa05169	Epstein-Barr virus infection	9/53	202/8062	5.55388e-06	0.000240972	0.000190241	3551/4790/4940/10912/7187/6890/3627/3665/6892	9
RELA	hsa04622	RIG-I-like receptor signaling pathway	6/53	70/8062	5.73742e-06	0.000240972	0.000190241	1540/3551/4790/7187/3627/3665	6
RELA	hsa04621	NOD-like receptor signaling pathway	8/53	181/8062	2.06688e-05	0.00069447	0.000548266	3551/4790/4940/2633/7187/2919/64127/3665	8
RELA	hsa04620	Toll-like receptor signaling pathway	6/53	104/8062	5.5994e-05	0.00156783	0.00123776	3551/1326/4790/7187/3627/3665	6
RELA	hsa05160	Hepatitis C	7/53	157/8062	6.75122e-05	0.00162029	0.00127918	3551/4790/4940/7187/3627/9074/3665	7
RELA	hsa05162	Measles	6/53	139/8062	0.000278062	0.0058393	0.00460997	3551/10332/4790/4940/7187/3665	6
RELA	hsa05222	Small cell lung cancer	5/53	92/8062	0.000323144	0.00599981	0.00473669	7185/3551/4790/10912/7187	5
RELA	hsa04657	IL-17 signaling pathway	5/53	94/8062	0.000357131	0.00599981	0.00473669	3551/4790/7187/2919/3627	5
RELA	hsa04623	Cytosolic DNA-sensing pathway	4/53	63/8062	0.000744396	0.011369	0.0089755	3551/4790/3627/3665	4
RELA	hsa05164	Influenza A	6/53	171/8062	0.000838331	0.0117366	0.00926576	3551/4790/4940/7187/3627/3665	6
RELA	hsa05120	Epithelial cell signaling in Helicobacter pylori infection	4/53	70/8062	0.00110764	0.0143141	0.0113006	3551/4790/245973/2919	4
RELA	hsa04062	Chemokine signaling pathway	6/53	192/8062	0.00152704	0.0183244	0.0144667	157/3551/4790/2919/3627/10663	6
RELA	hsa04625	C-type lectin receptor signaling pathway	4/53	104/8062	0.0047133	0.0494897	0.0390708	1540/3551/10332/4790	4
RELA	hsa04660	T cell receptor signaling pathway	4/53	104/8062	0.0047133	0.0494897	0.0390708	2534/3551/1326/4790	4
TEAD2	hsa04670	Leukocyte transendothelial migration	14/267	114/8062	2.18492e-05	0.0049534	0.00416379	5291/387/87/10411/3383/10686/2185/7852/5295/7070/23562/149461/1536/9074	14
TEAD2	hsa04722	Neurotrophin signaling pathway	14/267	119/8062	3.5636e-05	0.0049534	0.00416379	5291/387/815/1399/4790/10019/10000/2309/5295/53358/9261/10818/801/4909	14
TEAD2	hsa04066	HIF-1 signaling pathway	13/267	109/8062	5.87155e-05	0.00544097	0.00457363	5291/815/2023/3162/5054/4790/7422/10000/3939/54583/5295/1536/5209	13
TEAD2	hsa04933	AGE-RAGE signaling pathway in diabetic complications	12/267	100/8062	0.000106431	0.00739693	0.00621779	5291/3383/5054/4790/595/7422/10000/1729/5295/1536/23236/177	12
TEAD2	hsa04625	C-type lectin receptor signaling pathway	12/267	104/8062	0.000155714	0.00865768	0.00727756	5291/387/30835/3710/4776/5971/10332/4790/10000/5295/9261/801	12
TEAD2	hsa04218	Cellular senescence	15/267	156/8062	0.000194909	0.00903078	0.00759119	5291/3710/4776/5054/4790/595/10000/2309/894/1017/5295/1030/291/9261/801	15
TEAD2	hsa04510	Focal adhesion	17/267	201/8062	0.000349141	0.0138659	0.0116555	3371/5291/3918/387/87/1399/7448/595/7422/3910/10000/6696/894/1729/5295/53358/3678	17
TEAD2	hsa05167	Kaposi sarcoma-associated herpesvirus infection	16/267	189/8062	0.000514298	0.0178719	0.0150229	5291/3383/3710/4776/4790/595/7422/10000/23710/5295/9261/131450/2919/7098/801/4067	16
TEAD2	hsa05100	Bacterial invasion of epithelial cells	9/267	73/8062	0.000635369	0.0196258	0.0164973	5291/387/1399/79767/10459/55752/5295/53358/3678	9
TEAD2	hsa03010	Ribosome	14/267	158/8062	0.000728716	0.0202583	0.017029	6160/6217/6142/6164/6152/6230/6155/6176/6161/6189/6167/6129/200916/6165	14
TEAD2	hsa05222	Small cell lung cancer	10/267	92/8062	0.000882528	0.0223039	0.0187484	5291/7185/3918/4790/595/3910/10000/1017/5295/1030	10
TEAD2	hsa05203	Viral carcinogenesis	16/267	204/8062	0.00117568	0.0272366	0.0228948	5291/7185/387/87/4790/595/894/1017/5295/1030/5922/9261/8347/27044/121504/4067	16
TEAD2	hsa04068	FoxO signaling pathway	12/267	131/8062	0.00129479	0.0276887	0.0232749	5291/10110/595/604/10000/2309/894/1017/901/23710/5295/1030	12
TEAD2	hsa04152	AMPK signaling pathway	11/267	120/8062	0.00203118	0.0360829	0.0303309	5291/6720/5523/6319/29904/595/10000/2309/5295/5209/1375	11
TEAD2	hsa05160	Hepatitis C	13/267	157/8062	0.00207475	0.0360829	0.0303309	5291/4790/595/10686/10000/1017/3949/5295/23562/149461/7098/9074/3434	13
TEAD2	hsa04917	Prolactin signaling pathway	8/267	70/8062	0.00207671	0.0360829	0.0303309	5291/4790/595/10000/2309/894/5295/53358	8
TEAD2	hsa04360	Axon guidance	14/267	181/8062	0.00268079	0.0438387	0.0368504	2042/5291/387/815/4776/7852/10154/151449/5295/5364/1942/29984/3897/23380	14
TEAD2	hsa05165	Human papillomavirus infection	21/267	331/8062	0.00315075	0.0486615	0.0409044	535/27175/3371/5291/3918/537/5523/7448/4790/595/7422/3910/10000/6696/894/1017/5295/8324/3678/7098/84441	21
TGIF2	hsa04066	HIF-1 signaling pathway	31/845	109/8062	1.27815e-07	4.02616e-05	3.65954e-05	4843/5291/5214/815/2023/8569/3162/5230/7076/2321/5054/8453/2027/4790/1027/2597/7422/6513/112399/3939/54583/6194/5211/5295/1956/226/3098/3099/3570/1536/5209	31
TGIF2	hsa03010	Ribosome	37/845	158/8062	1.71716e-06	0.000270453	0.000245825	6224/6160/6128/55168/6142/6164/6207/6152/6230/6144/6125/9349/6155/11224/6194/29088/6176/6229/6205/6135/6202/6233/6161/6129/6188/200916/6166/6169/6124/6181/6232/64963/6218/6165/51065/6136/4736	37
TGIF2	hsa04142	Lysosome	31/845	128/8062	5.66783e-06	0.000595122	0.000540929	6556/535/175/3074/5476/8218/537/84572/1522/2717/1203/8120/1512/427/1777/411/10577/26503/23163/967/22901/1513/9114/1508/1200/2629/1176/3916/2760/3482/4758	31
TGIF2	hsa04510	Focal adhesion	37/845	201/8062	0.000428794	0.0337675	0.0306926	2534/3371/5291/3918/387/998/87/1399/10398/2321/8395/5599/7448/595/7422/3910/7143/5906/6696/894/2002/3911/1729/1101/56924/1280/5295/1956/53358/7424/1793/673/3678/2885/23396/5501/1287	37

## Sheet: Sheet4
Table S8. Enriched TF-Target Network.
Sheet4: Information of the enriched TF-binding motifs in the DEGs of LOSPE
Motif_Name*	Gene_Symbol	P-value	Number_of_Targets	Number_of_Up-regulated_Genes	Number_of_Down-regulated_genes
HNF6(Homeobox)/Liver-Hnf6-ChIP-Seq(ERP000394)/Homer	ONECUT1	0.01	72	72	0
Hoxd11(Homeobox)/ChickenMSG-Hoxd11.Flag-ChIP-Seq(GSE86088)/Homer	HOXD11	0.01	197	197	0
IRF1(IRF)/PBMC-IRF1-ChIP-Seq(GSE43036)/Homer	IRF1	0.01	34	34	0
Lhx3(Homeobox)/Neuron-Lhx3-ChIP-Seq(GSE31456)/Homer	LHX3	0.01	151	151	0
Nkx2.5(Homeobox)/HL1-Nkx2.5.biotin-ChIP-Seq(GSE21529)/Homer	NKX2-5	0.01	207	207	0
OCT4-SOX2-TCF-NANOG(POU,Homeobox,HMG)/mES-Oct4-ChIP-Seq(GSE11431)/Homer	POU5F1	0.01	37	30	7
PRDM14(Zf)/H1-PRDM14-ChIP-Seq(GSE22767)/Homer	PRDM14	0.01	72	53	19
Sox17(HMG)/Endoderm-Sox17-ChIP-Seq(GSE61475)/Homer	SOX17	0.01	86	86	0
Sox21(HMG)/ESC-SOX21-ChIP-Seq(GSE110505)/Homer	SOX21	0.01	217	168	49
* Items with red color mean their targets enriched KEGG pathways

## Sheet: Sheet5
Table S8. Enriched TF-Target Network.
Sheet5: TF-Target network of LOSPE
TF_Name	Groups	Target_Symbols	Ensembl_ID	Type	Groups
HOXD11	TFs	PRKAR2B	ENSG00000005249	UP	Targets
HOXD11	TFs	CX3CL1	ENSG00000006210	UP	Targets
HOXD11	TFs	IL32	ENSG00000008517	UP	Targets
HOXD11	TFs	FYN	ENSG00000010810	UP	Targets
HOXD11	TFs	EHD3	ENSG00000013016	UP	Targets
HOXD11	TFs	CD74	ENSG00000019582	UP	Targets
HOXD11	TFs	ARHGAP31	ENSG00000031081	UP	Targets
HOXD11	TFs	NNAT	ENSG00000053438	UP	Targets
HOXD11	TFs	DGKG	ENSG00000058866	UP	Targets
HOXD11	TFs	SLC2A3	ENSG00000059804	UP	Targets
HOXD11	TFs	SPAG4	ENSG00000061656	UP	Targets
HOXD11	TFs	CHI3L2	ENSG00000064886	UP	Targets
HOXD11	TFs	SLC9A3R2	ENSG00000065054	UP	Targets
HOXD11	TFs	YBX1	ENSG00000065978	UP	Targets
HOXD11	TFs	TIE1	ENSG00000066056	UP	Targets
HOXD11	TFs	PFKP	ENSG00000067057	UP	Targets
HOXD11	TFs	PKM	ENSG00000067225	UP	Targets
HOXD11	TFs	MEF2A	ENSG00000068305	UP	Targets
HOXD11	TFs	ADGRF5	ENSG00000069122	UP	Targets
HOXD11	TFs	FSTL3	ENSG00000070404	UP	Targets
HOXD11	TFs	LMCD1	ENSG00000071282	UP	Targets
HOXD11	TFs	PTPN18	ENSG00000072135	UP	Targets
HOXD11	TFs	CA12	ENSG00000074410	UP	Targets
HOXD11	TFs	ENO1	ENSG00000074800	UP	Targets
HOXD11	TFs	RAPGEF3	ENSG00000079337	UP	Targets
HOXD11	TFs	PREP	ENSG00000085377	UP	Targets
HOXD11	TFs	SMOX	ENSG00000088826	UP	Targets
HOXD11	TFs	EFNB1	ENSG00000090776	UP	Targets
HOXD11	TFs	FKBP5	ENSG00000096060	UP	Targets
HOXD11	TFs	CCNB1IP1	ENSG00000100814	UP	Targets
HOXD11	TFs	ZMYND8	ENSG00000101040	UP	Targets
HOXD11	TFs	PPP1R16B	ENSG00000101445	UP	Targets
HOXD11	TFs	RNF125	ENSG00000101695	UP	Targets
HOXD11	TFs	TIMP1	ENSG00000102265	UP	Targets
HOXD11	TFs	FLT1	ENSG00000102755	UP	Targets
HOXD11	TFs	USB1	ENSG00000103005	UP	Targets
HOXD11	TFs	SLC39A14	ENSG00000104635	UP	Targets
HOXD11	TFs	LEPROTL1	ENSG00000104660	UP	Targets
HOXD11	TFs	PRX	ENSG00000105227	UP	Targets
HOXD11	TFs	PON2	ENSG00000105854	UP	Targets
HOXD11	TFs	DLX5	ENSG00000105880	UP	Targets
HOXD11	TFs	GRB10	ENSG00000106070	UP	Targets
HOXD11	TFs	SERPINE1	ENSG00000106366	UP	Targets
HOXD11	TFs	TRIM14	ENSG00000106785	UP	Targets
HOXD11	TFs	SPOCK2	ENSG00000107742	UP	Targets
HOXD11	TFs	SH3PXD2A	ENSG00000107957	UP	Targets
HOXD11	TFs	DKK1	ENSG00000107984	UP	Targets
HOXD11	TFs	CCNY	ENSG00000108100	UP	Targets
HOXD11	TFs	KLF3	ENSG00000109787	UP	Targets
HOXD11	TFs	OAS2	ENSG00000111335	UP	Targets
HOXD11	TFs	GAPDH	ENSG00000111640	UP	Targets
HOXD11	TFs	SASH1	ENSG00000111961	UP	Targets
HOXD11	TFs	SNX3	ENSG00000112335	UP	Targets
HOXD11	TFs	CCND3	ENSG00000112576	UP	Targets
HOXD11	TFs	VEGFA	ENSG00000112715	UP	Targets
HOXD11	TFs	LOX	ENSG00000113083	UP	Targets
HOXD11	TFs	GRB14	ENSG00000115290	UP	Targets
HOXD11	TFs	IGFBP5	ENSG00000115461	UP	Targets
HOXD11	TFs	IL1RL1	ENSG00000115602	UP	Targets
HOXD11	TFs	PLA2G4A	ENSG00000116711	UP	Targets
HOXD11	TFs	IGSF21	ENSG00000117154	UP	Targets
HOXD11	TFs	PRDX6	ENSG00000117592	UP	Targets
HOXD11	TFs	DUSP1	ENSG00000120129	UP	Targets
HOXD11	TFs	TMPO	ENSG00000120802	UP	Targets
HOXD11	TFs	TMIGD3	ENSG00000121933	UP	Targets
HOXD11	TFs	EEPD1	ENSG00000122547	UP	Targets
HOXD11	TFs	ARL4A	ENSG00000122644	UP	Targets
HOXD11	TFs	SRGN	ENSG00000122862	UP	Targets
HOXD11	TFs	P4HA1	ENSG00000122884	UP	Targets
HOXD11	TFs	MORF4L2	ENSG00000123562	UP	Targets
HOXD11	TFs	CKS2	ENSG00000123975	UP	Targets
HOXD11	TFs	PREX1	ENSG00000124126	UP	Targets
HOXD11	TFs	MT2A	ENSG00000125148	UP	Targets
HOXD11	TFs	EFNB2	ENSG00000125266	UP	Targets
HOXD11	TFs	BMP2	ENSG00000125845	UP	Targets
HOXD11	TFs	HECTD3	ENSG00000126107	UP	Targets
HOXD11	TFs	HSPA2	ENSG00000126803	UP	Targets
HOXD11	TFs	AIF1L	ENSG00000126878	UP	Targets
HOXD11	TFs	PODXL	ENSG00000128567	UP	Targets
HOXD11	TFs	RHBDF2	ENSG00000129667	UP	Targets
HOXD11	TFs	BST2	ENSG00000130303	UP	Targets
HOXD11	TFs	GALNT15	ENSG00000131386	UP	Targets
HOXD11	TFs	KHDRBS3	ENSG00000131773	UP	Targets
HOXD11	TFs	GCH1	ENSG00000131979	UP	Targets
HOXD11	TFs	MICALCL	ENSG00000133816	UP	Targets
HOXD11	TFs	HMGCS2	ENSG00000134240	UP	Targets
HOXD11	TFs	CD36	ENSG00000135218	UP	Targets
HOXD11	TFs	EDNRB	ENSG00000136160	UP	Targets
HOXD11	TFs	SCN7A	ENSG00000136546	UP	Targets
HOXD11	TFs	RPL35	ENSG00000136942	UP	Targets
HOXD11	TFs	LRRC32	ENSG00000137507	UP	Targets
HOXD11	TFs	THBS1	ENSG00000137801	UP	Targets
HOXD11	TFs	GPR87	ENSG00000138271	UP	Targets
HOXD11	TFs	RGS3	ENSG00000138835	UP	Targets
HOXD11	TFs	LMBR1L	ENSG00000139636	UP	Targets
HOXD11	TFs	LPAR6	ENSG00000139679	UP	Targets
HOXD11	TFs	TMX1	ENSG00000139921	UP	Targets
HOXD11	TFs	CDR2	ENSG00000140743	UP	Targets
HOXD11	TFs	MAP3K6	ENSG00000142733	UP	Targets
HOXD11	TFs	FCN3	ENSG00000142748	UP	Targets
HOXD11	TFs	ITGA10	ENSG00000143127	UP	Targets
HOXD11	TFs	ATP1B1	ENSG00000143153	UP	Targets
HOXD11	TFs	MGST3	ENSG00000143198	UP	Targets
HOXD11	TFs	ITPKB	ENSG00000143772	UP	Targets
HOXD11	TFs	SOX13	ENSG00000143842	UP	Targets
HOXD11	TFs	CRHBP	ENSG00000145708	UP	Targets
HOXD11	TFs	PPP1R18	ENSG00000146112	UP	Targets
HOXD11	TFs	TPBG	ENSG00000146242	UP	Targets
HOXD11	TFs	UGCG	ENSG00000148154	UP	Targets
HOXD11	TFs	TENM4	ENSG00000149256	UP	Targets
HOXD11	TFs	JPH2	ENSG00000149596	UP	Targets
HOXD11	TFs	VEGFC	ENSG00000150630	UP	Targets
HOXD11	TFs	PPP1R1C	ENSG00000150722	UP	Targets
HOXD11	TFs	FOXO1	ENSG00000150907	UP	Targets
HOXD11	TFs	ACSL1	ENSG00000151726	UP	Targets
HOXD11	TFs	PDE3B	ENSG00000152270	UP	Targets
HOXD11	TFs	SPARCL1	ENSG00000152583	UP	Targets
HOXD11	TFs	CNKSR3	ENSG00000153721	UP	Targets
HOXD11	TFs	PITPNC1	ENSG00000154217	UP	Targets
HOXD11	TFs	PPARGC1B	ENSG00000155846	UP	Targets
HOXD11	TFs	NECAP2	ENSG00000157191	UP	Targets
HOXD11	TFs	MMP14	ENSG00000157227	UP	Targets
HOXD11	TFs	ERG	ENSG00000157554	UP	Targets
HOXD11	TFs	MX1	ENSG00000157601	UP	Targets
HOXD11	TFs	PDE9A	ENSG00000160191	UP	Targets
HOXD11	TFs	CXCL16	ENSG00000161921	UP	Targets
HOXD11	TFs	BCL6B	ENSG00000161940	UP	Targets
HOXD11	TFs	PEA15	ENSG00000162734	UP	Targets
HOXD11	TFs	PTPN13	ENSG00000163629	UP	Targets
HOXD11	TFs	CDCP1	ENSG00000163814	UP	Targets
HOXD11	TFs	GPER1	ENSG00000164850	UP	Targets
HOXD11	TFs	BTNL9	ENSG00000165810	UP	Targets
HOXD11	TFs	GPT2	ENSG00000166123	UP	Targets
HOXD11	TFs	RAB8B	ENSG00000166128	UP	Targets
HOXD11	TFs	CYYR1	ENSG00000166265	UP	Targets
HOXD11	TFs	BLCAP	ENSG00000166619	UP	Targets
HOXD11	TFs	NNMT	ENSG00000166741	UP	Targets
HOXD11	TFs	TAP1	ENSG00000168394	UP	Targets
HOXD11	TFs	NPR1	ENSG00000169418	UP	Targets
HOXD11	TFs	HTRA4	ENSG00000169495	UP	Targets
HOXD11	TFs	PLEKHA2	ENSG00000169499	UP	Targets
HOXD11	TFs	UGP2	ENSG00000169764	UP	Targets
HOXD11	TFs	UBE2E1	ENSG00000170142	UP	Targets
HOXD11	TFs	FABP4	ENSG00000170323	UP	Targets
HOXD11	TFs	KYAT1	ENSG00000171097	UP	Targets
HOXD11	TFs	NAT1	ENSG00000171428	UP	Targets
HOXD11	TFs	KLF11	ENSG00000172059	UP	Targets
HOXD11	TFs	CERS6	ENSG00000172292	UP	Targets
HOXD11	TFs	ARNT2	ENSG00000172379	UP	Targets
HOXD11	TFs	MTX1	ENSG00000173171	UP	Targets
HOXD11	TFs	C1QB	ENSG00000173369	UP	Targets
HOXD11	TFs	SNX33	ENSG00000173548	UP	Targets
HOXD11	TFs	CBX2	ENSG00000173894	UP	Targets
HOXD11	TFs	FOSL1	ENSG00000175592	UP	Targets
HOXD11	TFs	TCIM	ENSG00000176907	UP	Targets
HOXD11	TFs	IL17RA	ENSG00000177663	UP	Targets
HOXD11	TFs	ZNF114	ENSG00000178150	UP	Targets
HOXD11	TFs	TMEM45A	ENSG00000181458	UP	Targets
HOXD11	TFs	C8orf33	ENSG00000182307	UP	Targets
HOXD11	TFs	TMEM255B	ENSG00000184497	UP	Targets
HOXD11	TFs	GAST	ENSG00000184502	UP	Targets
HOXD11	TFs	USP18	ENSG00000184979	UP	Targets
HOXD11	TFs	TCEAL9	ENSG00000185222	UP	Targets
HOXD11	TFs	TCN2	ENSG00000185339	UP	Targets
HOXD11	TFs	SV2B	ENSG00000185518	UP	Targets
HOXD11	TFs	PDE6G	ENSG00000185527	UP	Targets
HOXD11	TFs	ZFP36L1	ENSG00000185650	UP	Targets
HOXD11	TFs	IFIT1	ENSG00000185745	UP	Targets
HOXD11	TFs	IFITM1	ENSG00000185885	UP	Targets
HOXD11	TFs	AIDA	ENSG00000186063	UP	Targets
HOXD11	TFs	ANKRD37	ENSG00000186352	UP	Targets
HOXD11	TFs	GJA4	ENSG00000187513	UP	Targets
HOXD11	TFs	SLC38A3	ENSG00000188338	UP	Targets
HOXD11	TFs	ZDHHC9	ENSG00000188706	UP	Targets
HOXD11	TFs	HLA-DRB1	ENSG00000196126	UP	Targets
HOXD11	TFs	MME	ENSG00000196549	UP	Targets
HOXD11	TFs	HLA-DQA1	ENSG00000196735	UP	Targets
HOXD11	TFs	KIAA1671	ENSG00000197077	UP	Targets
HOXD11	TFs	FAM110D	ENSG00000197245	UP	Targets
HOXD11	TFs	LPAR1	ENSG00000198121	UP	Targets
HOXD11	TFs	FCGR3A	ENSG00000203747	UP	Targets
HOXD11	TFs	HLA-DRA	ENSG00000204287	UP	Targets
HOXD11	TFs	NOTCH4	ENSG00000204301	UP	Targets
HOXD11	TFs	GPX3	ENSG00000211445	UP	Targets
HOXD11	TFs	FIRRE	ENSG00000213468	UP	Targets
HOXD11	TFs	CLIC1	ENSG00000213719	UP	Targets
HOXD11	TFs	HLA-DPB1	ENSG00000223865	UP	Targets
HOXD11	TFs	SLC44A3-AS1	ENSG00000224081	UP	Targets
HOXD11	TFs	LOC102724153	ENSG00000224721	UP	Targets
HOXD11	TFs	SLC26A6	ENSG00000225697	UP	Targets
HOXD11	TFs	HLA-DPA1	ENSG00000231389	UP	Targets
HOXD11	TFs	C8orf58	ENSG00000241852	UP	Targets
HOXD11	TFs	MIR210HG	ENSG00000247095	UP	Targets
HOXD11	TFs	PINX1	ENSG00000254093	UP	Targets
HOXD11	TFs	SMIM3	ENSG00000256235	UP	Targets
HOXD11	TFs	PCAT19	ENSG00000267107	UP	Targets
HOXD11	TFs	GPIHBP1	ENSG00000277494	UP	Targets
IRF1	TFs	CD74	ENSG00000019582	UP	Targets
IRF1	TFs	TNFRSF1B	ENSG00000028137	UP	Targets
IRF1	TFs	PKM	ENSG00000067225	UP	Targets
IRF1	TFs	ACTN1	ENSG00000072110	UP	Targets
IRF1	TFs	LEPROTL1	ENSG00000104660	UP	Targets
IRF1	TFs	TRIM14	ENSG00000106785	UP	Targets
IRF1	TFs	DKK1	ENSG00000107984	UP	Targets
IRF1	TFs	OAS2	ENSG00000111335	UP	Targets
IRF1	TFs	IL1RL1	ENSG00000115602	UP	Targets
IRF1	TFs	CKS2	ENSG00000123975	UP	Targets
IRF1	TFs	BMP2	ENSG00000125845	UP	Targets
IRF1	TFs	BST2	ENSG00000130303	UP	Targets
IRF1	TFs	PLXNC1	ENSG00000136040	UP	Targets
IRF1	TFs	THBS1	ENSG00000137801	UP	Targets
IRF1	TFs	LPAR6	ENSG00000139679	UP	Targets
IRF1	TFs	FCN3	ENSG00000142748	UP	Targets
IRF1	TFs	ITGA10	ENSG00000143127	UP	Targets
IRF1	TFs	JPH2	ENSG00000149596	UP	Targets
IRF1	TFs	PPP1R1C	ENSG00000150722	UP	Targets
IRF1	TFs	ERG	ENSG00000157554	UP	Targets
IRF1	TFs	CXCL16	ENSG00000161921	UP	Targets
IRF1	TFs	TAP1	ENSG00000168394	UP	Targets
IRF1	TFs	FABP4	ENSG00000170323	UP	Targets
IRF1	TFs	IL17RA	ENSG00000177663	UP	Targets
IRF1	TFs	USP18	ENSG00000184979	UP	Targets
IRF1	TFs	SV2B	ENSG00000185518	UP	Targets
IRF1	TFs	ZFP36L1	ENSG00000185650	UP	Targets
IRF1	TFs	IFIT1	ENSG00000185745	UP	Targets
IRF1	TFs	IFITM1	ENSG00000185885	UP	Targets
IRF1	TFs	ANKRD37	ENSG00000186352	UP	Targets
IRF1	TFs	HLA-DRB1	ENSG00000196126	UP	Targets
IRF1	TFs	KIAA1671	ENSG00000197077	UP	Targets
IRF1	TFs	TRIM27	ENSG00000204713	UP	Targets
IRF1	TFs	CLIC1	ENSG00000213719	UP	Targets
LHX3	TFs	TNMD	ENSG00000000005	UP	Targets
LHX3	TFs	PRKAR2B	ENSG00000005249	UP	Targets
LHX3	TFs	EHD3	ENSG00000013016	UP	Targets
LHX3	TFs	NNAT	ENSG00000053438	UP	Targets
LHX3	TFs	DGKG	ENSG00000058866	UP	Targets
LHX3	TFs	SLC2A3	ENSG00000059804	UP	Targets
LHX3	TFs	YBX1	ENSG00000065978	UP	Targets
LHX3	TFs	TIE1	ENSG00000066056	UP	Targets
LHX3	TFs	PKM	ENSG00000067225	UP	Targets
LHX3	TFs	MEF2A	ENSG00000068305	UP	Targets
LHX3	TFs	ADGRF5	ENSG00000069122	UP	Targets
LHX3	TFs	HDHD5	ENSG00000069998	UP	Targets
LHX3	TFs	FSTL3	ENSG00000070404	UP	Targets
LHX3	TFs	LMCD1	ENSG00000071282	UP	Targets
LHX3	TFs	PTPN18	ENSG00000072135	UP	Targets
LHX3	TFs	ENO1	ENSG00000074800	UP	Targets
LHX3	TFs	ACACB	ENSG00000076555	UP	Targets
LHX3	TFs	SMOX	ENSG00000088826	UP	Targets
LHX3	TFs	EFNB1	ENSG00000090776	UP	Targets
LHX3	TFs	CCNB1IP1	ENSG00000100814	UP	Targets
LHX3	TFs	PPP1R16B	ENSG00000101445	UP	Targets
LHX3	TFs	RNF125	ENSG00000101695	UP	Targets
LHX3	TFs	TIMP1	ENSG00000102265	UP	Targets
LHX3	TFs	SLC39A14	ENSG00000104635	UP	Targets
LHX3	TFs	PON2	ENSG00000105854	UP	Targets
LHX3	TFs	DLX5	ENSG00000105880	UP	Targets
LHX3	TFs	GRB10	ENSG00000106070	UP	Targets
LHX3	TFs	TRIM14	ENSG00000106785	UP	Targets
LHX3	TFs	SPOCK2	ENSG00000107742	UP	Targets
LHX3	TFs	SH3PXD2A	ENSG00000107957	UP	Targets
LHX3	TFs	DKK1	ENSG00000107984	UP	Targets
LHX3	TFs	OAS2	ENSG00000111335	UP	Targets
LHX3	TFs	GAPDH	ENSG00000111640	UP	Targets
LHX3	TFs	SASH1	ENSG00000111961	UP	Targets
LHX3	TFs	SNX3	ENSG00000112335	UP	Targets
LHX3	TFs	CCND3	ENSG00000112576	UP	Targets
LHX3	TFs	VEGFA	ENSG00000112715	UP	Targets
LHX3	TFs	LOX	ENSG00000113083	UP	Targets
LHX3	TFs	GRB14	ENSG00000115290	UP	Targets
LHX3	TFs	IGFBP5	ENSG00000115461	UP	Targets
LHX3	TFs	IL1RL1	ENSG00000115602	UP	Targets
LHX3	TFs	C1orf21	ENSG00000116667	UP	Targets
LHX3	TFs	PLA2G4A	ENSG00000116711	UP	Targets
LHX3	TFs	IGSF21	ENSG00000117154	UP	Targets
LHX3	TFs	TMPO	ENSG00000120802	UP	Targets
LHX3	TFs	EEPD1	ENSG00000122547	UP	Targets
LHX3	TFs	ARL4A	ENSG00000122644	UP	Targets
LHX3	TFs	SRGN	ENSG00000122862	UP	Targets
LHX3	TFs	P4HA1	ENSG00000122884	UP	Targets
LHX3	TFs	MORF4L2	ENSG00000123562	UP	Targets
LHX3	TFs	CKS2	ENSG00000123975	UP	Targets
LHX3	TFs	PREX1	ENSG00000124126	UP	Targets
LHX3	TFs	TOX2	ENSG00000124191	UP	Targets
LHX3	TFs	EFNB2	ENSG00000125266	UP	Targets
LHX3	TFs	BMP2	ENSG00000125845	UP	Targets
LHX3	TFs	HECTD3	ENSG00000126107	UP	Targets
LHX3	TFs	AIF1L	ENSG00000126878	UP	Targets
LHX3	TFs	PNKD	ENSG00000127838	UP	Targets
LHX3	TFs	BST2	ENSG00000130303	UP	Targets
LHX3	TFs	GALNT15	ENSG00000131386	UP	Targets
LHX3	TFs	GCH1	ENSG00000131979	UP	Targets
LHX3	TFs	GIMAP6	ENSG00000133561	UP	Targets
LHX3	TFs	MICALCL	ENSG00000133816	UP	Targets
LHX3	TFs	HMGCS2	ENSG00000134240	UP	Targets
LHX3	TFs	CD36	ENSG00000135218	UP	Targets
LHX3	TFs	PLXNC1	ENSG00000136040	UP	Targets
LHX3	TFs	SCN7A	ENSG00000136546	UP	Targets
LHX3	TFs	THBS1	ENSG00000137801	UP	Targets
LHX3	TFs	GPR87	ENSG00000138271	UP	Targets
LHX3	TFs	RGS3	ENSG00000138835	UP	Targets
LHX3	TFs	LMBR1L	ENSG00000139636	UP	Targets
LHX3	TFs	LPAR6	ENSG00000139679	UP	Targets
LHX3	TFs	TMX1	ENSG00000139921	UP	Targets
LHX3	TFs	MAP3K6	ENSG00000142733	UP	Targets
LHX3	TFs	ITGA10	ENSG00000143127	UP	Targets
LHX3	TFs	ATP1B1	ENSG00000143153	UP	Targets
LHX3	TFs	MGST3	ENSG00000143198	UP	Targets
LHX3	TFs	ITPKB	ENSG00000143772	UP	Targets
LHX3	TFs	CRHBP	ENSG00000145708	UP	Targets
LHX3	TFs	TPBG	ENSG00000146242	UP	Targets
LHX3	TFs	UGCG	ENSG00000148154	UP	Targets
LHX3	TFs	TENM4	ENSG00000149256	UP	Targets
LHX3	TFs	JPH2	ENSG00000149596	UP	Targets
LHX3	TFs	PPP1R1C	ENSG00000150722	UP	Targets
LHX3	TFs	FOXO1	ENSG00000150907	UP	Targets
LHX3	TFs	RILPL2	ENSG00000150977	UP	Targets
LHX3	TFs	PDE3B	ENSG00000152270	UP	Targets
LHX3	TFs	SPARCL1	ENSG00000152583	UP	Targets
LHX3	TFs	CNKSR3	ENSG00000153721	UP	Targets
LHX3	TFs	PITPNC1	ENSG00000154217	UP	Targets
LHX3	TFs	PPARGC1B	ENSG00000155846	UP	Targets
LHX3	TFs	MMP14	ENSG00000157227	UP	Targets
LHX3	TFs	ERG	ENSG00000157554	UP	Targets
LHX3	TFs	MX1	ENSG00000157601	UP	Targets
LHX3	TFs	PDE9A	ENSG00000160191	UP	Targets
LHX3	TFs	BCL6B	ENSG00000161940	UP	Targets
LHX3	TFs	PTPN13	ENSG00000163629	UP	Targets
LHX3	TFs	CDCP1	ENSG00000163814	UP	Targets
LHX3	TFs	NFIL3	ENSG00000165030	UP	Targets
LHX3	TFs	RAB8B	ENSG00000166128	UP	Targets
LHX3	TFs	CYYR1	ENSG00000166265	UP	Targets
LHX3	TFs	STAT3	ENSG00000168610	UP	Targets
LHX3	TFs	HTRA4	ENSG00000169495	UP	Targets
LHX3	TFs	PLEKHA2	ENSG00000169499	UP	Targets
LHX3	TFs	UBE2E1	ENSG00000170142	UP	Targets
LHX3	TFs	FABP4	ENSG00000170323	UP	Targets
LHX3	TFs	KYAT1	ENSG00000171097	UP	Targets
LHX3	TFs	NAT1	ENSG00000171428	UP	Targets
LHX3	TFs	CERS6	ENSG00000172292	UP	Targets
LHX3	TFs	ARNT2	ENSG00000172379	UP	Targets
LHX3	TFs	CEP83	ENSG00000173588	UP	Targets
LHX3	TFs	CBX2	ENSG00000173894	UP	Targets
LHX3	TFs	TCIM	ENSG00000176907	UP	Targets
LHX3	TFs	ZNF114	ENSG00000178150	UP	Targets
LHX3	TFs	TMEM45A	ENSG00000181458	UP	Targets
LHX3	TFs	SHMT2	ENSG00000182199	UP	Targets
LHX3	TFs	TMEM255B	ENSG00000184497	UP	Targets
LHX3	TFs	GAST	ENSG00000184502	UP	Targets
LHX3	TFs	USP18	ENSG00000184979	UP	Targets
LHX3	TFs	TCEAL9	ENSG00000185222	UP	Targets
LHX3	TFs	TCN2	ENSG00000185339	UP	Targets
LHX3	TFs	PDE6G	ENSG00000185527	UP	Targets
LHX3	TFs	ZFP36L1	ENSG00000185650	UP	Targets
LHX3	TFs	IFIT1	ENSG00000185745	UP	Targets
LHX3	TFs	IFITM1	ENSG00000185885	UP	Targets
LHX3	TFs	AIDA	ENSG00000186063	UP	Targets
LHX3	TFs	GJA4	ENSG00000187513	UP	Targets
LHX3	TFs	SLC38A3	ENSG00000188338	UP	Targets
LHX3	TFs	ZDHHC9	ENSG00000188706	UP	Targets
LHX3	TFs	HLA-DRB1	ENSG00000196126	UP	Targets
LHX3	TFs	MME	ENSG00000196549	UP	Targets
LHX3	TFs	HLA-DQA1	ENSG00000196735	UP	Targets
LHX3	TFs	KIAA1671	ENSG00000197077	UP	Targets
LHX3	TFs	FAM110D	ENSG00000197245	UP	Targets
LHX3	TFs	LPAR1	ENSG00000198121	UP	Targets
LHX3	TFs	FCGR3A	ENSG00000203747	UP	Targets
LHX3	TFs	HLA-DRA	ENSG00000204287	UP	Targets
LHX3	TFs	HLA-E	ENSG00000204592	UP	Targets
LHX3	TFs	TRIM27	ENSG00000204713	UP	Targets
LHX3	TFs	GPX3	ENSG00000211445	UP	Targets
LHX3	TFs	FIRRE	ENSG00000213468	UP	Targets
LHX3	TFs	NCKIPSD	ENSG00000213672	UP	Targets
LHX3	TFs	CLIC1	ENSG00000213719	UP	Targets
LHX3	TFs	NEURL1B	ENSG00000214357	UP	Targets
LHX3	TFs	LOC102724153	ENSG00000224721	UP	Targets
LHX3	TFs	SLC26A6	ENSG00000225697	UP	Targets
LHX3	TFs	HLA-DPA1	ENSG00000231389	UP	Targets
LHX3	TFs	HLA-DMB	ENSG00000242574	UP	Targets
LHX3	TFs	PINX1	ENSG00000254093	UP	Targets
LHX3	TFs	SMIM3	ENSG00000256235	UP	Targets
LHX3	TFs	PCAT19	ENSG00000267107	UP	Targets
NKX2-5	TFs	TNMD	ENSG00000000005	UP	Targets
NKX2-5	TFs	PRKAR2B	ENSG00000005249	UP	Targets
NKX2-5	TFs	CX3CL1	ENSG00000006210	UP	Targets
NKX2-5	TFs	IL32	ENSG00000008517	UP	Targets
NKX2-5	TFs	FYN	ENSG00000010810	UP	Targets
NKX2-5	TFs	CD74	ENSG00000019582	UP	Targets
NKX2-5	TFs	TNFRSF1B	ENSG00000028137	UP	Targets
NKX2-5	TFs	ARHGAP31	ENSG00000031081	UP	Targets
NKX2-5	TFs	NNAT	ENSG00000053438	UP	Targets
NKX2-5	TFs	DGKG	ENSG00000058866	UP	Targets
NKX2-5	TFs	SLC2A3	ENSG00000059804	UP	Targets
NKX2-5	TFs	SPAG4	ENSG00000061656	UP	Targets
NKX2-5	TFs	CHI3L2	ENSG00000064886	UP	Targets
NKX2-5	TFs	SLC9A3R2	ENSG00000065054	UP	Targets
NKX2-5	TFs	PFKP	ENSG00000067057	UP	Targets
NKX2-5	TFs	MEF2A	ENSG00000068305	UP	Targets
NKX2-5	TFs	ADGRF5	ENSG00000069122	UP	Targets
NKX2-5	TFs	FSTL3	ENSG00000070404	UP	Targets
NKX2-5	TFs	LMCD1	ENSG00000071282	UP	Targets
NKX2-5	TFs	ACTN1	ENSG00000072110	UP	Targets
NKX2-5	TFs	PTPN18	ENSG00000072135	UP	Targets
NKX2-5	TFs	CA12	ENSG00000074410	UP	Targets
NKX2-5	TFs	ENO1	ENSG00000074800	UP	Targets
NKX2-5	TFs	ACACB	ENSG00000076555	UP	Targets
NKX2-5	TFs	IL4R	ENSG00000077238	UP	Targets
NKX2-5	TFs	RAPGEF3	ENSG00000079337	UP	Targets
NKX2-5	TFs	PREP	ENSG00000085377	UP	Targets
NKX2-5	TFs	EFNB1	ENSG00000090776	UP	Targets
NKX2-5	TFs	FKBP5	ENSG00000096060	UP	Targets
NKX2-5	TFs	GGT5	ENSG00000099998	UP	Targets
NKX2-5	TFs	CCNB1IP1	ENSG00000100814	UP	Targets
NKX2-5	TFs	ZMYND8	ENSG00000101040	UP	Targets
NKX2-5	TFs	PPP1R16B	ENSG00000101445	UP	Targets
NKX2-5	TFs	RNF125	ENSG00000101695	UP	Targets
NKX2-5	TFs	FLT1	ENSG00000102755	UP	Targets
NKX2-5	TFs	USB1	ENSG00000103005	UP	Targets
NKX2-5	TFs	SLC39A14	ENSG00000104635	UP	Targets
NKX2-5	TFs	LEPROTL1	ENSG00000104660	UP	Targets
NKX2-5	TFs	NOVA2	ENSG00000104967	UP	Targets
NKX2-5	TFs	PRX	ENSG00000105227	UP	Targets
NKX2-5	TFs	PON2	ENSG00000105854	UP	Targets
NKX2-5	TFs	DLX5	ENSG00000105880	UP	Targets
NKX2-5	TFs	GRB10	ENSG00000106070	UP	Targets
NKX2-5	TFs	SPOCK2	ENSG00000107742	UP	Targets
NKX2-5	TFs	SH3PXD2A	ENSG00000107957	UP	Targets
NKX2-5	TFs	DKK1	ENSG00000107984	UP	Targets
NKX2-5	TFs	KLF3	ENSG00000109787	UP	Targets
NKX2-5	TFs	ZBTB16	ENSG00000109906	UP	Targets
NKX2-5	TFs	OAS2	ENSG00000111335	UP	Targets
NKX2-5	TFs	GAPDH	ENSG00000111640	UP	Targets
NKX2-5	TFs	SASH1	ENSG00000111961	UP	Targets
NKX2-5	TFs	SOD2	ENSG00000112096	UP	Targets
NKX2-5	TFs	CCND3	ENSG00000112576	UP	Targets
NKX2-5	TFs	VEGFA	ENSG00000112715	UP	Targets
NKX2-5	TFs	LOX	ENSG00000113083	UP	Targets
NKX2-5	TFs	GRB14	ENSG00000115290	UP	Targets
NKX2-5	TFs	IGFBP5	ENSG00000115461	UP	Targets
NKX2-5	TFs	IL1RL1	ENSG00000115602	UP	Targets
NKX2-5	TFs	HPCAL1	ENSG00000115756	UP	Targets
NKX2-5	TFs	C1orf21	ENSG00000116667	UP	Targets
NKX2-5	TFs	PLA2G4A	ENSG00000116711	UP	Targets
NKX2-5	TFs	IGSF21	ENSG00000117154	UP	Targets
NKX2-5	TFs	PRDX6	ENSG00000117592	UP	Targets
NKX2-5	TFs	TMPO	ENSG00000120802	UP	Targets
NKX2-5	TFs	NFYB	ENSG00000120837	UP	Targets
NKX2-5	TFs	TMIGD3	ENSG00000121933	UP	Targets
NKX2-5	TFs	EEPD1	ENSG00000122547	UP	Targets
NKX2-5	TFs	ARL4A	ENSG00000122644	UP	Targets
NKX2-5	TFs	SRGN	ENSG00000122862	UP	Targets
NKX2-5	TFs	P4HA1	ENSG00000122884	UP	Targets
NKX2-5	TFs	MORF4L2	ENSG00000123562	UP	Targets
NKX2-5	TFs	CKS2	ENSG00000123975	UP	Targets
NKX2-5	TFs	PREX1	ENSG00000124126	UP	Targets
NKX2-5	TFs	TOX2	ENSG00000124191	UP	Targets
NKX2-5	TFs	MT2A	ENSG00000125148	UP	Targets
NKX2-5	TFs	BMP2	ENSG00000125845	UP	Targets
NKX2-5	TFs	HECTD3	ENSG00000126107	UP	Targets
NKX2-5	TFs	MCF2L	ENSG00000126217	UP	Targets
NKX2-5	TFs	PNKD	ENSG00000127838	UP	Targets
NKX2-5	TFs	PODXL	ENSG00000128567	UP	Targets
NKX2-5	TFs	RHBDF2	ENSG00000129667	UP	Targets
NKX2-5	TFs	THEM6	ENSG00000130193	UP	Targets
NKX2-5	TFs	BST2	ENSG00000130303	UP	Targets
NKX2-5	TFs	SLC6A8	ENSG00000130821	UP	Targets
NKX2-5	TFs	GALNT15	ENSG00000131386	UP	Targets
NKX2-5	TFs	KHDRBS3	ENSG00000131773	UP	Targets
NKX2-5	TFs	GCH1	ENSG00000131979	UP	Targets
NKX2-5	TFs	GIMAP6	ENSG00000133561	UP	Targets
NKX2-5	TFs	BHLHE40	ENSG00000134107	UP	Targets
NKX2-5	TFs	HMGCS2	ENSG00000134240	UP	Targets
NKX2-5	TFs	LDHA	ENSG00000134333	UP	Targets
NKX2-5	TFs	CD36	ENSG00000135218	UP	Targets
NKX2-5	TFs	KCNK1	ENSG00000135750	UP	Targets
NKX2-5	TFs	PLXNC1	ENSG00000136040	UP	Targets
NKX2-5	TFs	FLNB	ENSG00000136068	UP	Targets
NKX2-5	TFs	SCN7A	ENSG00000136546	UP	Targets
NKX2-5	TFs	LRRC32	ENSG00000137507	UP	Targets
NKX2-5	TFs	THBS1	ENSG00000137801	UP	Targets
NKX2-5	TFs	RGS3	ENSG00000138835	UP	Targets
NKX2-5	TFs	LPAR6	ENSG00000139679	UP	Targets
NKX2-5	TFs	TMX1	ENSG00000139921	UP	Targets
NKX2-5	TFs	CDR2	ENSG00000140743	UP	Targets
NKX2-5	TFs	SAE1	ENSG00000142230	UP	Targets
NKX2-5	TFs	MAP3K6	ENSG00000142733	UP	Targets
NKX2-5	TFs	FCN3	ENSG00000142748	UP	Targets
NKX2-5	TFs	ITGA10	ENSG00000143127	UP	Targets
NKX2-5	TFs	MGST3	ENSG00000143198	UP	Targets
NKX2-5	TFs	ITPKB	ENSG00000143772	UP	Targets
NKX2-5	TFs	SOX13	ENSG00000143842	UP	Targets
NKX2-5	TFs	PPP1R18	ENSG00000146112	UP	Targets
NKX2-5	TFs	TPBG	ENSG00000146242	UP	Targets
NKX2-5	TFs	GBGT1	ENSG00000148288	UP	Targets
NKX2-5	TFs	TENM4	ENSG00000149256	UP	Targets
NKX2-5	TFs	JPH2	ENSG00000149596	UP	Targets
NKX2-5	TFs	PPP1R1C	ENSG00000150722	UP	Targets
NKX2-5	TFs	FOXO1	ENSG00000150907	UP	Targets
NKX2-5	TFs	RILPL2	ENSG00000150977	UP	Targets
NKX2-5	TFs	ACSL1	ENSG00000151726	UP	Targets
NKX2-5	TFs	PDE3B	ENSG00000152270	UP	Targets
NKX2-5	TFs	SPARCL1	ENSG00000152583	UP	Targets
NKX2-5	TFs	MERTK	ENSG00000153208	UP	Targets
NKX2-5	TFs	CNKSR3	ENSG00000153721	UP	Targets
NKX2-5	TFs	LGI4	ENSG00000153902	UP	Targets
NKX2-5	TFs	PITPNC1	ENSG00000154217	UP	Targets
NKX2-5	TFs	NECAP2	ENSG00000157191	UP	Targets
NKX2-5	TFs	MMP14	ENSG00000157227	UP	Targets
NKX2-5	TFs	ERG	ENSG00000157554	UP	Targets
NKX2-5	TFs	MX1	ENSG00000157601	UP	Targets
NKX2-5	TFs	PDE9A	ENSG00000160191	UP	Targets
NKX2-5	TFs	CD300LG	ENSG00000161649	UP	Targets
NKX2-5	TFs	CXCL16	ENSG00000161921	UP	Targets
NKX2-5	TFs	SDC3	ENSG00000162512	UP	Targets
NKX2-5	TFs	IGSF8	ENSG00000162729	UP	Targets
NKX2-5	TFs	PEA15	ENSG00000162734	UP	Targets
NKX2-5	TFs	PTPN13	ENSG00000163629	UP	Targets
NKX2-5	TFs	ABHD6	ENSG00000163686	UP	Targets
NKX2-5	TFs	CDCP1	ENSG00000163814	UP	Targets
NKX2-5	TFs	HEY1	ENSG00000164683	UP	Targets
NKX2-5	TFs	GPER1	ENSG00000164850	UP	Targets
NKX2-5	TFs	NFIL3	ENSG00000165030	UP	Targets
NKX2-5	TFs	BTNL9	ENSG00000165810	UP	Targets
NKX2-5	TFs	GPT2	ENSG00000166123	UP	Targets
NKX2-5	TFs	CYYR1	ENSG00000166265	UP	Targets
NKX2-5	TFs	BLCAP	ENSG00000166619	UP	Targets
NKX2-5	TFs	NNMT	ENSG00000166741	UP	Targets
NKX2-5	TFs	TAP1	ENSG00000168394	UP	Targets
NKX2-5	TFs	STAT3	ENSG00000168610	UP	Targets
NKX2-5	TFs	NPR1	ENSG00000169418	UP	Targets
NKX2-5	TFs	HTRA4	ENSG00000169495	UP	Targets
NKX2-5	TFs	PLEKHA2	ENSG00000169499	UP	Targets
NKX2-5	TFs	UGP2	ENSG00000169764	UP	Targets
NKX2-5	TFs	UBE2E1	ENSG00000170142	UP	Targets
NKX2-5	TFs	FABP4	ENSG00000170323	UP	Targets
NKX2-5	TFs	KYAT1	ENSG00000171097	UP	Targets
NKX2-5	TFs	NAT1	ENSG00000171428	UP	Targets
NKX2-5	TFs	KLF11	ENSG00000172059	UP	Targets
NKX2-5	TFs	CERS6	ENSG00000172292	UP	Targets
NKX2-5	TFs	ARNT2	ENSG00000172379	UP	Targets
NKX2-5	TFs	MTX1	ENSG00000173171	UP	Targets
NKX2-5	TFs	C1QB	ENSG00000173369	UP	Targets
NKX2-5	TFs	SNX33	ENSG00000173548	UP	Targets
NKX2-5	TFs	CEP83	ENSG00000173588	UP	Targets
NKX2-5	TFs	CBX2	ENSG00000173894	UP	Targets
NKX2-5	TFs	LEP	ENSG00000174697	UP	Targets
NKX2-5	TFs	TCIM	ENSG00000176907	UP	Targets
NKX2-5	TFs	IL17RA	ENSG00000177663	UP	Targets
NKX2-5	TFs	TMEM45A	ENSG00000181458	UP	Targets
NKX2-5	TFs	C8orf33	ENSG00000182307	UP	Targets
NKX2-5	TFs	TMEM255B	ENSG00000184497	UP	Targets
NKX2-5	TFs	GAST	ENSG00000184502	UP	Targets
NKX2-5	TFs	TCN2	ENSG00000185339	UP	Targets
NKX2-5	TFs	SV2B	ENSG00000185518	UP	Targets
NKX2-5	TFs	PDE6G	ENSG00000185527	UP	Targets
NKX2-5	TFs	ZFP36L1	ENSG00000185650	UP	Targets
NKX2-5	TFs	IFIT1	ENSG00000185745	UP	Targets
NKX2-5	TFs	AIDA	ENSG00000186063	UP	Targets
NKX2-5	TFs	ANKRD37	ENSG00000186352	UP	Targets
NKX2-5	TFs	GJA4	ENSG00000187513	UP	Targets
NKX2-5	TFs	SLC38A3	ENSG00000188338	UP	Targets
NKX2-5	TFs	ZDHHC9	ENSG00000188706	UP	Targets
NKX2-5	TFs	HLA-DRB1	ENSG00000196126	UP	Targets
NKX2-5	TFs	MME	ENSG00000196549	UP	Targets
NKX2-5	TFs	HLA-DQA1	ENSG00000196735	UP	Targets
NKX2-5	TFs	KIAA1671	ENSG00000197077	UP	Targets
NKX2-5	TFs	FAM110D	ENSG00000197245	UP	Targets
NKX2-5	TFs	LPAR1	ENSG00000198121	UP	Targets
NKX2-5	TFs	MSRB1	ENSG00000198736	UP	Targets
NKX2-5	TFs	L1CAM	ENSG00000198910	UP	Targets
NKX2-5	TFs	FCGR3A	ENSG00000203747	UP	Targets
NKX2-5	TFs	HLA-DRA	ENSG00000204287	UP	Targets
NKX2-5	TFs	NOTCH4	ENSG00000204301	UP	Targets
NKX2-5	TFs	TRIM27	ENSG00000204713	UP	Targets
NKX2-5	TFs	GPX3	ENSG00000211445	UP	Targets
NKX2-5	TFs	FIRRE	ENSG00000213468	UP	Targets
NKX2-5	TFs	NCKIPSD	ENSG00000213672	UP	Targets
NKX2-5	TFs	CLIC1	ENSG00000213719	UP	Targets
NKX2-5	TFs	HLA-DPB1	ENSG00000223865	UP	Targets
NKX2-5	TFs	SLC44A3-AS1	ENSG00000224081	UP	Targets
NKX2-5	TFs	LOC102724153	ENSG00000224721	UP	Targets
NKX2-5	TFs	SLC26A6	ENSG00000225697	UP	Targets
NKX2-5	TFs	HLA-DPA1	ENSG00000231389	UP	Targets
NKX2-5	TFs	HLA-DMB	ENSG00000242574	UP	Targets
NKX2-5	TFs	MIR210HG	ENSG00000247095	UP	Targets
NKX2-5	TFs	PINX1	ENSG00000254093	UP	Targets
NKX2-5	TFs	SMIM3	ENSG00000256235	UP	Targets
NKX2-5	TFs	PCAT19	ENSG00000267107	UP	Targets
NKX2-5	TFs	GPIHBP1	ENSG00000277494	UP	Targets
ONECUT1	TFs	TNMD	ENSG00000000005	UP	Targets
ONECUT1	TFs	PRKAR2B	ENSG00000005249	UP	Targets
ONECUT1	TFs	EHD3	ENSG00000013016	UP	Targets
ONECUT1	TFs	TIE1	ENSG00000066056	UP	Targets
ONECUT1	TFs	PREP	ENSG00000085377	UP	Targets
ONECUT1	TFs	CCNB1IP1	ENSG00000100814	UP	Targets
ONECUT1	TFs	PPP1R16B	ENSG00000101445	UP	Targets
ONECUT1	TFs	RNF125	ENSG00000101695	UP	Targets
ONECUT1	TFs	TIMP1	ENSG00000102265	UP	Targets
ONECUT1	TFs	USB1	ENSG00000103005	UP	Targets
ONECUT1	TFs	PON2	ENSG00000105854	UP	Targets
ONECUT1	TFs	DLX5	ENSG00000105880	UP	Targets
ONECUT1	TFs	SPOCK2	ENSG00000107742	UP	Targets
ONECUT1	TFs	SH3PXD2A	ENSG00000107957	UP	Targets
ONECUT1	TFs	KLF3	ENSG00000109787	UP	Targets
ONECUT1	TFs	SASH1	ENSG00000111961	UP	Targets
ONECUT1	TFs	SOD2	ENSG00000112096	UP	Targets
ONECUT1	TFs	SNX3	ENSG00000112335	UP	Targets
ONECUT1	TFs	VEGFA	ENSG00000112715	UP	Targets
ONECUT1	TFs	LOX	ENSG00000113083	UP	Targets
ONECUT1	TFs	C1orf21	ENSG00000116667	UP	Targets
ONECUT1	TFs	PLA2G4A	ENSG00000116711	UP	Targets
ONECUT1	TFs	TMPO	ENSG00000120802	UP	Targets
ONECUT1	TFs	TMIGD3	ENSG00000121933	UP	Targets
ONECUT1	TFs	EEPD1	ENSG00000122547	UP	Targets
ONECUT1	TFs	P4HA1	ENSG00000122884	UP	Targets
ONECUT1	TFs	MORF4L2	ENSG00000123562	UP	Targets
ONECUT1	TFs	CKS2	ENSG00000123975	UP	Targets
ONECUT1	TFs	PREX1	ENSG00000124126	UP	Targets
ONECUT1	TFs	TOX2	ENSG00000124191	UP	Targets
ONECUT1	TFs	EFNB2	ENSG00000125266	UP	Targets
ONECUT1	TFs	HECTD3	ENSG00000126107	UP	Targets
ONECUT1	TFs	AIF1L	ENSG00000126878	UP	Targets
ONECUT1	TFs	GCH1	ENSG00000131979	UP	Targets
ONECUT1	TFs	GIMAP6	ENSG00000133561	UP	Targets
ONECUT1	TFs	MICALCL	ENSG00000133816	UP	Targets
ONECUT1	TFs	SCN7A	ENSG00000136546	UP	Targets
ONECUT1	TFs	GPR87	ENSG00000138271	UP	Targets
ONECUT1	TFs	LPAR6	ENSG00000139679	UP	Targets
ONECUT1	TFs	ITGA10	ENSG00000143127	UP	Targets
ONECUT1	TFs	ATP1B1	ENSG00000143153	UP	Targets
ONECUT1	TFs	MGST3	ENSG00000143198	UP	Targets
ONECUT1	TFs	FOXO1	ENSG00000150907	UP	Targets
ONECUT1	TFs	NECAP2	ENSG00000157191	UP	Targets
ONECUT1	TFs	MMP14	ENSG00000157227	UP	Targets
ONECUT1	TFs	ERG	ENSG00000157554	UP	Targets
ONECUT1	TFs	MX1	ENSG00000157601	UP	Targets
ONECUT1	TFs	PTPN13	ENSG00000163629	UP	Targets
ONECUT1	TFs	HEY1	ENSG00000164683	UP	Targets
ONECUT1	TFs	GPER1	ENSG00000164850	UP	Targets
ONECUT1	TFs	CYYR1	ENSG00000166265	UP	Targets
ONECUT1	TFs	FABP4	ENSG00000170323	UP	Targets
ONECUT1	TFs	NAT1	ENSG00000171428	UP	Targets
ONECUT1	TFs	CERS6	ENSG00000172292	UP	Targets
ONECUT1	TFs	CBX2	ENSG00000173894	UP	Targets
ONECUT1	TFs	TCIM	ENSG00000176907	UP	Targets
ONECUT1	TFs	ZNF114	ENSG00000178150	UP	Targets
ONECUT1	TFs	TMEM45A	ENSG00000181458	UP	Targets
ONECUT1	TFs	TMEM255B	ENSG00000184497	UP	Targets
ONECUT1	TFs	GAST	ENSG00000184502	UP	Targets
ONECUT1	TFs	TCN2	ENSG00000185339	UP	Targets
ONECUT1	TFs	ZDHHC9	ENSG00000188706	UP	Targets
ONECUT1	TFs	HLA-DRB1	ENSG00000196126	UP	Targets
ONECUT1	TFs	HLA-DQA1	ENSG00000196735	UP	Targets
ONECUT1	TFs	FCGR3A	ENSG00000203747	UP	Targets
ONECUT1	TFs	HLA-DRA	ENSG00000204287	UP	Targets
ONECUT1	TFs	NOTCH4	ENSG00000204301	UP	Targets
ONECUT1	TFs	FIRRE	ENSG00000213468	UP	Targets
ONECUT1	TFs	HLA-DPB1	ENSG00000223865	UP	Targets
ONECUT1	TFs	HLA-DPA1	ENSG00000231389	UP	Targets
ONECUT1	TFs	MIR210HG	ENSG00000247095	UP	Targets
ONECUT1	TFs	SMIM3	ENSG00000256235	UP	Targets
POU5F1	TFs	ACPP	ENSG00000014257	DOWN	Targets
POU5F1	TFs	ADGRF5	ENSG00000069122	UP	Targets
POU5F1	TFs	ENO1	ENSG00000074800	UP	Targets
POU5F1	TFs	ACACB	ENSG00000076555	UP	Targets
POU5F1	TFs	PPP1R16B	ENSG00000101445	UP	Targets
POU5F1	TFs	SLC39A14	ENSG00000104635	UP	Targets
POU5F1	TFs	DLX5	ENSG00000105880	UP	Targets
POU5F1	TFs	SPOCK2	ENSG00000107742	UP	Targets
POU5F1	TFs	DKK1	ENSG00000107984	UP	Targets
POU5F1	TFs	LOX	ENSG00000113083	UP	Targets
POU5F1	TFs	FAM172A	ENSG00000113391	DOWN	Targets
POU5F1	TFs	C1orf21	ENSG00000116667	UP	Targets
POU5F1	TFs	PRDX6	ENSG00000117592	UP	Targets
POU5F1	TFs	DUSP1	ENSG00000120129	UP	Targets
POU5F1	TFs	EEPD1	ENSG00000122547	UP	Targets
POU5F1	TFs	MORF4L2	ENSG00000123562	UP	Targets
POU5F1	TFs	CKS2	ENSG00000123975	UP	Targets
POU5F1	TFs	CD36	ENSG00000135218	UP	Targets
POU5F1	TFs	GPR87	ENSG00000138271	UP	Targets
POU5F1	TFs	ITPKB	ENSG00000143772	UP	Targets
POU5F1	TFs	CRHBP	ENSG00000145708	UP	Targets
POU5F1	TFs	C1QTNF2	ENSG00000145861	DOWN	Targets
POU5F1	TFs	ST18	ENSG00000147488	DOWN	Targets
POU5F1	TFs	UGCG	ENSG00000148154	UP	Targets
POU5F1	TFs	ADGRL3	ENSG00000150471	DOWN	Targets
POU5F1	TFs	ERG	ENSG00000157554	UP	Targets
POU5F1	TFs	VCAM1	ENSG00000162692	DOWN	Targets
POU5F1	TFs	CYYR1	ENSG00000166265	UP	Targets
POU5F1	TFs	FABP4	ENSG00000170323	UP	Targets
POU5F1	TFs	NAT1	ENSG00000171428	UP	Targets
POU5F1	TFs	TMEM45A	ENSG00000181458	UP	Targets
POU5F1	TFs	ANKRD37	ENSG00000186352	UP	Targets
POU5F1	TFs	HLA-DRA	ENSG00000204287	UP	Targets
POU5F1	TFs	CFL1P1	ENSG00000223820	DOWN	Targets
POU5F1	TFs	HLA-DPB1	ENSG00000223865	UP	Targets
POU5F1	TFs	LOC102724153	ENSG00000224721	UP	Targets
POU5F1	TFs	HLA-DPA1	ENSG00000231389	UP	Targets
PRDM14	TFs	TMEM132A	ENSG00000006118	DOWN	Targets
PRDM14	TFs	CX3CL1	ENSG00000006210	UP	Targets
PRDM14	TFs	RELT	ENSG00000054967	UP	Targets
PRDM14	TFs	SLC9A3R2	ENSG00000065054	UP	Targets
PRDM14	TFs	FSTL3	ENSG00000070404	UP	Targets
PRDM14	TFs	ENO1	ENSG00000074800	UP	Targets
PRDM14	TFs	RAPGEF3	ENSG00000079337	UP	Targets
PRDM14	TFs	NRCAM	ENSG00000091129	DOWN	Targets
PRDM14	TFs	ARVCF	ENSG00000099889	DOWN	Targets
PRDM14	TFs	RSPH6A	ENSG00000104941	DOWN	Targets
PRDM14	TFs	DLX5	ENSG00000105880	UP	Targets
PRDM14	TFs	SPOCK2	ENSG00000107742	UP	Targets
PRDM14	TFs	DKK1	ENSG00000107984	UP	Targets
PRDM14	TFs	CCNY	ENSG00000108100	UP	Targets
PRDM14	TFs	KIAA1211	ENSG00000109265	DOWN	Targets
PRDM14	TFs	GAPDH	ENSG00000111640	UP	Targets
PRDM14	TFs	GRB14	ENSG00000115290	UP	Targets
PRDM14	TFs	PLA2G4A	ENSG00000116711	UP	Targets
PRDM14	TFs	IGSF21	ENSG00000117154	UP	Targets
PRDM14	TFs	HECTD3	ENSG00000126107	UP	Targets
PRDM14	TFs	AIF1L	ENSG00000126878	UP	Targets
PRDM14	TFs	SEC14L1	ENSG00000129657	UP	Targets
PRDM14	TFs	GCH1	ENSG00000131979	UP	Targets
PRDM14	TFs	MICALCL	ENSG00000133816	UP	Targets
PRDM14	TFs	KCNK1	ENSG00000135750	UP	Targets
PRDM14	TFs	PLXNC1	ENSG00000136040	UP	Targets
PRDM14	TFs	LPAR6	ENSG00000139679	UP	Targets
PRDM14	TFs	NBPF3	ENSG00000142794	DOWN	Targets
PRDM14	TFs	MGST3	ENSG00000143198	UP	Targets
PRDM14	TFs	ADAMTSL4	ENSG00000143382	DOWN	Targets
PRDM14	TFs	C1QTNF2	ENSG00000145861	DOWN	Targets
PRDM14	TFs	UGCG	ENSG00000148154	UP	Targets
PRDM14	TFs	GBGT1	ENSG00000148288	UP	Targets
PRDM14	TFs	ADAMTS3	ENSG00000156140	DOWN	Targets
PRDM14	TFs	NECAP2	ENSG00000157191	UP	Targets
PRDM14	TFs	LSS	ENSG00000160285	DOWN	Targets
PRDM14	TFs	CD300LG	ENSG00000161649	UP	Targets
PRDM14	TFs	BCL6B	ENSG00000161940	UP	Targets
PRDM14	TFs	VCAM1	ENSG00000162692	DOWN	Targets
PRDM14	TFs	CDCP1	ENSG00000163814	UP	Targets
PRDM14	TFs	GPER1	ENSG00000164850	UP	Targets
PRDM14	TFs	STAT3	ENSG00000168610	UP	Targets
PRDM14	TFs	HTRA4	ENSG00000169495	UP	Targets
PRDM14	TFs	PLEKHA2	ENSG00000169499	UP	Targets
PRDM14	TFs	NAT1	ENSG00000171428	UP	Targets
PRDM14	TFs	ARNT2	ENSG00000172379	UP	Targets
PRDM14	TFs	MTX1	ENSG00000173171	UP	Targets
PRDM14	TFs	CEP83	ENSG00000173588	UP	Targets
PRDM14	TFs	LRFN4	ENSG00000173621	DOWN	Targets
PRDM14	TFs	NR1D2	ENSG00000174738	DOWN	Targets
PRDM14	TFs	TCIM	ENSG00000176907	UP	Targets
PRDM14	TFs	TLCD5	ENSG00000181264	DOWN	Targets
PRDM14	TFs	ZNF467	ENSG00000181444	DOWN	Targets
PRDM14	TFs	SHMT2	ENSG00000182199	UP	Targets
PRDM14	TFs	C8orf33	ENSG00000182307	UP	Targets
PRDM14	TFs	GAST	ENSG00000184502	UP	Targets
PRDM14	TFs	TCEAL9	ENSG00000185222	UP	Targets
PRDM14	TFs	ZFP36L1	ENSG00000185650	UP	Targets
PRDM14	TFs	ANKRD37	ENSG00000186352	UP	Targets
PRDM14	TFs	GJA4	ENSG00000187513	UP	Targets
PRDM14	TFs	ZDHHC9	ENSG00000188706	UP	Targets
PRDM14	TFs	HLA-DQA1	ENSG00000196735	UP	Targets
PRDM14	TFs	KIAA1671	ENSG00000197077	UP	Targets
PRDM14	TFs	SLC22A20P	ENSG00000197847	DOWN	Targets
PRDM14	TFs	ACKR1	ENSG00000213088	DOWN	Targets
PRDM14	TFs	NEURL1B	ENSG00000214357	UP	Targets
PRDM14	TFs	HLA-DPB1	ENSG00000223865	UP	Targets
PRDM14	TFs	SBF2-AS1	ENSG00000246273	DOWN	Targets
PRDM14	TFs	PINX1	ENSG00000254093	UP	Targets
PRDM14	TFs	SMIM3	ENSG00000256235	UP	Targets
PRDM14	TFs	LOC101927911	ENSG00000262884	DOWN	Targets
PRDM14	TFs	PCAT19	ENSG00000267107	UP	Targets
SOX17	TFs	TNMD	ENSG00000000005	UP	Targets
SOX17	TFs	PRKAR2B	ENSG00000005249	UP	Targets
SOX17	TFs	IL32	ENSG00000008517	UP	Targets
SOX17	TFs	FYN	ENSG00000010810	UP	Targets
SOX17	TFs	EHD3	ENSG00000013016	UP	Targets
SOX17	TFs	CD74	ENSG00000019582	UP	Targets
SOX17	TFs	TNFRSF1B	ENSG00000028137	UP	Targets
SOX17	TFs	CHI3L2	ENSG00000064886	UP	Targets
SOX17	TFs	TIE1	ENSG00000066056	UP	Targets
SOX17	TFs	MEF2A	ENSG00000068305	UP	Targets
SOX17	TFs	ADGRF5	ENSG00000069122	UP	Targets
SOX17	TFs	FSTL3	ENSG00000070404	UP	Targets
SOX17	TFs	ACACB	ENSG00000076555	UP	Targets
SOX17	TFs	PREP	ENSG00000085377	UP	Targets
SOX17	TFs	CCNB1IP1	ENSG00000100814	UP	Targets
SOX17	TFs	ZMYND8	ENSG00000101040	UP	Targets
SOX17	TFs	PPP1R16B	ENSG00000101445	UP	Targets
SOX17	TFs	SLC39A14	ENSG00000104635	UP	Targets
SOX17	TFs	DLX5	ENSG00000105880	UP	Targets
SOX17	TFs	SERPINE1	ENSG00000106366	UP	Targets
SOX17	TFs	SPOCK2	ENSG00000107742	UP	Targets
SOX17	TFs	SH3PXD2A	ENSG00000107957	UP	Targets
SOX17	TFs	KLF3	ENSG00000109787	UP	Targets
SOX17	TFs	SASH1	ENSG00000111961	UP	Targets
SOX17	TFs	C1orf21	ENSG00000116667	UP	Targets
SOX17	TFs	PLA2G4A	ENSG00000116711	UP	Targets
SOX17	TFs	DUSP1	ENSG00000120129	UP	Targets
SOX17	TFs	TMIGD3	ENSG00000121933	UP	Targets
SOX17	TFs	EEPD1	ENSG00000122547	UP	Targets
SOX17	TFs	ARL4A	ENSG00000122644	UP	Targets
SOX17	TFs	P4HA1	ENSG00000122884	UP	Targets
SOX17	TFs	MORF4L2	ENSG00000123562	UP	Targets
SOX17	TFs	CKS2	ENSG00000123975	UP	Targets
SOX17	TFs	TOX2	ENSG00000124191	UP	Targets
SOX17	TFs	HECTD3	ENSG00000126107	UP	Targets
SOX17	TFs	PODXL	ENSG00000128567	UP	Targets
SOX17	TFs	BST2	ENSG00000130303	UP	Targets
SOX17	TFs	SLC6A8	ENSG00000130821	UP	Targets
SOX17	TFs	GCH1	ENSG00000131979	UP	Targets
SOX17	TFs	GIMAP6	ENSG00000133561	UP	Targets
SOX17	TFs	BHLHE40	ENSG00000134107	UP	Targets
SOX17	TFs	HMGCS2	ENSG00000134240	UP	Targets
SOX17	TFs	CD36	ENSG00000135218	UP	Targets
SOX17	TFs	SCN7A	ENSG00000136546	UP	Targets
SOX17	TFs	GPR87	ENSG00000138271	UP	Targets
SOX17	TFs	MAP3K6	ENSG00000142733	UP	Targets
SOX17	TFs	FCN3	ENSG00000142748	UP	Targets
SOX17	TFs	ATP1B1	ENSG00000143153	UP	Targets
SOX17	TFs	ITPKB	ENSG00000143772	UP	Targets
SOX17	TFs	CRHBP	ENSG00000145708	UP	Targets
SOX17	TFs	PPP1R18	ENSG00000146112	UP	Targets
SOX17	TFs	UGCG	ENSG00000148154	UP	Targets
SOX17	TFs	TENM4	ENSG00000149256	UP	Targets
SOX17	TFs	ACSL1	ENSG00000151726	UP	Targets
SOX17	TFs	PITPNC1	ENSG00000154217	UP	Targets
SOX17	TFs	MMP14	ENSG00000157227	UP	Targets
SOX17	TFs	MX1	ENSG00000157601	UP	Targets
SOX17	TFs	PDE9A	ENSG00000160191	UP	Targets
SOX17	TFs	BCL6B	ENSG00000161940	UP	Targets
SOX17	TFs	GPER1	ENSG00000164850	UP	Targets
SOX17	TFs	CYYR1	ENSG00000166265	UP	Targets
SOX17	TFs	HTRA4	ENSG00000169495	UP	Targets
SOX17	TFs	ARNT2	ENSG00000172379	UP	Targets
SOX17	TFs	MTX1	ENSG00000173171	UP	Targets
SOX17	TFs	CEP83	ENSG00000173588	UP	Targets
SOX17	TFs	CBX2	ENSG00000173894	UP	Targets
SOX17	TFs	TCIM	ENSG00000176907	UP	Targets
SOX17	TFs	C8orf33	ENSG00000182307	UP	Targets
SOX17	TFs	TCN2	ENSG00000185339	UP	Targets
SOX17	TFs	ZFP36L1	ENSG00000185650	UP	Targets
SOX17	TFs	IFIT1	ENSG00000185745	UP	Targets
SOX17	TFs	ZDHHC9	ENSG00000188706	UP	Targets
SOX17	TFs	HLA-DRB1	ENSG00000196126	UP	Targets
SOX17	TFs	MME	ENSG00000196549	UP	Targets
SOX17	TFs	MSRB1	ENSG00000198736	UP	Targets
SOX17	TFs	ARHGEF15	ENSG00000198844	UP	Targets
SOX17	TFs	FCGR3A	ENSG00000203747	UP	Targets
SOX17	TFs	HLA-DRA	ENSG00000204287	UP	Targets
SOX17	TFs	TRIM27	ENSG00000204713	UP	Targets
SOX17	TFs	CLIC1	ENSG00000213719	UP	Targets
SOX17	TFs	NEURL1B	ENSG00000214357	UP	Targets
SOX17	TFs	HLA-DPA1	ENSG00000231389	UP	Targets
SOX17	TFs	HLA-DMB	ENSG00000242574	UP	Targets
SOX17	TFs	SMIM3	ENSG00000256235	UP	Targets
SOX17	TFs	PCAT19	ENSG00000267107	UP	Targets
SOX17	TFs	GPIHBP1	ENSG00000277494	UP	Targets
SOX21	TFs	TNMD	ENSG00000000005	UP	Targets
SOX21	TFs	PRKAR2B	ENSG00000005249	UP	Targets
SOX21	TFs	TMEM132A	ENSG00000006118	DOWN	Targets
SOX21	TFs	CX3CL1	ENSG00000006210	UP	Targets
SOX21	TFs	IL32	ENSG00000008517	UP	Targets
SOX21	TFs	EHD3	ENSG00000013016	UP	Targets
SOX21	TFs	ACPP	ENSG00000014257	DOWN	Targets
SOX21	TFs	CD74	ENSG00000019582	UP	Targets
SOX21	TFs	GCLM	ENSG00000023909	DOWN	Targets
SOX21	TFs	TNFRSF1B	ENSG00000028137	UP	Targets
SOX21	TFs	ARHGAP31	ENSG00000031081	UP	Targets
SOX21	TFs	NNAT	ENSG00000053438	UP	Targets
SOX21	TFs	DGKG	ENSG00000058866	UP	Targets
SOX21	TFs	UNKL	ENSG00000059145	DOWN	Targets
SOX21	TFs	SLC2A3	ENSG00000059804	UP	Targets
SOX21	TFs	CHI3L2	ENSG00000064886	UP	Targets
SOX21	TFs	SLC9A3R2	ENSG00000065054	UP	Targets
SOX21	TFs	YBX1	ENSG00000065978	UP	Targets
SOX21	TFs	TIE1	ENSG00000066056	UP	Targets
SOX21	TFs	PFKP	ENSG00000067057	UP	Targets
SOX21	TFs	PKM	ENSG00000067225	UP	Targets
SOX21	TFs	MEF2A	ENSG00000068305	UP	Targets
SOX21	TFs	ADGRF5	ENSG00000069122	UP	Targets
SOX21	TFs	FSTL3	ENSG00000070404	UP	Targets
SOX21	TFs	ACTN1	ENSG00000072110	UP	Targets
SOX21	TFs	ENO1	ENSG00000074800	UP	Targets
SOX21	TFs	ACACB	ENSG00000076555	UP	Targets
SOX21	TFs	PREP	ENSG00000085377	UP	Targets
SOX21	TFs	TTC39A	ENSG00000085831	DOWN	Targets
SOX21	TFs	EFNB1	ENSG00000090776	UP	Targets
SOX21	TFs	NRCAM	ENSG00000091129	DOWN	Targets
SOX21	TFs	MFSD11	ENSG00000092931	DOWN	Targets
SOX21	TFs	FKBP5	ENSG00000096060	UP	Targets
SOX21	TFs	ARVCF	ENSG00000099889	DOWN	Targets
SOX21	TFs	GGT5	ENSG00000099998	UP	Targets
SOX21	TFs	CCNB1IP1	ENSG00000100814	UP	Targets
SOX21	TFs	ZMYND8	ENSG00000101040	UP	Targets
SOX21	TFs	PPP1R16B	ENSG00000101445	UP	Targets
SOX21	TFs	RNF125	ENSG00000101695	UP	Targets
SOX21	TFs	TIMP1	ENSG00000102265	UP	Targets
SOX21	TFs	USB1	ENSG00000103005	UP	Targets
SOX21	TFs	SLC39A14	ENSG00000104635	UP	Targets
SOX21	TFs	PON2	ENSG00000105854	UP	Targets
SOX21	TFs	DLX5	ENSG00000105880	UP	Targets
SOX21	TFs	GRB10	ENSG00000106070	UP	Targets
SOX21	TFs	SERPINE1	ENSG00000106366	UP	Targets
SOX21	TFs	SPOCK2	ENSG00000107742	UP	Targets
SOX21	TFs	SH3PXD2A	ENSG00000107957	UP	Targets
SOX21	TFs	DKK1	ENSG00000107984	UP	Targets
SOX21	TFs	KIAA1211	ENSG00000109265	DOWN	Targets
SOX21	TFs	KLF3	ENSG00000109787	UP	Targets
SOX21	TFs	ZBTB16	ENSG00000109906	UP	Targets
SOX21	TFs	GAPDH	ENSG00000111640	UP	Targets
SOX21	TFs	SASH1	ENSG00000111961	UP	Targets
SOX21	TFs	SOD2	ENSG00000112096	UP	Targets
SOX21	TFs	SNX3	ENSG00000112335	UP	Targets
SOX21	TFs	LOX	ENSG00000113083	UP	Targets
SOX21	TFs	FGF12	ENSG00000114279	DOWN	Targets
SOX21	TFs	NDUFS7	ENSG00000115286	DOWN	Targets
SOX21	TFs	GRB14	ENSG00000115290	UP	Targets
SOX21	TFs	IGFBP5	ENSG00000115461	UP	Targets
SOX21	TFs	IL1RL1	ENSG00000115602	UP	Targets
SOX21	TFs	HPCAL1	ENSG00000115756	UP	Targets
SOX21	TFs	C1orf21	ENSG00000116667	UP	Targets
SOX21	TFs	PLA2G4A	ENSG00000116711	UP	Targets
SOX21	TFs	MFAP2	ENSG00000117122	DOWN	Targets
SOX21	TFs	DUSP1	ENSG00000120129	UP	Targets
SOX21	TFs	TMPO	ENSG00000120802	UP	Targets
SOX21	TFs	NFYB	ENSG00000120837	UP	Targets
SOX21	TFs	TMIGD3	ENSG00000121933	UP	Targets
SOX21	TFs	EEPD1	ENSG00000122547	UP	Targets
SOX21	TFs	ARL4A	ENSG00000122644	UP	Targets
SOX21	TFs	KIAA1549	ENSG00000122778	DOWN	Targets
SOX21	TFs	MORF4L2	ENSG00000123562	UP	Targets
SOX21	TFs	CKS2	ENSG00000123975	UP	Targets
SOX21	TFs	TOX2	ENSG00000124191	UP	Targets
SOX21	TFs	EFNB2	ENSG00000125266	UP	Targets
SOX21	TFs	BMP2	ENSG00000125845	UP	Targets
SOX21	TFs	HECTD3	ENSG00000126107	UP	Targets
SOX21	TFs	MCF2L	ENSG00000126217	UP	Targets
SOX21	TFs	AIF1L	ENSG00000126878	UP	Targets
SOX21	TFs	PODXL	ENSG00000128567	UP	Targets
SOX21	TFs	SOX15	ENSG00000129194	DOWN	Targets
SOX21	TFs	RHBDF2	ENSG00000129667	UP	Targets
SOX21	TFs	BST2	ENSG00000130303	UP	Targets
SOX21	TFs	SLC6A8	ENSG00000130821	UP	Targets
SOX21	TFs	KHDRBS3	ENSG00000131773	UP	Targets
SOX21	TFs	GCH1	ENSG00000131979	UP	Targets
SOX21	TFs	GIMAP6	ENSG00000133561	UP	Targets
SOX21	TFs	MICALCL	ENSG00000133816	UP	Targets
SOX21	TFs	BHLHE40	ENSG00000134107	UP	Targets
SOX21	TFs	HMGCS2	ENSG00000134240	UP	Targets
SOX21	TFs	TRIM45	ENSG00000134253	DOWN	Targets
SOX21	TFs	LDHA	ENSG00000134333	UP	Targets
SOX21	TFs	CABLES1	ENSG00000134508	DOWN	Targets
SOX21	TFs	CD36	ENSG00000135218	UP	Targets
SOX21	TFs	KCNK1	ENSG00000135750	UP	Targets
SOX21	TFs	PLXNC1	ENSG00000136040	UP	Targets
SOX21	TFs	SCN7A	ENSG00000136546	UP	Targets
SOX21	TFs	THBS1	ENSG00000137801	UP	Targets
SOX21	TFs	DTNB	ENSG00000138101	DOWN	Targets
SOX21	TFs	GPR87	ENSG00000138271	UP	Targets
SOX21	TFs	RGS3	ENSG00000138835	UP	Targets
SOX21	TFs	PTPRQ	ENSG00000139304	DOWN	Targets
SOX21	TFs	CDR2	ENSG00000140743	UP	Targets
SOX21	TFs	MAP3K6	ENSG00000142733	UP	Targets
SOX21	TFs	FCN3	ENSG00000142748	UP	Targets
SOX21	TFs	NBPF3	ENSG00000142794	DOWN	Targets
SOX21	TFs	ITGA10	ENSG00000143127	UP	Targets
SOX21	TFs	ATP1B1	ENSG00000143153	UP	Targets
SOX21	TFs	MGST3	ENSG00000143198	UP	Targets
SOX21	TFs	ITPKB	ENSG00000143772	UP	Targets
SOX21	TFs	CRHBP	ENSG00000145708	UP	Targets
SOX21	TFs	C1QTNF2	ENSG00000145861	DOWN	Targets
SOX21	TFs	PPP1R18	ENSG00000146112	UP	Targets
SOX21	TFs	TPBG	ENSG00000146242	UP	Targets
SOX21	TFs	C7orf50	ENSG00000146540	DOWN	Targets
SOX21	TFs	ST18	ENSG00000147488	DOWN	Targets
SOX21	TFs	UGCG	ENSG00000148154	UP	Targets
SOX21	TFs	TENM4	ENSG00000149256	UP	Targets
SOX21	TFs	ADGRL3	ENSG00000150471	DOWN	Targets
SOX21	TFs	PPP1R1C	ENSG00000150722	UP	Targets
SOX21	TFs	FOXO1	ENSG00000150907	UP	Targets
SOX21	TFs	ACSL1	ENSG00000151726	UP	Targets
SOX21	TFs	PITPNC1	ENSG00000154217	UP	Targets
SOX21	TFs	CA10	ENSG00000154975	DOWN	Targets
SOX21	TFs	PPARGC1B	ENSG00000155846	UP	Targets
SOX21	TFs	ADAMTS3	ENSG00000156140	DOWN	Targets
SOX21	TFs	NMNAT2	ENSG00000157064	DOWN	Targets
SOX21	TFs	MMP14	ENSG00000157227	UP	Targets
SOX21	TFs	FZD1	ENSG00000157240	DOWN	Targets
SOX21	TFs	ERG	ENSG00000157554	UP	Targets
SOX21	TFs	MX1	ENSG00000157601	UP	Targets
SOX21	TFs	PDE9A	ENSG00000160191	UP	Targets
SOX21	TFs	LSS	ENSG00000160285	DOWN	Targets
SOX21	TFs	BCL6B	ENSG00000161940	UP	Targets
SOX21	TFs	VCAM1	ENSG00000162692	DOWN	Targets
SOX21	TFs	FRZB	ENSG00000162998	DOWN	Targets
SOX21	TFs	ABHD6	ENSG00000163686	UP	Targets
SOX21	TFs	CDCP1	ENSG00000163814	UP	Targets
SOX21	TFs	DACT2	ENSG00000164488	DOWN	Targets
SOX21	TFs	HEY1	ENSG00000164683	UP	Targets
SOX21	TFs	GPER1	ENSG00000164850	UP	Targets
SOX21	TFs	NFIL3	ENSG00000165030	UP	Targets
SOX21	TFs	BTNL9	ENSG00000165810	UP	Targets
SOX21	TFs	GPT2	ENSG00000166123	UP	Targets
SOX21	TFs	RAB8B	ENSG00000166128	UP	Targets
SOX21	TFs	CYYR1	ENSG00000166265	UP	Targets
SOX21	TFs	TAP1	ENSG00000168394	UP	Targets
SOX21	TFs	NPR1	ENSG00000169418	UP	Targets
SOX21	TFs	HTRA4	ENSG00000169495	UP	Targets
SOX21	TFs	UGP2	ENSG00000169764	UP	Targets
SOX21	TFs	UBE2E1	ENSG00000170142	UP	Targets
SOX21	TFs	FABP4	ENSG00000170323	UP	Targets
SOX21	TFs	KYAT1	ENSG00000171097	UP	Targets
SOX21	TFs	NAT1	ENSG00000171428	UP	Targets
SOX21	TFs	KLF11	ENSG00000172059	UP	Targets
SOX21	TFs	CERS6	ENSG00000172292	UP	Targets
SOX21	TFs	ARNT2	ENSG00000172379	UP	Targets
SOX21	TFs	SMPDL3A	ENSG00000172594	DOWN	Targets
SOX21	TFs	MTX1	ENSG00000173171	UP	Targets
SOX21	TFs	SYT12	ENSG00000173227	DOWN	Targets
SOX21	TFs	C1QB	ENSG00000173369	UP	Targets
SOX21	TFs	SNX33	ENSG00000173548	UP	Targets
SOX21	TFs	LRFN4	ENSG00000173621	DOWN	Targets
SOX21	TFs	CBX2	ENSG00000173894	UP	Targets
SOX21	TFs	NR1D2	ENSG00000174738	DOWN	Targets
SOX21	TFs	TCIM	ENSG00000176907	UP	Targets
SOX21	TFs	IL17RA	ENSG00000177663	UP	Targets
SOX21	TFs	ZNF114	ENSG00000178150	UP	Targets
SOX21	TFs	PLEKHM3	ENSG00000178385	DOWN	Targets
SOX21	TFs	ZNF467	ENSG00000181444	DOWN	Targets
SOX21	TFs	TMEM45A	ENSG00000181458	UP	Targets
SOX21	TFs	RELL1	ENSG00000181826	DOWN	Targets
SOX21	TFs	SHMT2	ENSG00000182199	UP	Targets
SOX21	TFs	C8orf33	ENSG00000182307	UP	Targets
SOX21	TFs	CAPN12	ENSG00000182472	DOWN	Targets
SOX21	TFs	TMEM255B	ENSG00000184497	UP	Targets
SOX21	TFs	USP18	ENSG00000184979	UP	Targets
SOX21	TFs	TCEAL9	ENSG00000185222	UP	Targets
SOX21	TFs	TCN2	ENSG00000185339	UP	Targets
SOX21	TFs	SV2B	ENSG00000185518	UP	Targets
SOX21	TFs	PCGF3	ENSG00000185619	DOWN	Targets
SOX21	TFs	ZFP36L1	ENSG00000185650	UP	Targets
SOX21	TFs	IFIT1	ENSG00000185745	UP	Targets
SOX21	TFs	ANKRD37	ENSG00000186352	UP	Targets
SOX21	TFs	HLA-DRB1	ENSG00000196126	UP	Targets
SOX21	TFs	MME	ENSG00000196549	UP	Targets
SOX21	TFs	KIAA1671	ENSG00000197077	UP	Targets
SOX21	TFs	MSRB1	ENSG00000198736	UP	Targets
SOX21	TFs	ARHGEF15	ENSG00000198844	UP	Targets
SOX21	TFs	FCGR3A	ENSG00000203747	UP	Targets
SOX21	TFs	NOTCH4	ENSG00000204301	UP	Targets
SOX21	TFs	ACOXL-AS1	ENSG00000204581	DOWN	Targets
SOX21	TFs	TRIM27	ENSG00000204713	UP	Targets
SOX21	TFs	GPX3	ENSG00000211445	UP	Targets
SOX21	TFs	ACKR1	ENSG00000213088	DOWN	Targets
SOX21	TFs	FIRRE	ENSG00000213468	UP	Targets
SOX21	TFs	NCKIPSD	ENSG00000213672	UP	Targets
SOX21	TFs	CLIC1	ENSG00000213719	UP	Targets
SOX21	TFs	EMP2	ENSG00000213853	DOWN	Targets
SOX21	TFs	NEURL1B	ENSG00000214357	UP	Targets
SOX21	TFs	CFL1P1	ENSG00000223820	DOWN	Targets
SOX21	TFs	HLA-DPB1	ENSG00000223865	UP	Targets
SOX21	TFs	SLC44A3-AS1	ENSG00000224081	UP	Targets
SOX21	TFs	LOC102724153	ENSG00000224721	UP	Targets
SOX21	TFs	RFX3-AS1	ENSG00000232104	DOWN	Targets
SOX21	TFs	HLA-DMB	ENSG00000242574	UP	Targets
SOX21	TFs	MIR210HG	ENSG00000247095	UP	Targets
SOX21	TFs	PCDHGA10	ENSG00000253846	DOWN	Targets
SOX21	TFs	PINX1	ENSG00000254093	UP	Targets
SOX21	TFs	SMIM3	ENSG00000256235	UP	Targets
SOX21	TFs	LOC101927911	ENSG00000262884	DOWN	Targets
SOX21	TFs	PCAT19	ENSG00000267107	UP	Targets
SOX21	TFs	PFN1P2	ENSG00000270392	DOWN	Targets
SOX21	TFs	USP27X	ENSG00000273820	DOWN	Targets
SOX21	TFs	GPIHBP1	ENSG00000277494	UP	Targets

## Sheet: Sheet6
Table S8. Enriched TF-Target Network.
Sheet6: The enriched KEGG Pathways with TF targets in LOSPE
TF_Name	ID	Description	GeneRatio	BgRatio	P-value	Adjusted_P-value	Q-value	gene_Entrez_ID	Count
HOXD11	hsa04612	Antigen processing and presentation	8/109	78/8063	9.22e-06	0.0020182	0.0017655	972/3306/6890/3123/3117/3122/3115/3113	8
HOXD11	hsa05310	Asthma	5/109	31/8063	5.29e-05	0.0057895	0.00506459	3123/3117/3122/3115/3113	5
HOXD11	hsa05330	Allograft rejection	5/109	38/8063	0.000144874	0.00720837	0.00630581	3123/3117/3122/3115/3113	5
HOXD11	hsa05416	Viral myocarditis	6/109	60/8063	0.000147107	0.00720837	0.00630581	2534/3123/3117/3122/3115/3113	6
HOXD11	hsa04145	Phagosome	9/109	152/8063	0.00020313	0.00720837	0.00630581	948/7057/6890/3123/3117/2214/3122/3115/3113	9
HOXD11	hsa05332	Graft-versus-host disease	5/109	42/8063	0.00023521	0.00720837	0.00630581	3123/3117/3122/3115/3113	5
HOXD11	hsa05323	Rheumatoid arthritis	7/109	93/8063	0.000247802	0.00720837	0.00630581	2321/7422/3123/3117/3122/3115/3113	7
HOXD11	hsa04940	Type I diabetes mellitus	5/109	43/8063	0.000263319	0.00720837	0.00630581	3123/3117/3122/3115/3113	5
HOXD11	hsa05150	Staphylococcus aureus infection	7/109	96/8063	0.0003016	0.00733894	0.00642003	713/3123/3117/2214/3122/3115/3113	7
HOXD11	hsa04640	Hematopoietic cell lineage	7/109	99/8063	0.000364413	0.00798064	0.00698138	948/3123/4311/3117/3122/3115/3113	7
HOXD11	hsa04672	Intestinal immune network for IgA production	5/109	49/8063	0.000489146	0.00973845	0.00851909	3123/3117/3122/3115/3113	5
HOXD11	hsa05140	Leishmaniasis	6/109	77/8063	0.000578628	0.01056	0.00923774	3123/3117/2214/3122/3115/3113	6
HOXD11	hsa04066	HIF-1 signaling pathway	7/109	109/8063	0.00065312	0.0110026	0.00962492	5214/2023/7076/2321/5054/2597/7422	7
HOXD11	hsa05320	Autoimmune thyroid disease	5/109	53/8063	0.000705269	0.0110324	0.00965106	3123/3117/3122/3115/3113	5
HOXD11	hsa05321	Inflammatory bowel disease	5/109	65/8063	0.00178578	0.0260724	0.0228079	3123/3117/3122/3115/3113	5
HOXD11	hsa05164	Influenza A	8/109	171/8063	0.00214134	0.0293096	0.0256398	4939/896/4599/3123/3117/3122/3115/3113	8
HOXD11	hsa05322	Systemic lupus erythematosus	7/109	136/8063	0.00237577	0.0306055	0.0267734	713/3123/3117/2214/3122/3115/3113	7
HOXD11	hsa01230	Biosynthesis of amino acids	5/109	74/8063	0.00316432	0.0384992	0.0336787	5214/5315/2023/2597/84706	5
HOXD11	hsa05145	Toxoplasmosis	6/109	112/8063	0.0039908	0.0459992	0.0402396	3306/3123/3117/3122/3115/3113	6
LHX3	hsa05330	Allograft rejection	6/79	38/8063	1.57e-06	0.000212319	0.000179029	3123/3117/3122/3133/3113/3109	6
LHX3	hsa05332	Graft-versus-host disease	6/79	42/8063	2.89e-06	0.000212319	0.000179029	3123/3117/3122/3133/3113/3109	6
LHX3	hsa04940	Type I diabetes mellitus	6/79	43/8063	3.33e-06	0.000212319	0.000179029	3123/3117/3122/3133/3113/3109	6
LHX3	hsa05310	Asthma	5/79	31/8063	1.11e-05	0.000443827	0.000374238	3123/3117/3122/3113/3109	5
LHX3	hsa05320	Autoimmune thyroid disease	6/79	53/8063	1.16e-05	0.000443827	0.000374238	3123/3117/3122/3133/3113/3109	6
LHX3	hsa04145	Phagosome	9/79	152/8063	1.59e-05	0.000504586	0.000425471	948/7057/3123/3117/2214/3122/3133/3113/3109	9
LHX3	hsa05416	Viral myocarditis	6/79	60/8063	2.4e-05	0.000654724	0.000552068	3123/3117/3122/3133/3113/3109	6
LHX3	hsa05321	Inflammatory bowel disease	6/79	65/8063	3.81e-05	0.000909174	0.000766622	6774/3123/3117/3122/3113/3109	6
LHX3	hsa04640	Hematopoietic cell lineage	7/79	99/8063	4.78e-05	0.00101513	0.000855962	948/3123/4311/3117/3122/3113/3109	7
LHX3	hsa05140	Leishmaniasis	6/79	77/8063	9.96e-05	0.00172147	0.00145156	3123/3117/2214/3122/3113/3109	6
LHX3	hsa04612	Antigen processing and presentation	6/79	78/8063	0.000107049	0.00172147	0.00145156	3123/3117/3122/3133/3113/3109	6
LHX3	hsa04672	Intestinal immune network for IgA production	5/79	49/8063	0.000108155	0.00172147	0.00145156	3123/3117/3122/3113/3109	5
LHX3	hsa05169	Epstein-Barr virus infection	9/79	202/8063	0.000146822	0.00215715	0.00181892	4939/896/6774/3123/3117/3122/3133/3113/3109	9
LHX3	hsa05164	Influenza A	8/79	171/8063	0.000251648	0.0034332	0.0028949	4939/896/4599/3123/3117/3122/3113/3109	8
LHX3	hsa05323	Rheumatoid arthritis	6/79	93/8063	0.000282797	0.00360095	0.00303635	7422/3123/3117/3122/3113/3109	6
LHX3	hsa05150	Staphylococcus aureus infection	6/79	96/8063	0.000336036	0.00401143	0.00338247	3123/3117/2214/3122/3113/3109	6
LHX3	hsa04659	Th17 cell differentiation	6/79	107/8063	0.000601595	0.0067591	0.00569932	6774/3123/3117/3122/3113/3109	6
LHX3	hsa05145	Toxoplasmosis	6/79	112/8063	0.000766157	0.00812978	0.00685509	6774/3123/3117/3122/3113/3109	6
LHX3	hsa04658	Th1 and Th2 cell differentiation	5/79	92/8063	0.00201017	0.0199652	0.0168348	3123/3117/3122/3113/3109	5
LHX3	hsa05322	Systemic lupus erythematosus	6/79	136/8063	0.0020906	0.0199652	0.0168348	3123/3117/2214/3122/3113/3109	6
LHX3	hsa04514	Cell adhesion molecules	6/79	149/8063	0.00330288	0.0300405	0.0253304	3123/3117/3122/3133/3113/3109	6
LHX3	hsa04931	Insulin resistance	5/79	108/8063	0.00403582	0.0348611	0.0293952	32/948/2308/133522/6774	5
LHX3	hsa04066	HIF-1 signaling pathway	5/79	109/8063	0.00419794	0.0348611	0.0293952	2023/7076/2597/7422/6774	5
LHX3	hsa05166	Human T-cell leukemia virus 1 infection	7/79	219/8063	0.0054767	0.0435854	0.0367515	896/3123/3117/3122/3133/3113/3109	7
LHX3	hsa01230	Biosynthesis of amino acids	4/79	74/8063	0.00584628	0.0446656	0.0376623	5315/2023/2597/6472	4
NKX2-5	hsa04612	Antigen processing and presentation	9/111	78/8063	1.06e-06	0.000227382	0.000195933	972/4801/6890/3123/3117/3122/3115/3113/3109	9
NKX2-5	hsa05321	Inflammatory bowel disease	8/111	65/8063	2.63e-06	0.00023696	0.000204186	3566/6774/3123/3117/3122/3115/3113/3109	8
NKX2-5	hsa05310	Asthma	6/111	31/8063	3.31e-06	0.00023696	0.000204186	3123/3117/3122/3115/3113/3109	6
NKX2-5	hsa04640	Hematopoietic cell lineage	9/111	99/8063	7.89e-06	0.000424256	0.000365576	3566/948/3123/4311/3117/3122/3115/3113/3109	9
NKX2-5	hsa05330	Allograft rejection	6/111	38/8063	1.15e-05	0.000492923	0.000424746	3123/3117/3122/3115/3113/3109	6
NKX2-5	hsa05416	Viral myocarditis	7/111	60/8063	1.64e-05	0.000587843	0.000506538	2534/3123/3117/3122/3115/3113/3109	7
NKX2-5	hsa05332	Graft-versus-host disease	6/111	42/8063	2.08e-05	0.000639766	0.000551279	3123/3117/3122/3115/3113/3109	6
NKX2-5	hsa04940	Type I diabetes mellitus	6/111	43/8063	2.39e-05	0.000643342	0.00055436	3123/3117/3122/3115/3113/3109	6
NKX2-5	hsa05323	Rheumatoid arthritis	8/111	93/8063	3.86e-05	0.000915304	0.000788707	2321/7422/3123/3117/3122/3115/3113/3109	8
NKX2-5	hsa04145	Phagosome	10/111	152/8063	4.26e-05	0.000915304	0.000788707	948/7057/6890/3123/3117/2214/3122/3115/3113/3109	10
NKX2-5	hsa05150	Staphylococcus aureus infection	8/111	96/8063	4.86e-05	0.000920003	0.000792756	713/3123/3117/2214/3122/3115/3113/3109	8
NKX2-5	hsa04672	Intestinal immune network for IgA production	6/111	49/8063	5.13e-05	0.000920003	0.000792756	3123/3117/3122/3115/3113/3109	6
NKX2-5	hsa05320	Autoimmune thyroid disease	6/111	53/8063	8.06e-05	0.00129453	0.00111548	3123/3117/3122/3115/3113/3109	6
NKX2-5	hsa05140	Leishmaniasis	7/111	77/8063	8.43e-05	0.00129453	0.00111548	3123/3117/2214/3122/3115/3113/3109	7
NKX2-5	hsa05322	Systemic lupus erythematosus	9/111	136/8063	9.99e-05	0.00141592	0.00122008	87/713/3123/3117/2214/3122/3115/3113/3109	9
NKX2-5	hsa04659	Th17 cell differentiation	8/111	107/8063	0.000105371	0.00141592	0.00122008	3566/6774/3123/3117/3122/3115/3113/3109	8
NKX2-5	hsa04658	Th1 and Th2 cell differentiation	7/111	92/8063	0.000259273	0.00327904	0.00282551	3566/3123/3117/3122/3115/3113/3109	7
NKX2-5	hsa04920	Adipocytokine signaling pathway	6/111	69/8063	0.000352218	0.00420705	0.00362517	7133/32/948/2180/6774/3952	6
NKX2-5	hsa05169	Epstein-Barr virus infection	10/111	202/8063	0.000444901	0.0050344	0.00433809	4939/896/6890/6774/3123/3117/3122/3115/3113/3109	10
NKX2-5	hsa05164	Influenza A	9/111	171/8063	0.000556771	0.00598529	0.00515746	4939/896/4599/3123/3117/3122/3115/3113/3109	9
NKX2-5	hsa04066	HIF-1 signaling pathway	7/111	109/8063	0.000728203	0.00745541	0.00642425	5214/2023/2321/2597/7422/3939/6774	7
NKX2-5	hsa05152	Tuberculosis	9/111	180/8063	0.000805909	0.00787593	0.0067866	972/4801/3123/3117/2214/3122/3115/3113/3109	9
NKX2-5	hsa05145	Toxoplasmosis	7/111	112/8063	0.000855996	0.0080017	0.00689498	6774/3123/3117/3122/3115/3113/3109	7
NKX2-5	hsa04514	Cell adhesion molecules	8/111	149/8063	0.000998524	0.00894511	0.00770791	9672/3123/3117/3897/3122/3115/3113/3109	8
ONECUT1	hsa05310	Asthma	5/41	31/8063	4.07e-07	5.38e-05	4.42e-05	3123/3117/3122/3115/3113	5
ONECUT1	hsa05330	Allograft rejection	5/41	38/8063	1.17e-06	5.83e-05	4.79e-05	3123/3117/3122/3115/3113	5
ONECUT1	hsa05332	Graft-versus-host disease	5/41	42/8063	1.96e-06	5.83e-05	4.79e-05	3123/3117/3122/3115/3113	5
ONECUT1	hsa05140	Leishmaniasis	6/41	77/8063	2.15e-06	5.83e-05	4.79e-05	3123/3117/2214/3122/3115/3113	6
ONECUT1	hsa04940	Type I diabetes mellitus	5/41	43/8063	2.21e-06	5.83e-05	4.79e-05	3123/3117/3122/3115/3113	5
ONECUT1	hsa04672	Intestinal immune network for IgA production	5/41	49/8063	4.28e-06	9.41e-05	7.73e-05	3123/3117/3122/3115/3113	5
ONECUT1	hsa05320	Autoimmune thyroid disease	5/41	53/8063	6.34e-06	0.000107271	8.81e-05	3123/3117/3122/3115/3113	5
ONECUT1	hsa05323	Rheumatoid arthritis	6/41	93/8063	6.5e-06	0.000107271	8.81e-05	7422/3123/3117/3122/3115/3113	6
ONECUT1	hsa05150	Staphylococcus aureus infection	6/41	96/8063	7.82e-06	0.000114674	9.42e-05	3123/3117/2214/3122/3115/3113	6
ONECUT1	hsa05416	Viral myocarditis	5/41	60/8063	1.18e-05	0.000155149	0.000127435	3123/3117/3122/3115/3113	5
ONECUT1	hsa05321	Inflammatory bowel disease	5/41	65/8063	1.74e-05	0.000209372	0.000171972	3123/3117/3122/3115/3113	5
ONECUT1	hsa04612	Antigen processing and presentation	5/41	78/8063	4.25e-05	0.00046732	0.000383843	3123/3117/3122/3115/3113	5
ONECUT1	hsa05322	Systemic lupus erythematosus	6/41	136/8063	5.71e-05	0.000579445	0.000475939	3123/3117/2214/3122/3115/3113	6
ONECUT1	hsa04658	Th1 and Th2 cell differentiation	5/41	92/8063	9.39e-05	0.000885626	0.000727428	3123/3117/3122/3115/3113	5
ONECUT1	hsa04145	Phagosome	6/41	152/8063	0.000106016	0.000932943	0.000766293	3123/3117/2214/3122/3115/3113	6
ONECUT1	hsa04640	Hematopoietic cell lineage	5/41	99/8063	0.000133093	0.00109802	0.000901879	3123/3117/3122/3115/3113	5
ONECUT1	hsa04659	Th17 cell differentiation	5/41	107/8063	0.000192011	0.00148444	0.00121928	3123/3117/3122/3115/3113	5
ONECUT1	hsa05164	Influenza A	6/41	171/8063	0.000202424	0.00148444	0.00121928	4599/3123/3117/3122/3115/3113	6
ONECUT1	hsa05145	Toxoplasmosis	5/41	112/8063	0.00023783	0.00165229	0.00135714	3123/3117/3122/3115/3113	5
ONECUT1	hsa05152	Tuberculosis	6/41	180/8063	0.00026744	0.0017651	0.00144981	3123/3117/2214/3122/3115/3113	6
ONECUT1	hsa04514	Cell adhesion molecules	5/41	149/8063	0.000883269	0.00555197	0.00456024	3123/3117/3122/3115/3113	5
ONECUT1	hsa05169	Epstein-Barr virus infection	5/41	202/8063	0.00338073	0.0202844	0.016661	3123/3117/3122/3115/3113	5
ONECUT1	hsa05166	Human T-cell leukemia virus 1 infection	5/41	219/8063	0.00477205	0.0273874	0.0224953	3123/3117/3122/3115/3113	5
ONECUT1	hsa05165	Human papillomavirus infection	6/41	331/8063	0.00610228	0.0335626	0.0275673	7422/8515/2308/4599/23462/4855	6
POU5F1	hsa05310	Asthma	43908	31/8063	4.04e-05	0.00143936	0.000826429	3122/3115/3113	3
POU5F1	hsa04640	Hematopoietic cell lineage	43939	99/8063	5.73e-05	0.00143936	0.000826429	948/3122/3115/3113	4
POU5F1	hsa05330	Allograft rejection	43908	38/8063	7.51e-05	0.00143936	0.000826429	3122/3115/3113	3
POU5F1	hsa05332	Graft-versus-host disease	43908	42/8063	0.000101577	0.00143936	0.000826429	3122/3115/3113	3
POU5F1	hsa04940	Type I diabetes mellitus	43908	43/8063	0.000109043	0.00143936	0.000826429	3122/3115/3113	3
POU5F1	hsa04672	Intestinal immune network for IgA production	43908	49/8063	0.000161432	0.00177575	0.00101957	3122/3115/3113	3
POU5F1	hsa05320	Autoimmune thyroid disease	43908	53/8063	0.000204116	0.00192452	0.00110499	3122/3115/3113	3
POU5F1	hsa04514	Cell adhesion molecules	43939	149/8063	0.000280105	0.00199536	0.00114566	7412/3122/3115/3113	4
POU5F1	hsa05416	Viral myocarditis	43908	60/8063	0.000295265	0.00199536	0.00114566	3122/3115/3113	3
POU5F1	hsa04145	Phagosome	43939	152/8063	0.000302327	0.00199536	0.00114566	948/3122/3115/3113	4
POU5F1	hsa05321	Inflammatory bowel disease	43908	65/8063	0.000374266	0.0022456	0.00128934	3122/3115/3113	3
POU5F1	hsa05140	Leishmaniasis	43908	77/8063	0.000616355	0.00324981	0.00186592	3122/3115/3113	3
POU5F1	hsa04612	Antigen processing and presentation	43908	78/8063	0.000640114	0.00324981	0.00186592	3122/3115/3113	3
POU5F1	hsa04658	Th1 and Th2 cell differentiation	43908	92/8063	0.00103618	0.00470459	0.0027012	3122/3115/3113	3
POU5F1	hsa05323	Rheumatoid arthritis	43908	93/8063	0.00106922	0.00470459	0.0027012	3122/3115/3113	3
POU5F1	hsa05150	Staphylococcus aureus infection	43908	96/8063	0.00117235	0.00483596	0.00277663	3122/3115/3113	3
POU5F1	hsa04659	Th17 cell differentiation	43908	107/8063	0.00160376	0.00622638	0.00357495	3122/3115/3113	3
POU5F1	hsa05145	Toxoplasmosis	43908	112/8063	0.00182878	0.00670552	0.00385006	3122/3115/3113	3
POU5F1	hsa05322	Systemic lupus erythematosus	43908	136/8063	0.00318157	0.0110518	0.00634552	3122/3115/3113	3
POU5F1	hsa05144	Malaria	43879	50/8063	0.00541207	0.0178598	0.0102544	948/7412	2
POU5F1	hsa05164	Influenza A	43908	171/8063	0.00605005	0.0190145	0.0109174	3122/3115/3113	3
POU5F1	hsa05152	Tuberculosis	43908	180/8063	0.00697449	0.0209235	0.0120135	3122/3115/3113	3
POU5F1	hsa05169	Epstein-Barr virus infection	43908	202/8063	0.00957629	0.0274798	0.0157779	3122/3115/3113	3
POU5F1	hsa04920	Adipocytokine signaling pathway	43879	69/8063	0.0101083	0.0277977	0.0159604	32/948	2
POU5F1	hsa05166	Human T-cell leukemia virus 1 infection	43908	219/8063	0.0119308	0.0314972	0.0180845	3122/3115/3113	3
POU5F1	hsa03320	PPAR signaling pathway	43879	77/8063	0.0124752	0.0316678	0.0181824	948/2167	2
SOX17	hsa04640	Hematopoietic cell lineage	6/43	99/8063	1.24e-05	0.000894313	0.000739159	948/3123/4311/3122/3113/3109	6
SOX17	hsa05416	Viral myocarditis	5/43	60/8063	1.49e-05	0.000894313	0.000739159	2534/3123/3122/3113/3109	5
SOX17	hsa05310	Asthma	4/43	31/8063	1.99e-05	0.000894313	0.000739159	3123/3122/3113/3109	4
SOX17	hsa05330	Allograft rejection	4/43	38/8063	4.54e-05	0.00120944	0.000999611	3123/3122/3113/3109	4
SOX17	hsa05140	Leishmaniasis	5/43	77/8063	5.05e-05	0.00120944	0.000999611	3123/2214/3122/3113/3109	5
SOX17	hsa04612	Antigen processing and presentation	5/43	78/8063	5.38e-05	0.00120944	0.000999611	972/3123/3122/3113/3109	5
SOX17	hsa05332	Graft-versus-host disease	4/43	42/8063	6.77e-05	0.00125565	0.00103781	3123/3122/3113/3109	4
SOX17	hsa04940	Type I diabetes mellitus	4/43	43/8063	7.44e-05	0.00125565	0.00103781	3123/3122/3113/3109	4
SOX17	hsa04672	Intestinal immune network for IgA production	4/43	49/8063	0.000124817	0.00177947	0.00147075	3123/3122/3113/3109	4
SOX17	hsa04145	Phagosome	6/43	152/8063	0.00013935	0.00177947	0.00147075	948/3123/2214/3122/3113/3109	6
SOX17	hsa05150	Staphylococcus aureus infection	5/43	96/8063	0.000144994	0.00177947	0.00147075	3123/2214/3122/3113/3109	5
SOX17	hsa05320	Autoimmune thyroid disease	4/43	53/8063	0.000169857	0.00191089	0.00157937	3123/3122/3113/3109	4
SOX17	hsa05152	Tuberculosis	6/43	180/8063	0.000349456	0.00361535	0.00298812	972/3123/2214/3122/3113/3109	6
SOX17	hsa05321	Inflammatory bowel disease	4/43	65/8063	0.000374925	0.00361535	0.00298812	3123/3122/3113/3109	4
SOX17	hsa04920	Adipocytokine signaling pathway	4/43	69/8063	0.000471395	0.00424255	0.00350651	7133/32/948/2180	4
SOX17	hsa05322	Systemic lupus erythematosus	5/43	136/8063	0.000729562	0.00615568	0.00508774	3123/2214/3122/3113/3109	5
SOX17	hsa04658	Th1 and Th2 cell differentiation	4/43	92/8063	0.00139418	0.0108843	0.00899596	3123/3122/3113/3109	4
SOX17	hsa05323	Rheumatoid arthritis	4/43	93/8063	0.00145123	0.0108843	0.00899596	3123/3122/3113/3109	4
SOX17	hsa05164	Influenza A	5/43	171/8063	0.00202914	0.0144176	0.0119163	4599/3123/3122/3113/3109	5
SOX17	hsa04659	Th17 cell differentiation	4/43	107/8063	0.00243033	0.0164047	0.0135587	3123/3122/3113/3109	4
SOX17	hsa05145	Toxoplasmosis	4/43	112/8063	0.00286914	0.0184445	0.0152445	3123/3122/3113/3109	4
SOX17	hsa00061	Fatty acid biosynthesis	2/43	18/8063	0.0040265	0.024708	0.0204215	32/2180	2
SOX17	hsa04614	Renin-angiotensin system	2/43	23/8063	0.00654675	0.0384266	0.03176	5550/4311	2
SOX17	hsa03320	PPAR signaling pathway	3/43	77/8063	0.0078566	0.0426714	0.0352684	3158/948/2180	3
SOX17	hsa04514	Cell adhesion molecules	4/43	149/8063	0.00790212	0.0426714	0.0352684	3123/3122/3113/3109	4
SOX21	hsa01230	Biosynthesis of amino acids	6/100	74/8063	0.000293451	0.0408565	0.0362163	5214/5315/2023/2597/84706/6472	6
SOX21	hsa04612	Antigen processing and presentation	6/100	78/8063	0.000390971	0.0408565	0.0362163	972/4801/6890/3123/3115/3109	6
