# Supplementary material for: Distinct placental molecular processes associated with early-onset and late-onset preeclampsia
Source: Theranostics. 2021 Mar 5;11(10):5028–44. doi: 10.7150/thno.56141 (PMC7978310; doi:10.7150/thno.56141)
Supplement: Supplementary file 11 — Supplementary table 9. [file thnov11p5028s11.xlsx]

## Sheet: Sheet1
Table S9. Tools, databases and primer sequences.
Sheet1: Tools for analyses
Tools	Final Version
FastQC	v0.11.5
STAR	v2.5.2b
HTSeq	v0.9.0
Cytoscape	v3.6.1
ReactomeIFPlugIn	v7.0.2
R-platform	v3.5.1
DESeq2	v1.16.1
edgeR	v3.18.1
pheatmap	v1.0.10
IHW	v1.4.0
clusterProfiler	v3.4.4
org.Hs.eg.db	v3.4.1
ggplot2	2.2.1
ggsci	v2.9
ggsignif	v0.4.0
EnsDb.Hsapiens.v86	v2.1.0
HOMER	v4.11.1

## Sheet: Sheet2
Table S9. Tools, databases and primer sequences.
Sheet2: Databases
Datasets	Version	Website
Human Genome	GRCH38	http://asia.ensembl.org/index.html
GTF file	GRCH38.85	http://asia.ensembl.org/index.html
Gene Ontology	wrapped in clusterProfiler	http://geneontology.org/
KEGG	wrapped in clusterProfiler	https://www.genome.jp/kegg/
GENECODE	Release 28	https://www.gencodegenes.org/gencode_biotypes.html

## Sheet: Sheet3
Table S9. Tools, databases and primer sequences.
Sheet 3: Primer sequences for qPCR
Gene_Symbol	Forward_primer_sequence	Reverse_primer_sequence
ABCG2	CAGGTGGAGGCAAATCTTCGT	ACCCTGTTAATCCGTTCGTTTT
APT1A1	CTGTGGATTGGAGCGATTCTT	TTACAACGGCTGATAGCACCA
BHLHE40	ATCCAGCGGACTTTCGCTC	TAATTGCGCCGATCCTTTCTC
DLX4	CAGCACCTAAACCAGCGTTTC	GAGCTTCTTATACTTGGAGCGTT
DPRX	CTCAGAGGATCTTCGTAAAGGCA	TGATGAATATGCTTGCATTTCGC
FOXO3	CGGACAAACGGCTCACTCT	GGACCCGCATGAATCGACTAT
HTRA4	AAAGAACTGGGGATGAAGGATTC	TGACGCCAATCACATCACCAT
NFE2L2	TCAGCGACGGAAAGAGTATGA	CCACTGGTTTCTGACTGGATGT
PGR	ACCCGCCCTATCTCAACTACC	AGGACACCATAATGACAGCCT
SPX	GGAGGTGCCCTTAACACCAA	CTCTCCAACAGTCTCTGCGG
